# Supplementary material for: Disulfide bonds are critical for stabilizing cell division, cell envelope biogenesis, and antibiotic resistance proteins in mycobacteria
Source: mBio. 2025 Jul 31;16(9):e01083-25. doi: 10.1128/mbio.01083-25 (PMC12421883; doi:10.1128/mbio.01083-25)
Supplement: Data Set S1 — Unprocessed images and the data/analyses used to generate graphs. [file mbio.01083-25-s0001.xlsx]

## Sheet: Figure 1b
Growth Curve (CFUs/mL)
Time (h)	WT							Δvkor				Δvkor 1mM Cystine
0	1000000	135000	1000000	1100000	230000	1600000		1200000	1360000	1250000		1360000	1200000	1250000
6
12				16000000	9500000	12000000		700000	1700000	800000		3400000	3600000	350000
18
24	81000000	111000000	81000000	260000000	92000000	120000000		10000	120000	50000		29000000	18200000	21000000
36				89000000	240000000	330000000		9000	38000	18000		36000000	20000000	24000000
48	197000000	250000000	197000000	51000000	220000000	120000000		4000	26000	8000		8000000	5000000	6000000
Time (h)	ΔdsbA pTetGdsbA						ΔdsbA pTetGdsbA 50ng/mL ATc
0	1020000	820000	520000	1550000	680000		360000	1030000	520000	1550000	680000
6	610000	800000			820000		870000	1050000			890000
12	1900000	1410000	4200000	4100000	3200000		6800000	10200000	4400000	5000000	4800000
18	250000	370000			400000		45000000	41000000			42000000
24	79000	59000	620000	900000	510000		80000000	124000000	55000000	12000000	91000000
36	500000	300000	22000	140000	320000		97000000	105000000	53000000	50000000	62000000
48	25000000	32000000	6100000	11000000	16000000		71000000	43000000	64000000	120000000	82000000

## Sheet: Figure 1c
		Microscopy
		Phase											Syto24											FM4-64
	WT (Normal)
	WT (Long)
	WT (2 Segments)
	∆vkor Blebbed (Short)
	∆vkor Bleb
	∆vkor 3 Segments

## Sheet: Figure 1d
Cell Length
WT			WT 1 mM CSSC			∆vkor 1 mM CSSC			∆vkor 100 µM CSSC
Event #	Length (µM)		Event #	Length (µM)		Event #	Length (µM)		Event #	Length (µM)
1	4.332		1	4.469		1	3.885		1	4.339
2	3.22		2	3.124		2	4.521		2	4.702				Statistical Analysis
3	3.501		3	4.414		3	3.668		3	2.626				Number of families	1
4	4.641		4	4.272		4	2.681		4	2.584				Number of comparisons per family	5
5	3.418		5	3.487		5	1.441		5	3.417				Alpha	0.05
6	4.047		6	2.924		6	4.527		6	2.047
7	6.298		7	6.004		7	3.227		7	3.418				Dunn's multiple comparisons test	Mean rank diff.	Significant?	Summary	Adjusted P Value
8	5.554		8	5.229		8	3.821		8	3.206				WT vs. WT++	22.73	No	ns	>0.9999	A-B
9	6.099		9	5.468		9	4.09		9	2.988				WT vs. Δvkor++	323.4	Yes	****	<0.0001	A-C
10	4.401		10	4.057		10	4.228		10	4.418				WT vs. Δvkor+	770	Yes	****	<0.0001	A-D
11	4.824		11	3.908		11	2.954		11	1.783				Δvkor++ vs. Δvkor+	446.6	Yes	****	<0.0001	C-D
12	4.555		12	2.912		12	2.022		12	2.832				WT++ vs. Δvkor++	300.7	Yes	****	<0.0001	B-C
13	4.604		13	2.665		13	3.48		13	3.83
14	4.908		14	4.128		14	3.754		14	2.419				Test details	Mean rank 1	Mean rank 2	Mean rank diff.	n1	n2	Z
15	6.383		15	3.425		15	3.589		15	2.452				WT vs. WT++	1278	1255	22.73	495	504	0.623
16	5.45		16	5.769		16	3.335		16	4.821				WT vs. Δvkor++	1278	954.8	323.4	495	498	8.837
17	4.265		17	7.397		17	4.051		17	1.441				WT vs. Δvkor+	1278	508.2	770	495	500	21.06
18	4.69		18	5.596		18	4.043		18	1.821				Δvkor++ vs. Δvkor+	954.8	508.2	446.6	498	500	12.23
19	4.277		19	2.307		19	4.037		19	3.123				WT++ vs. Δvkor++	1255	954.8	300.7	504	498	8.252
20	4.425		20	2.623		20	4.915		20	3.375
21	3.249		21	5.017		21	3.183		21	2.402
22	3.291		22	5.265		22	5.21		22	2.228
23	3.295		23	3.839		23	4.611		23	2.311
24	3.229		24	4.291		24	2.159		24	2.463
25	2.317		25	3.452		25	3.679		25	2.527
26	3.161		26	3.727		26	2.407		26	2.786
27	2.795		27	3.591		27	2.656		27	2.282
28	2.965		28	3.654		28	3.968		28	3.063
29	2.735		29	5.343		29	2.708		29	2.496
30	2.153		30	4.254		30	3.731		30	1.955
31	3.192		31	4.102		31	4.634		31	1.266
32	4.088		32	4.803		32	4.415		32	5.538
33	3.798		33	4.137		33	5.648		33	2.975
34	4.131		34	5.064		34	3.743		34	2.598
35	3.037		35	4.428		35	4.336		35	2.56
36	3.747		36	3.684		36	4.153		36	2.884
37	4.167		37	3.303		37	2.878		37	3.377
38	3.915		38	5.311		38	3.668		38	2.886
39	4.404		39	2.83		39	2.187		39	2.197
40	4.257		40	4.071		40	4.234		40	3.096
41	5.654		41	6.93		41	5.4		41	3.404
42	3.65		42	4.872		42	1.36		42	3.497
43	3.799		43	6.974		43	2.096		43	2.217
44	5.126		44	3.653		44	4.515		44	4.519
45	4.15		45	4.868		45	3.847		45	2.966
46	5.627		46	2.668		46	5.803		46	3.351
47	3.971		47	2.293		47	4.295		47	2.505
48	4.133		48	6.476		48	2.896		48	2.285
49	5.1		49	6.812		49	3.32		49	3.521
50	6.497		50	5.187		50	1.629		50	4.648
51	5.107		51	4.798		51	6.744		51	2.306
52	3.128		52	6.147		52	1.777		52	2.334
53	6.693		53	4.445		53	2.997		53	2.673
54	5.593		54	3.127		54	4.14		54	3.581
55	6.066		55	4.982		55	1.957		55	1.825
56	4.993		56	5.969		56	3.973		56	1.704
57	5.305		57	3.136		57	1.753		57	3.32
58	4.126		58	3.194		58	4.87		58	2.714
59	3.799		59	5.337		59	3.275		59	2.49
60	3.241		60	5.074		60	4.354		60	2.672
61	3.491		61	4.405		61	5.404		61	1.442
62	3.047		62	3.283		62	4.412		62	2.281
63	2.715		63	3.766		63	3.817		63	2.341
64	3.398		64	4.028		64	1.406		64	2.957
65	3.79		65	5.64		65	4.696		65	3.287
66	4.143		66	6.15		66	3.945		66	2.175
67	6.543		67	4.445		67	5.782		67	1.258
68	3.743		68	5.982		68	4.078		68	2.13
69	4.889		69	5.982		69	5.179		69	2.058
70	4.115		70	4.046		70	4.962		70	2.732
71	3.715		71	5.89		71	2.334		71	2.553
72	3.424		72	4.269		72	1.499		72	1.987
73	4.174		73	4.671		73	4.462		73	2.206
74	6.303		74	4.637		74	5.687		74	3.868
75	5.362		75	6.083		75	3.644		75	2.038
76	5.067		76	3.017		76	2.691		76	2.999
77	4.243		77	3.132		77	2.765		77	2.992
78	5.87		78	6.899		78	3.179		78	3.214
79	3.165		79	2.96		79	2.094		79	2.366
80	3.575		80	3.592		80	2.672		80	3.262
81	6.727		81	4.751		81	3.101		81	2.199
82	5.678		82	4.335		82	4.66		82	2.248
83	3.753		83	5.202		83	4.452		83	2.477
84	6.781		84	4.032		84	4.585		84	1.666
85	3.915		85	4.822		85	2.695		85	2.023
86	2.926		86	4.9		86	5.328		86	3.274
87	3.406		87	4.556		87	3.334		87	2.556
88	3.902		88	4.06		88	1.708		88	4.066
89	5.073		89	6.212		89	2.416		89	3.006
90	6.984		90	5.706		90	2.009		90	3.492
91	4.052		91	4.819		91	3.337		91	3.009
92	3.792		92	4.124		92	3.016		92	2.214
93	3.346		93	4.163		93	2.44		93	2.726
94	3.99		94	5.158		94	2.258		94	2.542
95	5.59		95	5.083		95	2.973		95	2.149
96	6.224		96	4.348		96	5.338		96	3.388
97	4.084		97	4.398		97	3.966		97	1.81
98	4.975		98	2.91		98	5.84		98	2.043
99	4.571		99	4.611		99	1.975		99	1.875
100	4.407		100	4.277		100	2.933		100	3.019
101	2.924		101	3.763		101	3.699		101	3.869
102	3.263		102	3.899		102	2.758		102	4.663
103	2.273		103	3.875		103	4.667		103	4.109
104	3.523		104	5.863		104	3.398		104	2.396
105	3.828		105	1.642		105	4.902		105	3.371
106	3.982		106	3.709		106	4.172		106	3.559
107	6.598		107	4.883		107	4.583		107	2.401
108	3.146		108	6.098		108	3.275		108	3.621
109	4.406		109	2.598		109	4.659		109	2.567
110	3.366		110	4.034		110	5.21		110	2.624
111	4.095		111	3.287		111	5.615		111	3.59
112	4.014		112	4.1		112	4.239		112	2.691
113	2.847		113	4.718		113	3.108		113	2.984
114	2.332		114	5.234		114	3.529		114	2.777
115	3.293		115	2.991		115	5.044		115	3.43
116	3.402		116	2.916		116	3.106		116	2.669
117	3.275		117	6.138		117	2.069		117	3.665
118	4.077		118	6.75		118	1.662		118	3.234
119	4.119		119	3.072		119	2.515		119	2.234
120	2.027		120	3.617		120	5.464		120	3.409
121	3.215		121	5.805		121	5.483		121	2.003
122	2.738		122	4.135		122	4.429		122	3.288
123	3.837		123	2.811		123	4.689		123	2.982
124	3.802		124	3.334		124	3.106		124	3.223
125	5.417		125	4.793		125	4.69		125	2.832
126	3.036		126	5.242		126	2.887		126	2.475
127	4.169		127	3.829		127	2.064		127	2.265
128	4.261		128	5.456		128	4.091		128	3.083
129	4.499		129	2.085		129	4.449		129	2.564
130	7.074		130	2.781		130	3.986		130	2.764
131	3.189		131	4.605		131	4.548		131	3.461
132	4.088		132	5.733		132	4.59		132	2.854
133	5.467		133	6.248		133	4.531		133	2.443
134	5.603		134	5.255		134	4.753		134	2.975
135	2.462		135	7.145		135	2.584		135	2.942
136	3.916		136	4.23		136	4.689		136	2.075
137	3.417		137	4.949		137	3.926		137	2.796
138	3.488		138	3.406		138	4.265		138	1.587
139	4.566		139	3.018		139	4.443		139	2.126
140	4.853		140	6.571		140	4.492		140	2.151
141	5.144		141	4.141		141	3.006		141	3.407
142	4.426		142	3.275		142	4.136		142	2.357
143	5.647		143	7.137		143	3.506		143	2.188
144	4.609		144	4.602		144	4.235		144	4.74
145	5.603		145	3.027		145	3.775		145	3.41
146	5.44		146	3.786		146	3.059		146	3.309
147	3.847		147	3.495		147	4.824		147	3.242
148	3		148	4.758		148	1.98		148	2.236
149	3.592		149	4.978		149	3.632		149	2.589
150	4.035		150	5.021		150	3.673		150	1.876
151	4.438		151	3.978		151	2.617		151	3.195
152	5.411		152	3.082		152	5.476		152	3.594
153	4.791		153	5.099		153	5.259		153	3.416
154	4		154	3.727		154	2.164		154	2.68
155	4.599		155	2.962		155	2.943		155	2.639
156	4.595		156	4.633		156	4.391		156	2.01
157	5.476		157	1.834		157	5.85		157	1.709
158	1.841		158	2.908		158	1.954		158	2.374
159	2.94		159	4.212		159	4.526		159	2.302
160	4.037		160	4.136		160	3.852		160	1.705
161	3.086		161	5.262		161	4.498		161	1.752
162	5.25		162	5.807		162	2.919		162	2.211
163	4.758		163	4.464		163	4.346		163	2.878
164	4.94		164	6.08		164	5.208		164	2.363
165	4.567		165	4.265		165	3.87		165	1.53
166	5.572		166	5.385		166	5.365		166	1.694
167	4.034		167	3.677		167	2.116		167	2.257
168	2.736		168	2.997		168	3.096		168	2.374
169	4.425		169	5.951		169	4.761		169	4.018
170	4.826		170	6.518		170	5.103		170	2.988
171	6.995		171	5.126		171	4.651		171	2.213
172	4.193		172	5.727		172	2.435		172	1.703
173	4.324		173	4.03		173	1.864		173	3.523
174	3.397		174	5.473		174	2.009		174	2.121
175	3.803		175	3.848		175	2.433		175	1.912
176	3.121		176	2.515		176	4.89		176	2.54
177	4.198		177	5.785		177	3.5		177	3.173
178	6.064		178	4.303		178	4.293		178	4.451
179	5.778		179	4.956		179	2.283		179	3.622
180	4.396		180	3.662		180	4.66		180	2.408
181	5.906		181	3.429		181	2.434		181	4.645
182	6.681		182	3.119		182	2.456		182	2.381
183	6.345		183	5.614		183	2.01		183	2.199
184	3.894		184	3.583		184	3.036		184	2.532
185	5.009		185	3.348		185	5.097		185	2.613
186	2.877		186	4.034		186	3.857		186	2.201
187	2.295		187	3.456		187	4.8		187	3.591
188	4.989		188	5.516		188	2.169		188	2.641
189	4.401		189	4.28		189	3.368		189	2.543
190	3.425		190	3.141		190	2.932		190	3.78
191	5.857		191	5.959		191	4.704		191	2.518
192	5.432		192	2.862		192	3.595		192	2.284
193	5.072		193	3.096		193	3.273		193	2.144
194	3.291		194	3.439		194	4.688		194	4.499
195	5.372		195	4.74		195	4.258		195	3.604
196	6.658		196	4.17		196	2.083		196	3.385
197	6.653		197	3.978		197	3.285		197	4.91
198	4.548		198	4.376		198	4.501		198	4.783
199	5.441		199	3.509		199	3.2		199	2.599
200	4.677		200	4.663		200	4.512		200	2.573
201	3.883		201	4.104		201	3.651		201	2.039
202	4.889		202	5.209		202	2.978		202	2.574
203	4.188		203	4.671		203	2.663		203	4.602
204	3.662		204	5.857		204	4.495		204	2.285
205	3.958		205	4.267		205	1.139		205	2.192
206	3.937		206	3.644		206	1.456		206	3.745
207	3.775		207	4.309		207	2.6		207	6.829
208	4.812		208	3.713		208	3.579		208	3.551
209	2.712		209	3.508		209	3.456		209	1.528
210	5.935		210	3.42		210	3.415		210	1.574
211	2.839		211	2.669		211	4.447		211	1.777
212	3.583		212	5.022		212	2.167		212	2.234
213	5.556		213	5.928		213	3.231		213	1.797
214	5.838		214	6.04		214	3.15		214	1.689
215	5.577		215	4.63		215	5.326		215	1.331
216	3.212		216	4.488		216	2.703		216	2.852
217	3.52		217	5.483		217	3.542		217	1.136
218	3.744		218	6.859		218	2.365		218	0.789
219	1.397		219	6.145		219	2.429		219	1.009
220	6.791		220	4.782		220	3.803		220	1.865
221	5.327		221	3.632		221	4.72		221	2.429
222	4.773		222	3.306		222	4.139		222	2.212
223	7.101		223	4.207		223	4.803		223	2.353
224	5.534		224	4.936		224	2.842		224	2.701
225	3.989		225	4.533		225	2.75		225	2.908
226	4.28		226	3.953		226	3.818		226	3.445
227	4.356		227	4.818		227	4.438		227	3.224
228	5.181		228	6.879		228	4.689		228	3.608
229	5.254		229	1.369		229	3.212		229	2.038
230	5.263		230	5.928		230	6		230	1.997
231	4.546		231	4.44		231	5.337		231	2.018
232	6.496		232	4.622		232	1.829		232	2.653
233	5.289		233	4.522		233	4.751		233	2.241
234	3.996		234	4.363		234	3.727		234	2.989
235	3.652		235	5.704		235	2.604		235	1.817
236	4.838		236	3.117		236	3.58		236	2.417
237	5.573		237	2.716		237	2.706		237	2.373
238	3.635		238	3.148		238	3.663		238	1.996
239	4.388		239	3.347		239	3.938		239	2.582
240	4.617		240	5.109		240	4.767		240	3.308
241	5.125		241	5.247		241	5.332		241	3.208
242	4.043		242	3.657		242	3.616		242	1.751
243	3.491		243	3.323		243	4.738		243	2.089
244	3.698		244	3.088		244	3.571		244	4.763
245	4.333		245	6.248		245	3.531		245	3.803
246	3.029		246	6.314		246	4.362		246	3.405
247	4.027		247	2.849		247	6.499		247	2.149
248	2.551		248	3.336		248	4.512		248	3.615
249	3.6		249	3.588		249	3.732		249	5.937
250	3.083		250	2.551		250	2.484		250	3.145
251	4.934		251	1.972		251	2.84		251	2.23
252	6.904		252	2.54		252	4.304		252	2.556
253	4.715		253	4.881		253	4.789		253	2.107
254	5.091		254	4.031		254	4.33		254	3.317
255	4.881		255	6.105		255	4.546		255	3.467
256	3.918		256	3.755		256	3.261		256	4.038
257	3.89		257	3.011		257	3.747		257	3.259
258	5.688		258	6.14		258	2.086		258	3.041
259	2.708		259	6.445		259	2.448		259	2.885
260	3.283		260	3.35		260	1.514		260	2.038
261	5.385		261	3.772		261	2.93		261	1.694
262	1.782		262	4.671		262	2.846		262	1.022
263	3.073		263	5.474		263	4.367		263	3.603
264	4.871		264	4.686		264	3.89		264	2.045
265	3.576		265	2.824		265	4.526		265	2.71
266	4.944		266	3.591		266	2.414		266	2.719
267	3.147		267	3.033		267	1.332		267	2.419
268	3.99		268	4.482		268	2.564		268	2.014
269	4.675		269	4.405		269	2.518		269	2.923
270	6.358		270	2.709		270	0.525		270	1.809
271	2.461		271	3.397		271	2.361		271	1.682
272	2.286		272	5.733		272	3.826		272	3.793
273	5.283		273	3.711		273	2.883		273	2.983
274	4.365		274	5.269		274	2.159		274	2.805
275	5.923		275	4.879		275	3.541		275	1.903
276	6.724		276	4.717		276	4.674		276	3.256
277	4.323		277	3.471		277	3.753		277	2.27
278	6.234		278	5.563		278	4.698		278	2.568
279	4.276		279	4.241		279	3.063		279	3.009
280	4.543		280	3.718		280	1.374		280	2.337
281	3.451		281	3.769		281	6.212		281	2.542
282	5.777		282	2.831		282	4.545		282	1.934
283	4.873		283	5.234		283	4.292		283	3.567
284	4.116		284	5.344		284	2.825		284	2.64
285	4.47		285	5.597		285	2.807		285	2.34
286	5.332		286	2.883		286	5.761		286	1.539
287	4.232		287	4.585		287	2.785		287	1.608
288	4.354		288	3.167		288	3.717		288	1.579
289	4.054		289	4.586		289	3.073		289	2.089
290	5.112		290	1.708		290	2.589		290	1.972
291	4.699		291	3.714		291	3.934		291	4.669
292	5.022		292	3.762		292	3.451		292	1.65
293	4.122		293	3.059		293	3.601		293	2.072
294	4.908		294	2.445		294	2.762		294	3.079
295	3.499		295	1.659		295	3.724		295	1.756
296	3.432		296	2.88		296	2.765		296	1.273
297	3.639		297	5.083		297	3.008		297	3.798
298	4.174		298	3.944		298	2.804		298	5.833
299	5.172		299	3.007		299	2.524		299	2.401
300	4.931		300	5.978		300	2.709		300	1.633
301	5.048		301	3.948		301	3.788		301	1.767
302	4.453		302	2.69		302	5.361		302	1.909
303	3.661		303	7.287		303	5.671		303	2.789
304	3.988		304	4.486		304	2.588		304	2.416
305	4.891		305	4.764		305	3.007		305	2.453
306	4.297		306	5.85		306	3.402		306	1.925
307	5.286		307	6.617		307	4.023		307	2.492
308	5.402		308	5.783		308	7.158		308	3.579
309	4.61		309	5.728		309	2.641		309	1.887
310	6.638		310	6.246		310	3.622		310	1.432
311	5.996		311	2.79		311	2.699		311	3.264
312	4.461		312	1.679		312	4.084		312	2.546
313	2.852		313	5.122		313	2.382		313	2.263
314	4.35		314	4.916		314	4.989		314	2.147
315	3.273		315	4.261		315	4.509		315	3.795
316	3.73		316	4.756		316	3.542		316	4.148
317	4.116		317	4.87		317	3.677		317	3.617
318	6.997		318	4.032		318	3.237		318	3.042
319	6.702		319	2.353		319	2.589		319	3.108
320	3.957		320	3.409		320	1.44		320	3.572
321	3		321	7.018		321	4.066		321	2.825
322	4.335		322	5.709		322	3.901		322	1.868
323	3.844		323	5.975		323	3.347		323	4.722
324	3.38		324	4.085		324	4.044		324	3.677
325	3.67		325	5.941		325	3.546		325	3.565
326	3.094		326	4.667		326	4.057		326	2.992
327	3.303		327	4.221		327	3.789		327	3.065
328	4.361		328	7.701		328	5.139		328	3.316
329	3.522		329	3.129		329	4.826		329	3.074
330	4.472		330	2.669		330	2.671		330	2.97
331	3.991		331	3.141		331	4.465		331	1.679
332	3.325		332	3.68		332	3.126		332	2.496
333	6.127		333	4.827		333	1.737		333	1.723
334	2.925		334	4.925		334	2.322		334	3.615
335	3.129		335	2.606		335	4.907		335	3.237
336	2.303		336	3.347		336	4.493		336	4.013
337	2.746		337	5.333		337	3.536		337	2.919
338	3.993		338	4.551		338	3.456		338	2.12
339	5.695		339	3.139		339	3.658		339	2.674
340	3.741		340	3.605		340	3.267		340	1.913
341	4.28		341	5.967		341	2.574		341	1.931
342	6.313		342	3.4		342	1.391		342	3.651
343	4.716		343	2.584		343	4.055		343	2.873
344	4.837		344	5.911		344	3.738		344	3.473
345	6.596		345	4.659		345	3.65		345	2.754
346	6.935		346	3.262		346	4.562		346	0.954
347	6.055		347	4.007		347	2.008		347	2.273
348	3.894		348	2.835		348	3.372		348	2.949
349	2.226		349	3.659		349	5.37		349	3.005
350	4.512		350	2.459		350	2.953		350	2.717
351	3.331		351	3.391		351	1.991		351	3.736
352	3.637		352	5.298		352	3.583		352	1.715
353	2.805		353	4.557		353	2.878		353	1.607
354	4.518		354	3.469		354	4.58		354	2.04
355	5.005		355	2.784		355	3.63		355	3.407
356	4.743		356	5.52		356	2.455		356	4.895
357	5.789		357	4.409		357	4.707		357	3.16
358	6.061		358	5.991		358	2.271		358	3.646
359	6.81		359	4.42		359	2.411		359	1.722
360	3.339		360	3.1		360	2.911		360	2.272
361	4.153		361	3.567		361	2.97		361	3.999
362	4.716		362	4.08		362	3.156		362	3.362
363	4.956		363	5.398		363	2.753		363	1.5
364	3.992		364	5.249		364	3.689		364	1.441
365	4.132		365	4.373		365	3.233		365	2.93
366	4.888		366	6.055		366	2.737		366	1.462
367	3.431		367	2.794		367	2.827		367	4.219
368	3.719		368	4.19		368	2.895		368	2.775
369	3.708		369	3.132		369	3.012		369	2.325
370	2.124		370	4.793		370	2.883		370	3.904
371	3.059		371	3.598		371	1.748		371	3.416
372	5.021		372	2.863		372	1.897		372	2.094
373	3.541		373	2.691		373	2.273		373	1.305
374	6.483		374	4.623		374	2.632		374	2.011
375	4.895		375	5.043		375	4.329		375	2.479
376	5.306		376	3.791		376	2.799		376	3.755
377	5.027		377	2.892		377	5.644		377	3.497
378	6.659		378	4.335		378	4.686		378	2.528
379	3.61		379	3.762		379	2.017		379	2.638
380	4.513		380	3.39		380	1.675		380	2.606
381	4.831		381	4.908		381	4.581		381	2.104
382	4.052		382	3.894		382	3.291		382	1.598
383	4.577		383	3.503		383	3.073		383	3.6
384	6.12		384	5.203		384	3.807		384	2.768
385	5.795		385	4.48		385	4.22		385	3.532
386	5.824		386	2.898		386	2.139		386	3.761
387	7.112		387	3.683		387	2.892		387	1.573
388	1.405		388	3.447		388	2.85		388	1.753
389	3.503		389	5.067		389	2.658		389	3.422
390	2.924		390	4.456		390	3.059		390	1.898
391	3.622		391	2.887		391	3.182		391	2.613
392	3.092		392	5.05		392	3.252		392	2
393	3.38		393	3.068		393	2.498		393	1.596
394	5.785		394	4.726		394	4.181		394	3.364
395	5.596		395	5.484		395	3.802		395	2.236
396	5.886		396	3.9		396	4.077		396	2.085
397	6.022		397	4.653		397	3.436		397	2.014
398	2.743		398	5.404		398	4.049		398	2.927
399	2.931		399	6.606		399	5.356		399	1.791
400	2.782		400	4.069		400	2.388		400	1.904
401	4.054		401	3.062		401	4.022		401	3.514
402	2.804		402	3.927		402	4.706		402	2.787
403	2.932		403	3.824		403	3.078		403	1.382
404	4.2		404	2.957		404	2.774		404	2.596
405	7.051		405	4.532		405	3.459		405	2.62
406	2.775		406	5.15		406	4.44		406	2.474
407	3.566		407	4.317		407	5.374		407	3.475
408	4.114		408	4.278		408	2.591		408	3.643
409	4.074		409	3.095		409	2.141		409	1.431
410	6.36		410	3.644		410	3.736		410	2.22
411	5.459		411	3.671		411	4.762		411	2.127
412	4.153		412	5.581		412	5.764		412	3.462
413	3.859		413	4.398		413	6.441		413	1.776
414	4.212		414	3.16		414	3.529		414	2.298
415	2.923		415	2.135		415	3.651		415	2.847
416	3.385		416	5.808		416	3.553		416	1.396
417	3.148		417	2.983		417	1.729		417	2.527
418	3.836		418	2.981		418	2.023		418	2.318
419	3.822		419	3.466		419	3.683		419	2.527
420	3.286		420	6.327		420	4.508		420	1.925
421	5.137		421	2.528		421	3.482		421	1.94
422	6.444		422	3.453		422	5.234		422	1.996
423	3.221		423	6.388		423	3.974		423	1.97
424	3.314		424	3.392		424	3.871		424	1.661
425	5.454		425	4.327		425	3.553		425	2.483
426	4.136		426	4.29		426	4.067		426	2.007
427	4.849		427	4.205		427	1.47		427	1.868
428	5.682		428	3.136		428	1.611		428	2.338
429	4.278		429	4.891		429	1.673		429	3.774
430	6.391		430	6.587		430	2.792		430	2.131
431	5.018		431	6.745		431	4.986		431	3.392
432	4.24		432	4.604		432	6.148		432	2.685
433	3.275		433	3.27		433	5.662		433	1.535
434	3.42		434	6.445		434	6.184		434	3.522
435	3.387		435	1.943		435	3.046		435	3.141
436	6.699		436	2.846		436	1.959		436	2.142
437	3.395		437	5.275		437	2.155		437	1.953
438	4.206		438	4.471		438	4.672		438	1.777
439	2.875		439	4.687		439	1.689		439	2.831
440	3.458		440	2.281		440	1.992		440	2.609
441	4.076		441	2.005		441	6.229		441	1.488
442	4.743		442	3.43		442	2.658		442	3.345
443	4.56		443	3.545		443	2.755		443	2.86
444	5.154		444	2.236		444	2.95		444	2.749
445	4.767		445	3.22		445	3.392		445	3.953
446	2.564		446	4.045		446	5.549		446	3.843
447	3.912		447	3.263		447	4.407		447	2.458
448	3.958		448	2.954		448	6.148		448	1.441
449	4.837		449	5.824		449	1.979		449	2.418
450	3.747		450	2.708		450	0.928		450	3.795
451	2.746		451	4.231		451	1.396		451	2.772
452	3.909		452	4.184		452	2.088		452	2.266
453	2.68		453	4.48		453	3.883		453	2.67
454	5.402		454	4.219		454	4.118		454	2.955
455	4.924		455	5.688		455	4.039		455	3.375
456	4.223		456	4.959		456	4.843		456	2.648
457	4.829		457	6.322		457	4.295		457	1.75
458	5.299		458	4.426		458	4.356		458	1.24
459	5.017		459	5.368		459	2.603		459	2.425
460	4.258		460	3.867		460	4.02		460	4.451
461	3.524		461	4.366		461	5.342		461	3.027
462	3.999		462	3.001		462	4.296		462	1.499
463	3.323		463	3.582		463	4.467		463	1.897
464	2.647		464	3.402		464	4.296		464	1.716
465	4.015		465	3.828		465	3.205		465	2.51
466	3.419		466	2.621		466	4.73		466	2.027
467	6.013		467	2.777		467	4.868		467	1.282
468	6.312		468	4.094		468	4.436		468	3.619
469	2.394		469	5.131		469	2.573		469	2.051
470	1.714		470	3.41		470	3.009		470	2.346
471	2.508		471	6.139		471	3.032		471	2.007
472	3.715		472	4.833		472	4.1		472	4.038
473	4.251		473	2.946		473	1.546		473	3.59
474	7.529		474	1.821		474	2.661		474	1.927
475	5.189		475	5.541		475	3.608		475	2.33
476	5.814		476	3.974		476	2.603		476	3.101
477	6.682		477	4.164		477	4.413		477	3.034
478	4.492		478	2.873		478	4.332		478	1.78
479	7.437		479	3.775		479	4.019		479	1.448
480	3.407		480	3.263		480	3.604		480	2.833
481	5.433		481	4.917		481	3.706		481	2.269
482	4.224		482	6.032		482	2.444		482	2.279
483	6.216		483	2.933		483	1.887		483	1.927
484	4.869		484	1.972		484	2.884		484	3.016
485	2.343		485	4.439		485	2.659		485	2.178
486	3.682		486	5.182		486	5.453		486	1.543
487	4.254		487	4.045		487	2.963		487	2.106
488	5.782		488	4.341		488	4.783		488	2.821
489	3.906		489	4.645		489	3.996		489	2.37
490	2.951		490	4.63		490	3.94		490	2.048
491	2.551		491	3.482		491	3.444		491	1.288
492	3.181		492	4.791		492	1.722		492	2.04
493	4.654		493	5.237		493	3.687		493	2.113
494	1.735		494	4.006		494	4.019		494	2.857
495	2.389		495	3.073		495	3.233		495	1.78
			496	5.199		496	4.87		496	1.168
			497	4.424		497	2.558		497	2.311
			498	7.749		498	5.037		498	4.246
			499	6.205					499	2.426
			500	2.697					500	3.428
			501	3.13
			502	7.3
			503	6.538
			504	5.367

## Sheet: Figure 1e
Cell Width
WT			WT 1 mM CSSC			∆vkor 1 mM CSSC			∆vkor 100 µM CSSC
Event #	Width (µM)		Event #	Width (µM)		Event #	Width (µM)		Event #	Width (µM)
1	0.704		1	0.786		1	0.921		1	0.842				Statistical Analysis
2	0.68		2	0.584		2	0.879		2	1.063				Number of families	1
3	0.823		3	0.753		3	0.747		3	0.925				Number of comparisons per family	5
4	0.614		4	0.79		4	0.895		4	0.787				Alpha	0.05
5	0.755		5	0.767		5	0.76		5	0.732
6	0.885		6	0.83		6	0.984		6	0.747				Dunn's multiple comparisons test	Mean rank diff.	Significant?	Summary	Adjusted P Value
7	0.671		7	0.856		7	0.968		7	0.937				WT vs. WT++	-169.5	Yes	****	<0.0001	A-B
8	1.169		8	0.728		8	0.775		8	0.878				WT vs. Δvkor++	-627.3	Yes	****	<0.0001	A-C
9	0.646		9	0.644		9	1.076		9	0.674				WT vs. Δvkor+	-751.2	Yes	****	<0.0001	A-D
10	0.67		10	0.742		10	0.926		10	1.077				Δvkor++ vs. Δvkor+	-123.9	Yes	**	0.0035	C-D
11	0.677		11	0.722		11	1.111		11	0.846				WT++ vs. Δvkor++	-457.8	Yes	****	<0.0001	B-C
12	0.744		12	0.576		12	1.12		12	0.942
13	0.568		13	0.622		13	0.723		13	0.975				Test details	Mean rank 1	Mean rank 2	Mean rank diff.	n1	n2	Z
14	0.79		14	0.625		14	0.713		14	0.721				WT vs. WT++	611.7	781.2	-169.5	495	504	4.645
15	0.773		15	0.738		15	0.816		15	0.696				WT vs. Δvkor++	611.7	1239	-627.3	495	498	17.14
16	0.692		16	0.742		16	0.814		16	0.862				WT vs. Δvkor+	611.7	1363	-751.2	495	500	20.55
17	0.603		17	0.79		17	0.824		17	0.728				Δvkor++ vs. Δvkor+	1239	1363	-123.9	498	500	3.393
18	0.584		18	0.784		18	0.83		18	0.996				WT++ vs. Δvkor++	781.2	1239	-457.8	504	498	12.57
19	0.714		19	0.693		19	0.747		19	1.137
20	0.701		20	0.721		20	0.866		20	0.809
21	0.847		21	0.667		21	0.937		21	0.837
22	0.5		22	0.732		22	0.937		22	0.985
23	0.629		23	0.758		23	0.869		23	0.911
24	0.608		24	0.798		24	0.876		24	0.629
25	0.768		25	0.708		25	0.898		25	1.137
26	0.716		26	0.728		26	0.925		26	0.847
27	0.521		27	0.732		27	0.677		27	1.267
28	0.664		28	0.786		28	0.684		28	0.471
29	0.652		29	0.689		29	0.831		29	0.791
30	0.798		30	0.76		30	0.709		30	0.758
31	0.768		31	0.677		31	0.795		31	0.709
32	0.813		32	0.776		32	0.801		32	1.012
33	0.792		33	0.827		33	0.843		33	1.069
34	0.763		34	0.833		34	0.771		34	0.789
35	0.721		35	0.734		35	0.731		35	0.808
36	0.762		36	0.815		36	0.949		36	0.712
37	0.751		37	0.904		37	1.066		37	0.716
38	0.69		38	0.861		38	0.849		38	0.928
39	0.751		39	0.804		39	1.011		39	0.955
40	0.851		40	0.824		40	0.76		40	0.922
41	0.832		41	0.776		41	1.152		41	1.387
42	0.817		42	0.834		42	1.205		42	1.032
43	0.674		43	0.837		43	1.175		43	0.902
44	0.871		44	0.6		44	0.791		44	0.858
45	0.847		45	0.749		45	1.04		45	0.984
46	0.759		46	0.792		46	1.189		46	0.868
47	0.945		47	0.738		47	0.964		47	0.834
48	0.814		48	0.736		48	0.838		48	1.047
49	0.592		49	0.759		49	0.832		49	0.77
50	0.78		50	0.741		50	0.748		50	0.787
51	0.852		51	0.778		51	0.838		51	1.02
52	0.702		52	0.695		52	1.116		52	1.088
53	0.798		53	0.819		53	1.109		53	0.779
54	0.813		54	0.75		54	0.851		54	0.888
55	0.738		55	0.879		55	0.832		55	0.715
56	0.924		56	0.76		56	0.728		56	0.896
57	0.563		57	0.859		57	0.814		57	0.879
58	0.641		58	0.725		58	0.876		58	1.077
59	0.641		59	0.788		59	0.798		59	0.651
60	0.788		60	0.876		60	1.139		60	0.911
61	0.816		61	0.737		61	0.939		61	0.803
62	0.663		62	0.62		62	1.017		62	0.715
63	0.727		63	0.699		63	1.112		63	0.865
64	0.699		64	0.813		64	0.992		64	0.937
65	0.699		65	0.755		65	0.723		65	0.946
66	0.458		66	0.898		66	0.83		66	1.03
67	0.582		67	0.913		67	0.951		67	0.98
68	0.537		68	0.621		68	1.155		68	0.951
69	0.707		69	0.7		69	0.692		69	0.819
70	0.719		70	0.782		70	0.834		70	0.788
71	0.674		71	0.645		71	1.167		71	1.274
72	0.714		72	0.812		72	0.895		72	0.794
73	0.667		73	0.683		73	0.768		73	0.84
74	0.738		74	0.623		74	0.865		74	1.044
75	0.707		75	0.818		75	0.731		75	1.098
76	0.678		76	0.786		76	1.045		76	0.894
77	0.957		77	0.831		77	0.765		77	0.787
78	0.837		78	0.751		78	0.863		78	1.184
79	0.63		79	0.68		79	1.179		79	0.944
80	0.692		80	0.804		80	0.938		80	0.961
81	0.731		81	0.848		81	0.91		81	1.016
82	0.905		82	0.848		82	1.095		82	0.916
83	0.786		83	0.859		83	0.846		83	0.75
84	0.661		84	0.847		84	0.783		84	0.893
85	0.641		85	0.723		85	0.964		85	0.99
86	0.738		86	0.728		86	0.874		86	0.853
87	0.769		87	0.856		87	0.951		87	1.022
88	0.626		88	0.769		88	1.062		88	0.806
89	0.738		89	0.66		89	0.927		89	0.889
90	0.731		90	0.876		90	0.932		90	0.707
91	0.9		91	0.738		91	0.951		91	0.964
92	0.66		92	0.739		92	0.819		92	0.686
93	0.6		93	0.738		93	0.98		93	0.789
94	0.758		94	0.671		94	0.741		94	0.806
95	0.711		95	0.721		95	1.06		95	0.822
96	0.834		96	0.85		96	0.998		96	0.674
97	0.703		97	0.782		97	0.899		97	0.642
98	0.622		98	0.739		98	0.888		98	0.699
99	0.816		99	0.704		99	1.168		99	0.692
100	0.784		100	0.674		100	1.259		100	0.764
101	0.832		101	0.774		101	1.465		101	1.029
102	0.721		102	0.805		102	1.123		102	0.9
103	0.681		103	1.009		103	0.845		103	1.124
104	0.629		104	0.732		104	0.837		104	0.887
105	0.739		105	0.847		105	1.061		105	0.776
106	0.6		106	0.864		106	0.911		106	1.172
107	0.76		107	0.61		107	0.869		107	0.92
108	0.717		108	0.831		108	1.017		108	0.899
109	0.847		109	0.679		109	1.077		109	0.892
110	0.594		110	0.679		110	0.75		110	0.979
111	0.852		111	0.85		111	1.035		111	1.079
112	0.693		112	0.676		112	0.825		112	1.001
113	0.664		113	0.791		113	0.738		113	1.035
114	0.831		114	0.642		114	0.716		114	1.137
115	0.767		115	0.746		115	0.835		115	1.037
116	0.674		116	0.599		116	1.153		116	1.173
117	0.844		117	0.831		117	0.863		117	1.102
118	0.937		118	0.803		118	0.948		118	1.263
119	0.632		119	0.771		119	0.963		119	0.786
120	0.706		120	0.679		120	0.872		120	0.776
121	1.008		121	0.787		121	0.849		121	1
122	0.786		122	0.846		122	0.586		122	0.835
123	0.796		123	0.622		123	0.881		123	1.117
124	0.736		124	0.755		124	1.056		124	0.861
125	0.785		125	0.709		125	0.757		125	0.999
126	0.681		126	0.651		126	1.17		126	1.213
127	0.943		127	0.651		127	0.803		127	0.739
128	0.815		128	0.808		128	0.917		128	1.047
129	0.837		129	0.792		129	0.876		129	0.857
130	0.631		130	1.011		130	0.845		130	0.945
131	0.784		131	0.81		131	0.758		131	0.747
132	0.596		132	0.826		132	0.899		132	1.139
133	0.716		133	0.728		133	1.318		133	0.747
134	0.743		134	0.722		134	0.856		134	0.955
135	0.647		135	0.825		135	1.052		135	0.821
136	0.661		136	0.7		136	0.921		136	1.002
137	0.614		137	0.99		137	1.137		137	0.758
138	0.553		138	0.796		138	0.852		138	1.041
139	0.592		139	0.932		139	0.816		139	0.888
140	0.746		140	0.916		140	1.114		140	1.233
141	0.638		141	0.813		141	0.949		141	0.597
142	0.841		142	0.99		142	0.913		142	0.903
143	0.905		143	0.804		143	0.852		143	0.873
144	0.86		144	0.816		144	0.911		144	1.101
145	0.771		145	0.767		145	1.03		145	0.905
146	0.733		146	0.813		146	0.763		146	1.106
147	0.815		147	0.716		147	0.977		147	1.052
148	0.661		148	0.629		148	0.999		148	0.987
149	0.768		149	0.651		149	0.796		149	0.777
150	0.932		150	0.847		150	0.67		150	0.782
151	0.765		151	0.782		151	1.092		151	0.825
152	0.689		152	0.864		152	0.664		152	0.895
153	0.653		153	0.762		153	0.694		153	0.854
154	0.641		154	0.955		154	0.99		154	0.89
155	0.558		155	0.694		155	0.553		155	0.825
156	0.607		156	0.674		156	0.788		156	0.844
157	0.638		157	0.898		157	0.853		157	0.911
158	0.668		158	0.828		158	0.792		158	0.979
159	0.782		159	0.782		159	0.838		159	0.793
160	0.868		160	0.66		160	0.814		160	0.88
161	0.854		161	0.813		161	0.781		161	0.808
162	0.866		162	0.83		162	1.05		162	0.765
163	0.779		163	0.746		163	0.68		163	0.81
164	0.75		164	0.751		164	0.751		164	1.233
165	0.615		165	0.754		165	0.635		165	0.966
166	0.873		166	0.784		166	0.673		166	1.18
167	0.692		167	0.893		167	0.739		167	1.031
168	0.788		168	0.829		168	0.992		168	1.053
169	0.765		169	0.699		169	0.762		169	0.684
170	0.805		170	0.738		170	0.793		170	0.921
171	0.712		171	0.878		171	0.584		171	1.106
172	0.826		172	0.868		172	0.843		172	0.88
173	0.586		173	0.692		173	0.809		173	1.092
174	0.76		174	0.889		174	0.697		174	0.82
175	0.722		175	0.78		175	0.845		175	0.908
176	0.692		176	0.83		176	0.824		176	0.853
177	0.796		177	0.694		177	0.782		177	0.871
178	0.82		178	0.749		178	1.104		178	0.875
179	0.772		179	0.764		179	0.731		179	0.867
180	0.821		180	0.84		180	0.9		180	0.978
181	0.645		181	0.827		181	0.999		181	1.021
182	1.034		182	0.755		182	0.764		182	0.955
183	0.731		183	0.786		183	0.846		183	1.172
184	0.729		184	0.885		184	0.883		184	0.864
185	0.809		185	0.886		185	0.805		185	0.904
186	0.767		186	0.815		186	0.846		186	1.035
187	0.83		187	0.716		187	0.725		187	0.819
188	0.65		188	0.726		188	0.932		188	0.767
189	0.739		189	0.801		189	0.886		189	1.056
190	0.762		190	0.718		190	0.788		190	0.927
191	0.694		191	0.608		191	0.605		191	0.897
192	0.808		192	0.651		192	0.7		192	1.095
193	0.669		193	0.686		193	0.975		193	0.901
194	0.731		194	0.731		194	1.269		194	0.906
195	0.773		195	0.736		195	0.894		195	0.738
196	0.656		196	0.745		196	0.764		196	0.685
197	0.71		197	0.706		197	1.208		197	1.091
198	0.736		198	0.781		198	0.835		198	0.852
199	0.866		199	0.729		199	0.782		199	0.968
200	0.773		200	0.804		200	0.795		200	0.808
201	0.751		201	0.729		201	0.848		201	0.948
202	0.758		202	0.716		202	0.767		202	0.93
203	0.837		203	0.759		203	1.025		203	0.938
204	0.837		204	0.8		204	0.782		204	0.854
205	0.718		205	0.856		205	0.874		205	0.751
206	0.817		206	0.681		206	0.726		206	0.939
207	0.833		207	0.69		207	0.946		207	0.895
208	0.806		208	0.834		208	0.828		208	0.763
209	0.878		209	0.803		209	0.782		209	0.967
210	0.697		210	0.748		210	0.724		210	0.911
211	0.798		211	0.714		211	0.915		211	0.768
212	0.749		212	0.971		212	0.941		212	1.026
213	0.722		213	0.725		213	1.093		213	0.671
214	0.803		214	0.64		214	0.843		214	0.779
215	0.729		215	0.784		215	0.785		215	1.411
216	0.811		216	0.825		216	0.838		216	0.803
217	0.778		217	0.872		217	1.193		217	0.788
218	0.79		218	0.749		218	0.762		218	0.862
219	0.746		219	0.716		219	0.833		219	1.415
220	0.774		220	0.738		220	0.759		220	0.933
221	0.798		221	0.805		221	0.821		221	0.753
222	0.563		222	0.694		222	0.706		222	0.804
223	0.611		223	0.784		223	0.721		223	0.801
224	0.8		224	0.739		224	0.749		224	0.783
225	0.653		225	0.804		225	0.897		225	0.766
226	0.605		226	0.786		226	1.085		226	0.685
227	0.611		227	0.767		227	0.71		227	0.94
228	0.621		228	0.758		228	0.977		228	1.095
229	0.874		229	0.807		229	0.83		229	1.198
230	0.794		230	0.758		230	0.817		230	1.191
231	0.648		231	0.815		231	0.809		231	0.955
232	0.673		232	1.004		232	0.807		232	0.932
233	0.717		233	0.781		233	0.97		233	0.96
234	0.661		234	0.858		234	1.002		234	1.145
235	0.689		235	0.758		235	0.961		235	1.019
236	0.746		236	0.977		236	0.975		236	0.878
237	0.801		237	0.949		237	0.813		237	0.699
238	1.031		238	0.614		238	1.066		238	1.009
239	0.826		239	0.696		239	0.904		239	0.939
240	0.757		240	0.684		240	0.718		240	1.064
241	0.748		241	0.825		241	0.948		241	0.697
242	0.763		242	0.692		242	0.925		242	0.746
243	0.875		243	0.734		243	0.75		243	1.181
244	0.788		244	0.824		244	1.194		244	0.974
245	0.754		245	0.885		245	0.773		245	0.878
246	0.803		246	0.706		246	0.743		246	1.043
247	0.677		247	0.686		247	0.825		247	0.796
248	0.805		248	0.738		248	0.763		248	1.237
249	0.732		249	0.815		249	0.876		249	0.949
250	0.803		250	0.855		250	0.823		250	0.876
251	0.578		251	0.819		251	0.866		251	0.776
252	0.747		252	0.782		252	0.835		252	1.024
253	0.695		253	0.768		253	0.826		253	1.106
254	0.731		254	0.939		254	0.8		254	0.787
255	0.818		255	0.76		255	1.322		255	1.072
256	0.664		256	0.779		256	0.916		256	1.011
257	0.739		257	1.02		257	0.767		257	0.963
258	0.622		258	0.762		258	1.145		258	0.874
259	0.621		259	0.795		259	0.87		259	1.242
260	0.717		260	0.79		260	1.251		260	1.064
261	0.76		261	0.833		261	0.861		261	0.81
262	0.864		262	0.803		262	1.061		262	0.773
263	0.718		263	0.89		263	0.749		263	1.031
264	0.792		264	0.759		264	1.09		264	0.983
265	0.734		265	0.858		265	0.737		265	1.105
266	0.699		266	0.889		266	0.728		266	1.271
267	0.681		267	0.768		267	0.757		267	1.153
268	0.894		268	0.786		268	0.864		268	1.234
269	0.758		269	0.782		269	0.971		269	0.799
270	0.925		270	0.737		270	0.819		270	0.958
271	0.778		271	0.85		271	0.744		271	0.916
272	0.762		272	0.89		272	0.664		272	0.934
273	0.67		273	0.762		273	0.778		273	1.283
274	0.64		274	0.987		274	0.726		274	0.672
275	0.817		275	0.651		275	1.055		275	0.949
276	0.79		276	0.748		276	0.89		276	0.937
277	0.738		277	0.667		277	0.755		277	1.092
278	0.738		278	0.722		278	0.906		278	0.904
279	0.721		279	0.713		279	0.893		279	0.947
280	0.849		280	0.731		280	1.026		280	0.945
281	0.629		281	0.819		281	1.111		281	1.12
282	0.676		282	0.79		282	0.782		282	0.868
283	0.692		283	0.697		283	1.143		283	0.981
284	0.738		284	0.726		284	0.952		284	0.72
285	0.759		285	0.701		285	1.049		285	0.882
286	0.728		286	0.921		286	0.864		286	1.024
287	0.807		287	0.994		287	1.061		287	1.05
288	0.739		288	0.867		288	1.155		288	0.981
289	0.709		289	0.789		289	0.874		289	0.951
290	1.222		290	0.706		290	1.104		290	0.885
291	0.7		291	0.729		291	0.837		291	0.754
292	0.848		292	0.813		292	0.97		292	0.96
293	0.804		293	1.013		293	0.696		293	0.707
294	0.803		294	0.78		294	1.129		294	0.995
295	0.742		295	0.697		295	0.782		295	0.859
296	0.761		296	0.781		296	1.038		296	0.778
297	0.833		297	0.749		297	0.74		297	0.792
298	0.8		298	0.814		298	0.84		298	0.955
299	0.826		299	0.813		299	0.859		299	1.137
300	0.79		300	0.831		300	0.866		300	1.076
301	0.689		301	0.813		301	0.859		301	0.89
302	0.784		302	0.898		302	0.914		302	0.904
303	0.764		303	0.878		303	0.786		303	0.842
304	0.868		304	0.786		304	0.769		304	0.852
305	0.921		305	1		305	0.885		305	1.024
306	0.767		306	0.812		306	0.781		306	1.128
307	0.77		307	0.898		307	0.834		307	1.233
308	0.89		308	0.731		308	0.87		308	1.328
309	0.741		309	0.75		309	1.012		309	0.818
310	1.078		310	0.656		310	0.787		310	0.714
311	0.745		311	0.631		311	0.82		311	1.197
312	0.694		312	0.699		312	1.168		312	1.083
313	0.78		313	0.829		313	0.924		313	1.028
314	0.877		314	0.764		314	1.019		314	1.294
315	0.83		315	0.803		315	1.083		315	0.879
316	0.842		316	0.784		316	0.78		316	0.944
317	0.76		317	0.848		317	0.784		317	0.952
318	0.717		318	0.815		318	0.965		318	1.051
319	0.77		319	0.747		319	1.042		319	1.138
320	0.757		320	0.668		320	1.019		320	0.87
321	0.723		321	0.74		321	0.732		321	0.849
322	0.747		322	0.644		322	1.126		322	0.792
323	0.742		323	0.644		323	0.661		323	1.324
324	0.626		324	0.74		324	0.99		324	1.228
325	0.702		325	0.762		325	0.878		325	0.987
326	0.632		326	0.773		326	1.013		326	1.266
327	0.758		327	0.808		327	0.961		327	1.023
328	0.62		328	1.135		328	0.964		328	0.932
329	0.564		329	0.883		329	1.077		329	1.11
330	0.958		330	0.578		330	1.122		330	0.855
331	0.785		331	0.644		331	0.932		331	0.967
332	0.772		332	0.767		332	0.873		332	0.934
333	0.717		333	0.824		333	1.15		333	0.924
334	0.886		334	0.786		334	1.01		334	1.16
335	0.845		335	0.846		335	1.022		335	0.75
336	0.742		336	0.981		336	0.939		336	0.941
337	0.746		337	0.853		337	0.894		337	1.195
338	0.757		338	0.771		338	0.874		338	1.042
339	0.813		339	0.725		339	0.876		339	0.999
340	0.782		340	0.816		340	0.918		340	0.859
341	0.806		341	0.846		341	1.143		341	0.967
342	0.647		342	0.692		342	1.139		342	1.165
343	0.727		343	0.749		343	0.991		343	0.955
344	0.846		344	0.79		344	0.838		344	1.247
345	0.846		345	0.689		345	0.847		345	0.972
346	0.775		346	0.804		346	0.99		346	0.925
347	0.742		347	0.696		347	1.064		347	0.843
348	0.579		348	0.912		348	0.848		348	0.851
349	0.854		349	0.837		349	0.952		349	0.899
350	0.92		350	0.806		350	0.942		350	0.763
351	0.821		351	0.671		351	0.894		351	1.196
352	0.786		352	0.645		352	0.937		352	1.013
353	0.868		353	0.93		353	1.04		353	0.751
354	0.653		354	0.866		354	0.951		354	0.88
355	0.75		355	0.781		355	0.838		355	0.636
356	0.795		356	0.792		356	0.805		356	0.934
357	0.762		357	0.699		357	0.781		357	0.875
358	0.692		358	0.701		358	0.868		358	0.754
359	0.674		359	0.672		359	1.042		359	1.172
360	0.892		360	0.786		360	1.043		360	1.084
361	0.664		361	0.944		361	0.863		361	0.949
362	0.749		362	0.694		362	0.912		362	0.924
363	0.775		363	0.694		363	0.748		363	1.269
364	0.842		364	0.665		364	0.846		364	0.987
365	0.817		365	0.738		365	1.223		365	0.865
366	0.83		366	0.83		366	0.821		366	1.627
367	0.748		367	0.701		367	0.831		367	1.017
368	0.725		368	0.951		368	1.105		368	0.701
369	0.7		369	0.846		369	1.008		369	1.06
370	0.728		370	0.948		370	0.903		370	1.044
371	0.771		371	0.745		371	0.826		371	0.848
372	0.852		372	0.691		372	0.845		372	0.77
373	0.696		373	0.78		373	0.798		373	0.927
374	0.707		374	0.834		374	0.729		374	0.752
375	0.592		375	0.667		375	0.908		375	0.753
376	0.774		376	0.778		376	0.784		376	1.163
377	0.792		377	0.828		377	0.755		377	0.741
378	0.846		378	0.879		378	0.782		378	0.722
379	0.778		379	0.805		379	0.731		379	0.984
380	0.684		380	0.976		380	0.896		380	1.074
381	0.706		381	0.845		381	0.852		381	0.83
382	0.793		382	0.772		382	1.066		382	1.039
383	0.864		383	0.772		383	0.892		383	1.072
384	0.818		384	0.769		384	0.923		384	1.009
385	0.556		385	0.824		385	0.781		385	1.05
386	0.86		386	0.896		386	0.911		386	1.025
387	0.646		387	0.826		387	0.739		387	0.841
388	0.668		388	0.781		388	0.879		388	0.668
389	0.738		389	0.759		389	1.367		389	0.748
390	0.651		390	0.786		390	0.731		390	0.889
391	0.674		391	0.815		391	1.061		391	0.969
392	0.704		392	0.867		392	1.047		392	1.227
393	0.847		393	0.815		393	0.749		393	1.025
394	0.759		394	1.005		394	0.888		394	0.944
395	0.716		395	0.842		395	0.905		395	0.732
396	0.581		396	0.815		396	0.957		396	0.93
397	0.669		397	0.718		397	0.778		397	0.813
398	0.668		398	0.897		398	0.858		398	0.764
399	0.713		399	0.734		399	0.831		399	0.889
400	0.647		400	0.738		400	0.878		400	1.289
401	0.654		401	0.79		401	1.07		401	0.779
402	0.566		402	0.773		402	0.906		402	0.695
403	0.674		403	0.728		403	0.873		403	1.047
404	0.743		404	0.759		404	1.252		404	0.914
405	0.75		405	0.808		405	1.002		405	0.849
406	0.737		406	0.737		406	0.912		406	0.788
407	0.727		407	0.713		407	0.982		407	1.111
408	0.867		408	0.767		408	1		408	1.229
409	0.709		409	0.76		409	1.098		409	0.873
410	0.668		410	0.807		410	1.043		410	0.754
411	0.629		411	0.846		411	0.835		411	0.749
412	0.754		412	0.831		412	0.934		412	1.107
413	0.748		413	0.781		413	0.912		413	0.911
414	0.789		414	0.806		414	0.838		414	0.694
415	0.674		415	0.932		415	0.909		415	1.024
416	0.771		416	0.734		416	0.915		416	0.776
417	0.932		417	0.762		417	0.699		417	0.905
418	0.684		418	0.651		418	0.727		418	0.698
419	0.729		419	0.833		419	1.165		419	0.977
420	0.683		420	0.772		420	0.814		420	1.2
421	0.623		421	0.724		421	0.716		421	0.863
422	0.75		422	0.824		422	0.77		422	0.956
423	0.568		423	0.739		423	1.019		423	0.97
424	0.584		424	0.717		424	1.314		424	1.05
425	0.683		425	0.678		425	0.89		425	1.029
426	0.638		426	0.668		426	0.781		426	1.133
427	0.675		427	0.672		427	0.995		427	0.888
428	0.705		428	0.889		428	1.04		428	0.931
429	0.655		429	0.806		429	0.881		429	0.944
430	0.652		430	0.979		430	0.826		430	1
431	0.792		431	0.611		431	0.906		431	0.772
432	0.764		432	0.716		432	0.85		432	0.967
433	0.578		433	0.805		433	0.912		433	0.925
434	0.638		434	0.748		434	0.735		434	1.032
435	0.692		435	0.842		435	0.957		435	0.819
436	0.711		436	0.786		436	1.25		436	0.824
437	0.761		437	0.864		437	0.864		437	0.911
438	0.764		438	0.876		438	0.837		438	0.961
439	0.656		439	0.711		439	0.86		439	0.803
440	0.753		440	0.686		440	0.796		440	0.985
441	0.749		441	0.877		441	0.876		441	1.043
442	0.715		442	0.732		442	1.121		442	1.206
443	0.731		443	0.922		443	0.67		443	1.111
444	0.815		444	0.796		444	0.799		444	0.773
445	0.856		445	0.721		445	0.859		445	0.946
446	0.626		446	0.786		446	0.882		446	1.179
447	0.779		447	0.681		447	0.819		447	1.007
448	0.718		448	0.77		448	0.852		448	1.031
449	0.725		449	1.076		449	0.99		449	0.902
450	0.674		450	0.855		450	1.013		450	0.771
451	0.608		451	0.84		451	1.308		451	1.016
452	0.762		452	0.869		452	0.796		452	0.67
453	0.679		453	0.837		453	1.031		453	1.103
454	0.692		454	0.722		454	0.845		454	1.027
455	0.706		455	0.8		455	0.815		455	0.844
456	0.773		456	0.81		456	0.803		456	0.734
457	0.811		457	0.781		457	0.831		457	0.897
458	0.86		458	0.996		458	0.751		458	0.923
459	0.915		459	0.893		459	0.706		459	0.655
460	0.851		460	0.77		460	0.829		460	0.718
461	0.796		461	0.777		461	0.838		461	0.706
462	0.822		462	0.632		462	0.66		462	0.971
463	0.805		463	0.713		463	1.283		463	0.981
464	0.805		464	0.709		464	0.718		464	0.98
465	0.719		465	0.736		465	0.921		465	0.813
466	0.76		466	0.709		466	0.826		466	0.934
467	0.696		467	0.653		467	0.825		467	0.955
468	0.789		468	0.889		468	0.829		468	0.92
469	0.804		469	0.787		469	0.935		469	0.96
470	0.835		470	0.706		470	0.808		470	0.915
471	0.717		471	0.739		471	1.224		471	1.153
472	0.925		472	0.706		472	0.796		472	0.81
473	0.779		473	0.721		473	0.928		473	1.064
474	0.808		474	0.662		474	0.951		474	1.013
475	0.895		475	0.782		475	0.87		475	0.885
476	0.703		476	0.719		476	0.734		476	0.805
477	0.902		477	0.788		477	0.913		477	0.839
478	0.803		478	0.692		478	0.75		478	0.856
479	0.846		479	0.952		479	0.815		479	0.852
480	0.744		480	0.767		480	0.837		480	0.999
481	0.671		481	0.796		481	0.747		481	0.739
482	0.787		482	0.835		482	0.709		482	0.954
483	0.631		483	0.913		483	0.772		483	1.015
484	0.845		484	0.932		484	1.182		484	1.168
485	0.829		485	0.842		485	0.728		485	1.028
486	0.92		486	0.835		486	0.835		486	0.813
487	0.715		487	0.927		487	0.796		487	0.868
488	0.683		488	0.873		488	0.851		488	1.242
489	0.739		489	0.885		489	0.737		489	0.862
490	0.787		490	0.948		490	0.813		490	1.395
491	0.873		491	0.979		491	0.673		491	0.842
492	0.815		492	0.946		492	0.976		492	0.912
493	0.651		493	0.912		493	0.772		493	1.028
494	0.912		494	0.893		494	1.212		494	1.108
495	0.77		495	0.749		495	0.937		495	1.057
			496	0.866		496	0.716		496	0.804
			497	0.742		497	1.104		497	0.971
			498	0.751		498	0.864		498	1.215
			499	0.784					499	0.939
			500	0.716					500	1.047
			501	0.921
			502	0.884
			503	0.724
			504	0.807

## Sheet: Figure 2d
Normalized peptide abundance of cytoplasmic and secreted peptides in WT and vkor
Cytoplasmic - WT	Cytoplasmic - Δvkor+	Secreted - WT	Secreted - Δvkor+
12824.4	14782.3						Statistical Analysis
214.2	395.7	525.8	514.6				Number of families	1
864.4	1248.4	770.8	641.5				Number of comparisons per family	2
4942	5730.2	1819.5	632.5				Alpha	0.05
		6959.2	4562.6
166.2	391.1	9268.6	3589.3				Dunn's multiple comparisons test	Mean rank diff.	Significant?	Summary	Adjusted P Value
335.6	454.6	63.1	54.2				Cytoplasmic - WT vs. Cytoplasmic - Δvkor+	306.2	Yes	****	<0.0001	A-B
1587.7	3045.5	2901.4	1215.9				Secreted - WT vs. Secreted - Δvkor+	1063	Yes	****	<0.0001	C-D
28	99	249.6	272.8
9.2	134.5	250.6	70.7				Test details	Mean rank 1	Mean rank 2	Mean rank diff.	n1	n2	Z
		194.5	104.1				Cytoplasmic - WT vs. Cytoplasmic - Δvkor+	6142	5836	306.2	5199	5199	4.541
20.4	48.1	4222.2	1961				Secreted - WT vs. Secreted - Δvkor+	6257	5193	1063	756	756	6.014
307.9	375.1	1175.4	389.5
342	443.7	78.5	52.8
1486.5	2418.1	1892.4	1416.9
3592.2	5592.2	152.1	154.6
672	384.3	2045.8	1080.3
944.7	935.6	1202	546.2
1340.2	1104.2	855.8	419.9
125	236.7	241.1	87.4
626.6	513	261.7	136.9
5362.5	3787	6750.4	650.7
32.6	24.7	1645	763.9
843.7	618.5	823	630.1
2496.3	1479.8	385.7	213.8
		506.6	83.1
856.6	365.5	1294.1	333.2
1302.5	1062.8	126.4	37.9
745.1	639.5	446.7	91.4
658.6	395.8	747.5	327.8
113.8	73.1	2215.4	141.3
46.3	37.7	2307.2	630.8
416.3	338.1	660.3	194.3
221	101.2	1379.4	1547.9
5746.8	2492.9	120.2	344
986.2	632.1	283.2	436
21.5	12.1	14.4	33.7
68.7	61.4	34.5	32.5
4934.6	2271.5	130	207.7
		1499.8	688.5
2476.8	1330.2
3049.8	1625.5	39.4	27.6
248.8	201.7	62.4	55.8
838.1	570.4	689.7	344.3
540.5	380.7	515.4	260.8
414	317.7	2253.2	524.3
732.1	186	1184.7	773.2
290.7	211.6	635.9	714.8
556.7	692.3	4181.4	4188
150	157.4	1844.1	4849.2
1535.6	1442.2	346	554.7
2329.7	4646.6	21.5	104.7
1528.2	1204.9	59.1	26.4
141.5	290.5	1635.1	3604.7
432.1	1101.8	392.7	2689.5
2204.1	1180.5	42.5	219.9
167.4	59.1	432.5	1848.4
9118.8	5501.1
33.7	60.7	211.3	165.7
967.6	579.5	40.7	26.8
3800.8	4674.3	3558.3	93
305.7	238
220.1	67.5	161.2	1251.3
12.8	12.5	153.9	155.8
176.3	620.4	51.6	35
271.1	306.7
85.9	105.4	356.7	133.6
399.4	937.5	27.6	66.5
3101.1	5440.1	207.7	775.3
645	1200.8	800	239.3
83.8	112
179.9	129.2	1604.9	1561.8
620.3	242.4	416.7	73.4
70.5	38.6	216.9	1349.1
773.4	392.2	140.5	980.2
3965.3	443.2	1953.3	226.6
2795.1	707.2	2408	338.3
682.6	243.6	3300.8	351.3
670	146.5	3014.8	504.7
681	405.5	1783	2197.4
559.5	60.7	732.3	269.6
350.9	1080
		1790.4	3362.1
42.8	52.4	788.5	342.3
178.5	370.6	605.5	808.2
147.2	157.2	1681.7	456.3
161.4	466.6	4019.4	2955
336.9	470.3	50.2	85.1
373.3	624.8	2872	3901.7
260.1	253.8	30.7	65.7
207	48.2	3398.1	2374
		739	810.3
274.3	87.8	184.9	210.8
6097.3	1390.2	27.7	89.4
385	99.6	4.9	69
558.7	173.5	2048	168.6
1538.4	334.1	2603.3	1955.3
215.6	428.2	1205.4	972.7
5.7	31.2	149.2	89.7
540	509.1	53.4	46.9
1005.3	1489.6	713.7	336.8
680.1	595.1	417.4	245.1
1021.1	6698.4	1715.1	1720.1
2408	1416.4	1295	920.9
108.6	116.4	66.2	66.9
208.4	270.4	1162.3	335.6
720.9	804.4	989.1	830.4
581.5	523.1	306.1	368.6
44.9	39.5	4467.9	1600.3
337.7	276	406.2	327.8
264.3	279.2	829.7	225.5
2017.9	2312.9	838.6	430.7
98.5	157.5	741.1	688.8
452.1	101.8	1998.9	996.4
7532.8	7114.3	647.2	163.8
321.2	295.5	83.4	195.5
1389.1	638	3342	1450.5
775.8	592.6	748.7	330.3
331.1	147.9	452	186.1
23.7	14.8	1659.1	792.2
10471.8	13053.2	124.7	78.2
3393.3	2406.7	6667.4	1827.3
257.5	195.2	76.3	64.8
		1617.8	1348.5
112.5	69.4	3939	3528.7
1710.6	452.6	6343.2	5279.9
1409.6	375.3	65.8	94.9
2000.5	567	1337.6	1454.5
1545.3	463	283	341.9
4796.6	13363.9	125.4	216.9
1487.1	3667.7	1583.8	5486.8
325.6	509.3	1775	2403.4
8723.5	9805.1	817.9	230.5
17.3	35.8	972.1	888.1
10230.7	23440.7	555.3	474.4
2326.8	1190.1	152.6	104
3241	1845	104.2	336.7
273.9	183.9
4317.8	625.8	1589.8	2171.8
1949.8	1642.8
136.2	97.7	422	124.3
		18.8	3.9
166.6	158.8	1126.8	430
503.8	392.1	62.7	41.8
265.1	276	3509.9	35781.6
92.4	117.4	141.2	413.5
582.4	742.5	1314.5	5341
1510.1	2137.9
78.4	230.4	1329	1053
		1244.8	489.3
150.8	94.8	618.7	206.5
80.6	62.8	98.5	111.4
1168	776.7	10110.5	2967.1
630.6	398.4	1423.6	2446
465.9	625.2
170	272.6	523.2	197.1
117.3	170.2	277	265.9
131.3	263.3	98	66.4
98	120.1	1693.5	705
157.3	180.1	173.3	93.1
		6126.8	662.6
735.5	531.6	285	244.3
559.9	1456.5	235.5	184.5
1483	2525.5	516.9	440.7
786.9	1927.7	576.9	236.2
1272.6	4128.1	178	29
726.8	559.1	1255.5	66.6
		3784	699.9
1307.7	802.3	1079.1	641.5
364.2	260.3	1799.7	314.3
2308.3	2322.5	68.9	64.4
581.8	187.1	2503.4	64.8
200.8	112.5	30.4	23.4
1665.1	942.8
7719.5	3014.6	471.3	270.3
234.9	79.6	398.9	250.2
152	85.7	439.6	779.8
19669.2	6870.6	482.4	234.3
88.2	98.4	1539.8	662.8
13.5	29.5	319.9	126
2038.6	8894.1	449.2	479.8
27	69.6	4931	2211.1
20.3	67.8	457	243
37	154.4	3828.6	1838.8
256.1	2853.3	2215	694.2
681.4	1501.5	434	987
519.2	68.3	1346	699.9
53.1	14.8	138.7	94.6
790.9	364.7	1664.7	2987.4
1552.8	1369.9	339.4	654.4
445.8	245.8	121.7	115.1
240.1	155	437.3	197
4783.3	2586.8
968.1	322.6	360	274.3
2507.1	1988.3	384.3	313.8
51	44.1	5426.8	2827.8
		511.1	402.5
54.3	58.6	97	83.6
446.3	1317.9	2348.6	7523.5
		130.3	70.5
122.6	94.8
162.5	218.8	849.4	742.6
160.6	221.1	566	206.2
		13.1	10.8
299.5	322.3	464.1	347.3
		436.9	306.1
1147.8	480.6	438.8	428.1
309.1	498	5050.6	5929.6
323.6	442.8	181.8	82.6
		3502.4	160.4
192.8	105.2	14.4	31.1
1175.7	168.3	333.5	58
1508.5	1779.7	474.1	364.6
761.8	649.3	3410.9	4630.2
260	476.8	1781.5	2058.1
570.1	348.8	3076.6	2390.1
935.4	1692.4	335.3	856.2
470.1	5049	503	134.5
173.7	900.9	346.8	124.8
32.2	183.9	1443.1	2318.2
1046.9	7476.4	1206.8	3649.1
680.2	3352.7	489.1	468.4
593.5	4192.5	178.8	264.9
239.3	232.2	143.3	306.3
13207	15057.4	724.8	760.4
2111.2	1443.7	74.9	105.2
1830.8	981	758.2	990.6
519.9	639.8	5860.4	11067.4
		147.6	47.5
34	83.8	843.4	199.6
163.8	106.2	516	92.8
655.9	150.4	90.8	28.7
292.4	68	1266.8	390.2
2952.8	2049.2	214	112.2
907.5	1022.1	17.9	9.6
4582.9	2952	1440.7	460.1
3137.2	2338.1	1793	630.2
654.4	1297.5
996.3	519.8	974.2	230
1446.7	1420.4
134.4	152.7	1021.9	105
331.1	307.3	2703.8	135.2
4579	1269.6	940	56.8
5742.3	2705.7	416.4	67.4
106.4	68.4	160.6	96
3736.3	2532.2	828.9	115.3
992.6	808.9	1558.4	26.6
581.8	269.2	2338.3	351.1
129.8	49.6	1859.4	305.2
120.8	92.5	38.4	0
138.3	101.4	2470.5	298.8
334.7	58.9	753.1	236.9
102.4	62	1163.4	144.2
1360.2	506.4
973.6	344.3	183.7	97
110	52.9	338.3	350.8
90.2	59.8	927.9	624.6
120.1	113	2062.5	5628.1
3365.9	1250.5	641.6	600.1
98.9	147.1
1236.4	2198.9
269.1	365	1478.2	683.7
326.9	586.7	2324.4	926.3
1583.9	2090.1	636.3	320.6
93.7	94	293.6	272.6
1495.2	1678.6	78	93.2
293.4	813.5	6357	5232.8
1284.7	950	1216.3	1112.7
2555.1	3723.6
48.4	77.5	2104.7	309.6
406.6	34.7	479.8	286.9
		776.5	2758.7
4631.4	453.7	426.8	1014.2
50.5	19.3	882.2	2251.3
2731.6	1472	23.1	30.2
4260.4	1935.7	330.6	172.7
1354.2	695.5	375.2	297.5
114.6	37.6	110.3	112.7
152.1	249.6	234	412.8
292.4	204.4	632.2	830.3
305.5	171
238.2	42.6	1779.1	2276.9
42.5	15.6	765.3	615.3
		619.2	676.5
638	264.2	67	61.4
1299.7	401.2	490.3	351.6
6919	1790	1635.7	224.8
1036.2	704.7	105.8	1171.7
1601.1	701.8	57	99.3
1607.5	673.9	73.9	207.9
644.9	2396.5	6558.5	797.8
29.8	24	517.9	115.2
		2050.3	433.1
174.9	236.6	426.5	133.7
1499.2	3727.1
533.8	1045.1	4687.2	38324.2
67	135.4	474	3762.1
569.2	1136.9	18.7	43.6
605.4	2037.6	71.2	32
238.4	1721.8	57	110.3
1748.9	12502.8	1071.6	472.6
1306.3	5395.8	162.5	177.7
94.6	426.7	89.5	53.5
210.5	335.3	5827	2473
1627.1	868.1	2587.6	1324.8
26.2	56.3
554.7	314.9	728.2	107.3
		1237.7	243.8
69.5	68	153.1	154.8
5682.3	4036.6	2615.8	1666.2
4918.8	1651.2
522.4	432.3	8582.9	111.6
74.7	44.7	1563.6	721.5
		12419.1	5795.1
86.1	41.5	710.3	705.3
555	526	174.7	1508
35.2	169.4	488.1	863
1626.7	1301.7	244.9	653.3
1186.7	1036.2	216.4	174.5
27.9	55.2	5490	13243.8
127.1	57.1	3094.1	703
217.5	125.8	269.5	61.3
740.7	489.6	3124.1	1965.5
659	474.1	904.5	398.9
264	197.3	50.2	35.3
986.7	1194.6	1936.2	878.2
67	84.8	64.7	54.2
156.3	142.9	217.7	81.3
205.7	611.3	552.9	417.8
631.9	317.9	231.1	266.5
560.5	247.4	1198.9	486.4
4690.2	2772.2	725.5	292.9
1325.1	884.2	39	106.4
		87.2	231.7
317.2	255.1	16	15.1
1287.5	300.2	347.1	166.9
668.8	495.5	39.7	23.3
6452.5	928.1	837	458.6
2044.3	456.1
1842.8	1030.5	48	67.7
1133.6	975.7
191.6	201.1	8133	2979.5
4233.3	1142.6	676.8	158.5
2702.6	456.2	585.4	360.9
1750.3	299.2	909.7	927
366.8	164.5	135.9	152.7
137.5	142.6	25.2	14.6
35.1	7.6
21	8.4	1664.4	593.6
1933.4	117.7	1514.1	1516.2
2907.3	634.4	1653.8	1892
1028.4	207.6	707.4	528.5
790.1	245.6
1872.4	3120.8	25571.3	1317.9
301.8	259.5	178.9	223.9
137.2	93.2	657.5	904.3
1379.8	770.2	112.1	44
246.2	142.9
141	120.9	302.7	144
		863.1	245.3
437.3	416.7	123.9	186.6
260.8	98.7	562	184.7
		2234.5	2144.7
634.2	650.5	4618.6	4250.2
40.8	31.3	278.8	137.9
16.3	10.1	1733.2	1049.3
		120.7	135.9
913.3	970	744.9	474.7
3653.6	608	330.6	132.9
5336.5	2970.7	116.8	203.3
1391.6	1078.3	545.4	587.5
386.6	349.2	5982.9	812.7
321.7	414	347.2	487.2
3555.8	2406.9	1988.9	4826.3
2604.5	275.9	662.7	678.6
773.4	457.9	23.2	107.4
254.5	192.9	2320.6	811.9
741.7	208.9	809.6	357.3
422.6	211.4	3554.3	2907.9
1464.2	570.9	619.5	835.6
589.7	272.5	371.1	173.6
760.8	257.8	46.4	26.5
4816.7	1779.3	11496.1	6436
3051.1	538.3	2430.3	720
4012.6	1340.2	4414.5	245.7
768.1	424.4	2207.2	305.3
4815.1	1683.1	5461.1	764.6
589.3	158.2	4397.1	495.5
290.7	424.5	17483.9	2246.3
88.3	55.3	256.4	464.1
96.8	119.9	337.4	354.8
71.1	294.2	243	60.9
2401.7	9917.8	126.2	90.5
44.9	253.3	1097.2	712.2
140.5	598.9	20.7	17.4
93.1	227.4
455.5	476.2
		706.1	604.8
599.7	819.4	1474	1997.6
4186	3280.9	11907.5	8606.8
2328.4	2549.7	72.7	63.5
147.4	947.7
1356.1	11245.7	1455.7	1480.1
475.6	2924	164.4	148.2
		621.8	601.5
1605.8	11873.6	919.7	485.3
424.1	1785.6	2246.1	479.7
108.1	342.2	12219.5	1661.5
33.3	236.4	3648.7	522.8
47	528.6	258.7	14.1
708.1	839.3	271.3	123.9
3077.3	4387.4
2733.4	2777.6	946.3	603.3
1055.2	2055.2	64.3	56.8
1537.9	3202.6	2958.7	1469.9
3459.6	3155.1	8.6	23.6
1863.7	4425.9	2750.1	1886.4
6701.1	16372.6	64.2	29.1
466.7	215.6	111	203.4
696.3	578.1	103.6	378.7
154	118.3	128.3	327.4
		106.2	108.1
315.5	484.4	111.3	34.7
144.3	235.3	487.3	1590.9
911.1	336.2	31.1	17.8
63	62.3	288	183.6
673.5	529.2	77.8	38
		1823.3	665.1
144.9	177.1	292.9	464.3
1728.4	1570.5	5100.5	6662.5
831.7	661.9	402.4	396.7
115	67
557.9	191.4	285.9	204.7
363.1	39.3	85.2	115
474.6	374.4	2298.3	1557.2
38.2	116.3	689.9	787.7
316.4	614.3	370.3	246.3
193.3	443.3	3984.6	3121.4
42.1	74.5	2080.2	569.7
		22973.9	7412.5
71.9	131.6	5522.8	958.5
		270.7	469.2
853.5	5149.5	210.6	211.4
1532.1	8139.1	356.4	326.1
282.6	807.7	144.1	157.6
636.3	1827.7	64.6	619.6
335.3	938.6	427.6	3661.9
572.5	2504.9	723.8	3615.7
237.7	614.4	7939.2	11807.7
1276.1	3810.9	6598	1712.3
		1685.7	2329.4
		775.5	278.1
1504.7	1808.4	851	1249.5
		1769.3	2943.5
649.3	422.6	20.4	16.2
157.2	223.4	689	995.9
2360.2	1693.2	125.2	118.9
1840.4	748.6	127.2	163.8
13795.6	3535.6	3807.5	3525.3
947.7	3682.9	86.6	109.8
1117.6	5489	22.4	20.1
226.1	1024.8	155.6	124.6
804.7	911.9	80.7	61.4
182.7	332.7	4277.4	6347.4
119.1	180.7	70	113.2
274.2	462.5	46	39.9
7495.2	509	124.6	28.6
91.2	60	819.1	183.7
39	21.7	1608.2	1159.1
501.6	1032.3	28.6	52.9
155.9	182.5	241.8	90.4
1619.6	1414.7	386	263.7
1060.6	1310.5	4227.8	920
16.7	16.2	202.3	125
3082	968.9	604.2	516.1
132.1	92.2	23.4	8.7
230.2	256.1	3024.6	1184.1
		727.6	77.6
1669.5	893.1	406.6	71.6
44.4	92.5	295.5	92.6
137.3	186.1	279.7	233.8
590.8	207.7	465.2	187.4
37.7	25.6	1825.7	699.9
1137.6	1243.7	3255.9	427
974.8	1623.3	10221.8	1757.1
2367.5	1551.1	9774.8	932
3640.1	2910	7483.1	186
1647.4	835.9	1735.9	325
4917.4	2394.3	154.6	60.7
306.9	61.5	86	39.9
870.9	2846.5	116.8	56
236.4	664.7	649.2	1903.8
1073.3	1509.8	1594.7	860.2
623.3	841.2	847.9	180
		2611.3	363.2
191.7	194.4	51.3	401.1
2241.5	417.8	1999.1	211.3
48.1	67.7	3087.5	421
1614.7	338.6	251.3	109.7
9536.6	3351	956.9	1168
184.8	60	200.1	341.2
981.6	110	774.9	50.8
514.3	100.4	96.9	62.3
139.8	36.3	2935.3	662.3
352.4	899.1	2901.2	123.5
774.1	42.6	460.7	149.8
117.4	48.2	2744	431.6
255.8	5	21.5	2.2
728.9	108.2	860.4	2454.1
50.7	0	64.7	28.7
590.2	66.7	212.7	529.4
		1171.7	1143.3
1147.1	622.3	3922.8	285.5
2007.9	444.5	181	60.4
385.6	63.9	7328.1	510.2
		1525.4	367.1
2137.5	1342.1	648	90.4
2812.1	1340.5	1323.1	1835.3
3695	3034.1	2559	487.8
28.9	38.2	3916.6	447.4
873.5	643.1	858.6	238.5
7341.4	3343.9	3617.2	280.5
862.2	153.5	309	84.1
1871.5	917.6	224.2	77.4
3692.8	2436.2	61.8	56.6
200.5	116.7	690.6	307.8
200.5	1646.5	89.8	49.8
28.7	70.9	30.6	12.6
722.8	1026.8	515.1	63.8
797.5	445.6	2124.6	1045.9
2015.9	7031	249.4	101
538.6	603.4	5495.6	996.8
2800	2058.6	1055.6	260.4
88.1	52.1	1458.8	416.2
636	544.9	1364.1	217.2
395	460.3	1383.3	3716.3
2275.6	2204.6	338.9	1110.8
15807.8	31346.9	2158.6	16348.3
13041.6	2454.5	53.1	373.5
91.4	179.4	319.7	1449.8
397.9	787.9	307.6	1196.8
369.8	183.3	1016.9	3368.2
7798.6	718.4	2264.5	973.3
9754.4	869.7	785.1	786.9
273.2	231.1	2407.9	8923.6
113.3	62.4	248.8	1188.5
1649.5	1941.5	168.5	603.8
1060.6	825.2	2275.7	8398.9
		135.7	69.8
28.2	31.8	865.3	408
1255.2	1764	121.3	168.9
1072.3	701
98.5	91.2	9596.3	755.1
330.7	256.4	5155.2	7032.2
164.7	91.5	7691.9	8267.9
773.7	501.6	6187.6	2356.6
622.9	121.9	3934	505.6
1319.9	761.1	657	75.8
1733.7	2418.4	106.7	24.1
4986	302.8	1868.9	397.4
4657.7	3675.8	1435	255.7
2276.3	2219.8	467.9	56.2
140.9	89.6	62.9	64.3
94.9	103.5	324.5	137.9
9261.4	10159.3	210.9	134.2
1403.6	538.9	55	72
23.4	10.2
		341.6	96.3
211.4	839.3	58.3	15.3
204.6	333.2	2659.4	339.5
45.2	53.3	1481.5	1359.7
740.6	220.9	299.6	185.2
500	329.3	749.3	1328
90.4	51.3
816	447	1381.2	1473.5
99.9	66.4	300	101.9
2635.9	1519.9	4446.4	946.4
687.3	952.6	1402.4	1640.2
45.1	78.3	884.8	458.5
1321.8	1626.3	586.9	121
324.2	676.2	37.6	18.7
1950.9	1728.1	312.8	1332.5
612.1	558.7	158.6	79.7
1059	843.4	327.4	651.4
		101.6	268.4
16.9	29.3	105.1	136.2
		74.8	41.8
4739.8	765.6	180	808.6
3564.1	922.3	96.3	202.8
1031.6	527.2	1765.7	1323.9
562.1	421.4	1050.2	751
		1292.8	1160.5
204.9	260.2	771.2	382.2
261.9	266.1	736.9	764.2
903.2	663.1	1260.9	799.5
444.9	388.8	383.3	277.1
132.8	246.8	33.2	24.5
90.9	37.6	996.4	643.5
4452.4	14896.4	545.8	407.3
700.8	2373.3	338.5	297.5
17.9	132.5	89	77.9
3479.2	12147.5	457.3	554.1
170.3	286.7	3134.2	1672.5
10126.7	23589.4	72.8	85.1
476.2	260.3	155.3	1310.1
2429.3	745.3	78.9	1428.4
453.8	1970.9	85	184.3
73.8	90.3	551.7	26
231.1	335.3	11886.7	98.5
125.9	49.6	255.6	177.6
111.8	121.7	324	69.6
77.6	43.7	348.5	86.8
2055.5	313.5	194.6	91
107.6	27.9
704.3	1700.3	828	744.7
157.9	153.3	633.7	226.8
83.3	24.4	336.5	548.4
146.7	254.6	242.4	365.5
1274.1	1083.1	799.2	718.8
57.2	40	335.8	193.3
		287.2	125.6
26.3	74	189.9	59.4
726.7	713	112.4	45
249.9	299.9	361.3	148.6
589.3	250.8	27	48.1
367.2	68.2	90	1378.4
913.1	519.5	2998.7	9396.3
3647.7	660.1	29.5	21.6
54647.9	4124.6	230.1	583.7
2449.2	11779.5	564.5	928.5
10174.1	24874.4	610.9	273.2
1284.6	1529.7	3597	609.1
186.4	1094.9	361.2	239.7
215	191.4
489.9	542.4
664.3	900.7	1187.1	239.6
535.3	630.7	1723.2	1175.1
3271.4	9844.8	246.4	81.5
403.3	433.3	37.9	35.5
277.5	143.6	1689.6	1138.6
595.6	6188.6	783.5	881.8
200.5	2914.3
583.6	12969.2	22.8	57.4
888.4	13128.4
1160.4	2483.5	58.7	88
301.2	444.5	17.4	39.5
8896.3	9235.5	1086.9	896
4335.3	4768.8	88.4	17.2
888	1198.1	169.1	173.7
248.8	375.8	78.5	54.7
538.4	747.9	219.8	108.2
358.3	428.6	21.6	18.9
1342.4	2148.1	854.4	284.2
68.2	44.8	41887.7	13089.4
111.8	56.7	2913.2	5683
367.6	316.8	335.5	393.1
1098.5	909.2	255.9	104
18.7	11.3	164.4	54.9
166.1	88.4	63.5	59.1
111.8	129.5	3121.7	1134.6
1159.6	1342.6	291.4	338.1
7722.3	8412.6	385.7	523.8
180.5	128.6	430.4	69.4
4477.7	1547.2	442.9	344.1
3956.3	1237.8	2572.9	1663.4
1997.2	1209.1	3078	1408
879.2	258.7	660.9	104.8
731.7	630.7	1308.6	779.5
3872.2	2967.9	571.2	445.5
795.8	1172	1210.1	631
157	211.4
220.3	398.6	1797.6	1347.3
474.4	627.2	9382.5	3746.3
30.7	31.4	277.6	165.8
610.8	411.2	69.9	35.3
		255	43.1
		1934.2	216.2
236.7	642.5	1133	151.7
1370.6	1157.3	34.9	121.6
168.1	197.6	240.8	96.7
741.2	1100.8	3652.7	772.2
		33.4	51.4
355.9	384.7
100.7	175.1	278.3	115.9
26.9	57.5	18	4.5
277.1	323.2	3723.5	480.1
28.3	29.3	976.2	145.9
2125.7	1208.7	7668.4	1669.6
2798.5	5604.4	1294.2	578
794.7	714
594.7	2107.1	3304	2847.4
1853.3	11931.3	956.7	1028.6
99.5	365.1	1153.9	508.7
1382.8	9995.6	786.2	1642.6
103.3	82.2	163.2	5.3
112.4	92.6	585	501.4
258.4	393.2	391.8	384.4
59.4	89.9	112.2	83.8
484	425.9	777.1	910.8
155.5	215	232.5	302.1
973.2	1430.5	3630.1	1476.3
851.2	927	648.5	448.9
460.1	451.1	1620.6	730.6
103.6	182.2	501.3	353.7
504.3	79.7	904.9	437.4
110.2	184.3
2603.7	3036.9	955.5	2110.1
670	659.3	7680	2281.3
111.7	105.5	701.8	224.1
607.7	628.9	377.3	180.2
599.8	627.1	3438.5	1990.7
945.4	2258.1	28	17.4
253.3	218	1855.4	734.6
399.7	719.6
649.8	1453.5	30.4	18.4
1735.4	886.8	861.3	415.3
491.3	219	838.7	3114.5
1337.8	906	1869.3	4474.3
1382	1314.1	88.9	81.4
757.6	547.8	140.1	458.2
1712.2	1669.8	58.6	45.3
793.8	775.3
399.2	500.6	47.8	8.4
15.6	24.8	380.1	538.2
95.1	70.5	543.6	318.3
20.3	13.5	346.8	94.6
20.7	28
576.1	430.6	91.5	175.7
770.6	381.2	28.2	17.9
1065.9	1122.3
2704.9	2819.6	656.9	231.5
		4133.4	216
492.1	1015.3	342.5	68.5
1015.2	274.8	358.2	561.3
925.5	1288.6	405.6	303.5
59.8	65.1	497.4	112.2
351.9	249.5
1255.9	720.3	659.8	772.5
205.3	207	645.4	847.8
		47.4	33.2
1492.1	838.1	108.9	58.5
246	207.7	275.4	282
53.7	42.5	23.7	38.3
230.8	150.7	440.9	556
767	798.4	2555.3	4560.9
1159.4	1785.6	677.4	1204.7
24247.6	24543.5
2588.4	2143	18374.3	6340.6
1099.8	280.8	9835.5	10056.5
1880.6	972.8	194.5	226.7
5694.5	2705.4	244.4	371
1283.6	833.4	1864.2	3145.5
54.1	43.9	5517.3	3727.8
7995.9	19794.8	480.1	759
240.8	860.8	414.5	645.3
529.9	1313.5	88	173.9
720.4	2634.5	1209.3	361
903.8	2460.5	1241.2	569.3
609.8	1137	183.5	26.5
422.9	1990	3166.4	990.3
924.3	496.4	1017.4	240.3
		576	172.2
2187.5	2204.2	2380.6	496.5
1940.6	1555	869.4	281.7
10626.6	9723.4	1565.6	626.5
1884	3057.5	268.7	148.8
1060.8	851.6	3584	1941.2
319	494.4	2459.3	291.1
58.3	170.8	274.9	88.5
202.3	474	448.4	81.9
788.8	672
679.7	621.2	30.2	24.4
		1243.8	5628.4
254.8	252.8	1400.7	1376.5
346	194.6	2188.4	4031
1206.6	998.2	307.5	1559
		2707	998
1777.6	253.7	2287.7	2655.4
1768.3	397.4	560.3	124.2
174	28.2	387.6	321.6
195.9	52	326.7	889
45.5	28.2	647.3	243
12234.8	1165.8	174.8	142.9
159.1	182.5	6035.8	1451.8
134.8	151.2
190.7	136.9	4212.9	1055.1
2170.5	838.1	221.9	180.8
981.2	610.5	49.8	89.4
1113.5	225	859.8	659.1
659.2	1411.2	412.7	179.8
709.5	1102.7	544.9	445.1
1044	308	201.2	102.6
227.5	92.6	946.4	1144.1
1708.8	1388.8	185.4	225.2
56.7	43	1288	708.3
813.9	594.6	422.3	73
4237.1	5542.2	7611.3	527.7
3521.9	6888.1	13180.7	231.5
66.1	96.2	11434.1	186.4
1522.8	13051.2	420.9	90.1
385.4	462.5
		82.3	85.4
1596.9	1111.1	802.7	2030.9
120.2	54.7	4371.7	1532.8
		24.1	30.3
		42.1	52.1
		1023.8	349.2
1711.5	949.1	4547	907.3
1309.5	751.1	867.1	317.2
19.9	17.1	367.5	175.9
13.3	10.3	596.9	608.2
675.2	1552.5
3342.6	5457.6
1180.2	1882.1
1177.5	2388.6
1923.1	883.9
36.3	54.6
230.8	169.2
86.6	150.3
40.6	86.8
5134.6	1939
587.4	304.3
1064.4	492.4
634.2	213.9
174.5	69.3
205.7	83.7
144.6	60.9
1118.7	162.1
176.5	67.8
99.6	38.3
155.3	191.3
2237.2	1108.9
37.4	27.9
1974.1	708.4
1289.3	519.7
732.1	217.9
542.4	426.9
877.1	409.7
235.5	90.5
323.2	96.3
2033.4	768.6
2996.9	1269.4
334.8	72.6
1891.6	631.7
304.6	331.9
268.2	325.3
3271.3	528.8
3895.4	330.2
404.9	147.7
641.3	302
680.1	302
2056.7	1389.4
1652.2	510.8
181.1	29.4
60.5	27.5
471.8	77.1
205.1	100.8
186.9	30.5
3554.7	1097.8
432.6	179
635.6	272.2
1069.9	228.7
48.8	32.3
77.2	68.9
688.8	620.4
263.4	113.4
92.9	90.6
19.4	3.9
49.2	100.9
36.3	102.3
784.1	840.4
1600.5	1862
544.2	612.5
2905.8	1908.4
3801.5	5585.8
2277.3	975.3
149.9	220
12.2	18.9
94.8	100.8
91.6	76.3
8.7	14.2
482.5	768.8
2169.9	1059.1
955.8	680.3
2963.6	1186.5
243.1	157.6
806.8	718.7
1945.6	1792.9
272.1	695.2
15.1	43.3
17.9	35.5
107.5	114.6
43.3	50.4
1866.9	2379.8
158.6	118.6
1412.2	1210.2
132.5	299.8
234.6	121
40.5	26.6
1543	1121.1
162.4	95
395	597.4
444	316.3
615.8	480.5
269.3	788.1
1589.6	2683.8
1062.5	616.3
420.8	1910.7
83.7	85.7
1638.3	3628.8
662.8	479.8
97	198.7
4623.1	1802.7
5472	3158
1074.1	1666.9
3022.9	2200.1
12040.7	11332.8
49.3	48.1
363.4	311.6
901	892
2549.4	1085.1
50.9	98.3
423.7	537.5
1520.5	1160
1297.8	678.2
1281.9	1481.2
4230.8	4276.4
5499.4	5783.2
82.9	398.5
320.1	309.2
815.7	756.5
1586.5	1018.4
138	60
1383.5	359.3
1443.1	1054.3
130.5	108.2
562.7	563.5
2780.2	836.6
1440	221.7
1431.6	548.3
1681	278.9
709.3	312.9
2129.4	554.4
4468.9	739
1518.8	375.7
64.3	25.1
5055.6	757.5
2013.2	392.8
209.2	132.5
195.1	472.3
243.4	171.1
5382.9	3348.5
2604.2	2979.3
2077.4	623.7
533.7	209.4
354.4	224.5
3703.7	2270
2119.2	3472.4
393.1	815.7
44.5	41.5
241.3	414.2
651.9	911.8
52.5	48.7
457.7	444.5
29.7	32.7
2959.5	2689.7
91.2	150
1634.1	2595.5
233.3	505
316.7	465.7
42.4	32.3
468.7	375.4
125.8	448.8
165.8	154.9
6246.2	2083.6
817.7	684.9
730.9	592.8
269.7	233.4
34.2	59.9
2811.8	3318.2
117.8	124.6
151.2	157.5
1485	208.7
511	237.6
2750.7	447.3
10177	424.8
967.4	109.9
478.3	47.1
141.5	38.4
1896.1	3271.5
534.3	488.3
5.2	31.9
1575.1	1353.9
367.4	121.6
5915.7	1240.8
63.2	20.5
1816.9	4589.3
373.4	478.2
2232	3494.2
7903	12305.4
972.2	286.2
203.8	226.4
187.2	294.2
7469.6	6993.9
2174.4	1573.2
15086.4	24831.9
7010	12165.8
40.9	54.3
372	445.7
2076.8	3952.6
362.9	563.4
1388	302.1
130	150.4
18.6	5.8
1229.6	243.5
79.1	58
971.2	508.4
75.6	117.9
2559.9	1283
1203.9	1308.5
552.4	1254.5
224	351.7
1255.1	1132
137.7	155.7
19.3	18.6
279.6	218.5
568.8	935.4
477.2	584.5
111.2	294.9
426.7	115.1
108.8	254.2
131.4	346.8
1447.6	1297.4
651.2	591.2
985.9	913.2
125.3	153
37.5	48.3
382.3	2108.1
166.8	365.8
2357.3	435.2
1039.2	260.4
3972.4	1533.3
3285.7	679.6
896.1	632.1
109.3	285.3
831.6	276.3
6731.6	14786.5
1828.1	3280.1
870.3	1654.7
6321.4	6584.5
485.9	97.9
59.4	21.1
52.1	58.5
34.8	10
274.8	86.3
68.8	177.3
14.1	67.1
173.2	858.5
143.4	517.6
77	337.5
195	636.5
225.2	802.3
11558.6	11772.1
3368.9	3851.2
393.2	366.7
148.7	137.9
3584.6	5574.4
117	94.5
1363	1840.8
100.2	104
64.1	169
69.3	22.6
866.4	597.3
122.8	89.5
951.3	896.8
5410.8	6529.5
848	273.9
809.3	233.9
11977.3	18186.8
96.4	153.6
16.7	61.3
582.1	1820.6
37.6	134.1
32	163.8
351.4	619.9
28	16.1
244.1	93.5
773.4	59.1
211.2	101
82.1	41.8
1921.8	89.2
636.5	106.4
1123.9	1325.2
244.5	238
15.8	52.9
313	218.8
1050	79.4
13604	2072.6
300.6	110.4
72.2	24.1
118.2	48
510.6	251.8
68	66.8
1464.3	372
1083.6	196.7
877.4	262.3
5165.2	636.8
8902.1	489.4
5757.2	3064.6
538.2	127.2
453.6	241.6
1636.4	290.7
415.2	192.4
39.8	43
1146.8	893
250.7	48.5
48.4	105.5
1922.3	1855.5
19402.4	15388.9
7412.2	6766.4
1346.2	795.3
2037.2	5797.6
510.2	370.6
5735.8	2180.5
528.9	290.8
181.9	72.7
659.9	560.6
485.4	1530.2
2314	5339.1
634	979.3
930.8	1707.9
370.2	692.8
2298.9	1408
3493.1	2686.6
9236.5	6989.9
1250.3	368.6
13159.2	5627.1
4924.7	4761.1
134.1	176.8
90.2	69.7
3318.3	2480
437.8	445.2
252	1037.9
300	1267.4
199	191
41.1	306.5
3110.5	8285.3
454.4	1007.7
15.7	14.5
12.5	23.1
496.5	317.1
6434.5	1301.7
556.9	551.7
886.5	936.3
107.3	117.5
1655.9	1523.6
1710.2	1426.4
1581.7	1529
1007.8	2537.9
2138.2	534.2
248.1	230.3
1177	323.9
16	40.6
77	59.8
1576.8	1090.7
1198.1	1107.2
80.6	99.3
7205.7	3746.4
158.5	589.7
92	84.7
3609.3	3655.2
162.7	351.5
308.7	254.2
1086.6	470.6
608	555.2
23	17.4
615.6	999.1
84.1	113.4
114.6	107.1
48.2	63
38.6	61
224.4	220.4
117.4	120.1
349.2	802.6
19.3	19.4
920.7	1590.4
7279.2	5935
380.1	346.7
445.1	564.3
12.2	14.1
441.2	353.2
3042.4	8124.7
127.4	215.7
311.5	532.9
2591	4316.6
120.1	102
155.9	52.4
9419.4	4824.9
1824.8	1659.7
1889.9	910.9
661.8	83.6
4291.2	664.8
919	1199
384.1	271.5
3379.6	5125.8
118.3	48.9
423.9	245.1
199.5	137.3
544.8	324
5466.1	4799.3
2243.1	1779.2
3620.4	3815.7
11496.6	7672.6
754.5	630.3
718.1	574.7
477.2	214.8
543.2	640.2
22642.5	11401.9
13948.7	8257.9
7310.7	4922.7
9801.7	8153.5
3678.9	3883.6
7442.1	24552.6
727.3	1819.7
635.2	664.6
2769.7	12513.3
326.9	810
341.1	1010.9
388.7	967.3
2073.1	4684.9
187.3	171.7
178.8	142.7
75.1	69.4
124	123.9
35.3	67.1
6586.3	3248.7
4403.7	2605.4
551.7	214.9
172.3	117.8
1406.6	162.2
22.9	24.7
894.3	1014.6
558.8	639.1
1145.8	831.8
1074.4	254.1
2495	2281.8
679.3	841.1
3075.6	6420.1
1238.4	646
1484.4	970
1001.3	507.4
7049.8	11751.7
8217.4	11610.9
3638.6	9608.9
3680.1	13198
5490.1	800.9
3164.3	1114.9
101.7	236.5
253.9	358.1
14608.5	19236.2
12825.3	17152.4
87.7	87.4
62.2	111.7
331.2	410.6
3182	689.8
3332.2	1980.1
165.2	167.9
4353.5	3150.6
3256.2	2925
4833.3	3624.8
3890	3349.8
1249	1268.8
799.7	218.5
1554.4	410.6
2063.2	406.5
731.5	188.9
2538.9	376.1
9167.2	1664.7
87.2	16.5
5042.2	724.9
45.7	17
1392.2	224.9
122.1	149.4
119.7	122.8
1954.1	3501.7
19.9	28.6
345.7	355.3
980.1	1769.7
2081.6	5692
4159.4	5851.3
475	579.6
1709.8	1360.5
339.8	381.2
49.3	34.2
80.6	112.9
800.8	238.2
199.5	95.9
481.9	454.7
93.1	53.5
1884.1	137.1
1845.8	175.1
260.5	85.7
589.5	124.7
218.5	54.1
813.8	44.7
411.7	80.4
2271.6	289.9
1131	3302.1
404.9	802.4
9484.8	19898.6
330.9	120.5
4562.2	1444.6
1081.8	444.2
1210.6	729.5
67.7	42.5
53.7	52.1
331.5	353.4
1612.9	1071.9
192.3	2182.4
175.6	2693.9
44.2	48.2
127.3	463.5
31.8	131.7
419.9	2158.4
152.1	400.3
898.6	3640.4
627.9	2289.5
75.9	141.1
246.7	587.1
37.2	61.5
51.2	135.2
1328.8	1731.1
612.1	916.1
1053.3	2004.6
828.1	1011.3
82.7	66.9
126.6	248.2
340.6	445.6
9.1	57.7
1536.7	2642.8
203.6	153.2
44.8	54.2
615.8	287.6
1273.7	233.8
980.1	225.4
76.2	104.7
104.5	84.7
46.1	157.7
836.3	1089.9
136.2	295.3
397.3	730.3
314.7	1539
2216.5	6718.5
615.1	6019.6
1496.3	2139.6
167	566.8
346.9	1161.1
119.7	309.5
11.3	24.9
43	90.2
329.3	257.7
2375.5	1396.2
1097.3	15262.4
108.5	308.7
86.1	107.1
895.7	1978.5
867.8	1411.4
276.8	594.1
65.9	87.6
25481.4	23007.4
81.9	182.9
57.8	111
5229.9	6651.1
503.7	199.7
35.8	29.8
1233.5	730.4
1812	390.6
5073.1	7485.9
9467.3	13229.4
16.8	16.1
6974.8	716
829.8	752.7
15287	14309.9
14049.7	19684.5
34.3	54.3
2762.3	1891.5
1166.4	1035.2
30.3	27.6
1432.1	956
1428.3	1107.1
854.8	1419.6
835.1	811
945.8	527.3
2303.4	4672.2
944.1	1629.8
24.4	11.6
366.4	238.4
73.5	32.1
117.6	242.8
1925.7	3458.3
1257.1	695.7
879	965.6
368.8	174.9
131.1	58.1
39.3	36.7
2509.5	1413.4
206.4	116.6
1764.4	1432.9
656.5	494.4
5986.8	15502.4
1028.1	1562.8
113.4	66.4
4003.1	1807.6
755.3	428.9
2839.6	1571.9
64.4	49.3
85.1	70.5
535.5	571.8
1765.3	1132.3
1732	954.6
622.1	366.9
12274.2	560.9
7557.5	2812.7
12523.6	3556.9
1687.7	793.2
492.8	94.4
3260.7	997.4
249	209.3
393	144.9
265.9	937.5
3026.4	2124.2
32.3	41.8
769.9	1202.9
309.9	401.4
555.6	1244.2
2373.7	4404.8
1473.3	953
296	362.9
178.2	44.2
153.2	142.4
244.4	352.3
2160.8	2140.2
356.1	449.6
893.2	1310.7
5264.7	3308.2
899.7	333.8
24.6	19.2
155.4	293.6
92.7	57.5
28.8	17
547.2	329.8
384.9	212.4
40.6	27.9
3425.1	2535.3
57.2	82.6
131.3	76.5
508.9	119.9
3325.8	512.7
2039.2	537.1
733.6	245.8
1333.6	293.2
1732.8	272.8
71.4	57.9
1560.5	280.1
1629.1	307
883.8	141.1
53.3	37.2
466.2	391.7
1038.4	1482.4
914.8	2628.7
1176.8	682.2
2528	2790.8
1637.4	2716.8
2005.5	3360
408.5	1558.3
6727.3	5663
53.3	47.4
1111.4	2389.1
2311.7	1864.3
422.5	642
194.8	179.1
664.8	470.9
26.7	37.2
505.1	357.3
123	261.6
360.6	274.8
562.5	1064.7
1405.9	1102.8
809.1	1445.1
814.5	1153
219.9	175.5
276.7	897.3
1346	2837
837.3	720.9
153.6	67.4
82.4	108.7
1685.3	1141.5
30.4	105.3
80.5	673.4
18.5	42.5
376.6	968
454.6	505.3
1255.2	1085.9
737.4	877.9
395.4	394.6
17.2	30.2
155.3	130.6
352.5	289.9
398.9	254.5
88.8	87.2
22.1	149
1989	268.1
1189.7	52.1
604.6	60.8
1443.6	252.2
10147.9	587.8
532.2	124.3
20.8	9.5
618.8	160.1
3835.4	14.2
489.5	69.1
1404.9	421.8
283.5	36.2
2980.7	494.6
449	59.5
340.8	136.1
295.5	62.3
24362.1	322.6
1142.8	133.1
8163.1	166.2
319	127.2
429.6	159.5
126.2	70.4
42.2	23.7
13367.1	435.1
7996.6	1622.5
14896.4	835.3
1435.3	70.2
55.4	16.2
8256.7	660.3
226.5	96.3
1024.1	1038.8
18.9	24.9
723.9	835.1
775.2	860.3
448.6	365.8
789.9	613.7
241.7	98.8
2312.1	1301.4
109.5	54
426.1	346.6
4808.3	2436.6
254.3	161
395.8	200.9
999.9	1026.4
1123	230.9
418.4	315.7
142	89.6
1931.7	966.2
270.2	317.9
558.7	318.2
682	468.9
1462.1	870.1
21.5	7.1
54.3	48.1
1690.3	826.6
168.8	145.4
855.1	597
561	492.4
150	151.9
1675.4	1222.1
118.7	58.7
844.1	994.3
421.4	277.7
1534.5	704
318.8	204.2
237.2	297.1
245.8	237.2
527.1	456.2
36.3	31.5
37.1	32.9
56.4	37.1
787.9	868.5
172.2	336.7
248.5	982.8
33.5	125.5
787	1723
1096.9	385.3
18.3	6.7
1498.3	1030.3
1909.8	135.9
21.5	11.1
2745.7	1618.8
459.6	157.5
639.3	773.5
1358.1	860.6
32.7	45.5
746.1	23.6
2267.7	79.9
674.8	49
885	93.5
5691.8	1024.5
2235.7	169.3
13213.9	1021.9
485.3	163.2
53	17.2
18.4	42.1
252.5	176
956.6	571.5
27.1	19.3
32.4	82.1
641.4	547.9
6382.7	8277.3
557	344.9
338.8	315.5
1279	615.6
432.3	317.9
1050	1938.4
2041.9	1352.7
3175.6	4962.9
806.9	1523.2
379	314.4
964.7	1184.2
204.4	559
4043.6	4424.5
418.5	739.8
181.5	171.1
5778.9	7550.9
1491.6	1861.4
1135.7	214.9
46.4	27.1
26.7	9
455.5	350.6
468.1	490.3
1649.4	1812.9
71.9	112.3
597	174.6
1387.4	487.7
65.2	48.1
66.4	37.1
28.1	12.6
3335.8	3810.7
163.7	345.1
2541.3	1229.2
678.1	359.4
268.6	210.5
3185.5	1876.8
558	319.9
1519.9	647.4
631	271.9
1296.8	719.9
2405.4	1816.4
361	420.5
973.6	1132.5
21.3	17.4
2790.8	789.5
1574.8	444.9
49.2	103.8
3192.8	1558.5
611.4	7277.6
12.8	76.3
42.3	126.5
206.2	644.2
126	472
1186.5	241.6
802.8	411.6
299.8	101.6
2158.2	436.1
3010.8	2368.5
396.1	293.5
28.7	38.3
201	226.6
359.9	407.1
137.3	78.8
2324.2	329.6
9.1	32.1
2165.4	6100.6
3825	5427.4
1106.8	4111.8
209.1	178.4
263.1	240.1
116.7	81.2
125.1	115.5
630.4	339.2
17.3	12.6
102.3	92.2
45.2	90.2
4949.2	1558.5
534.7	207.2
76.6	50.6
2778.3	910.9
64.3	58.3
3721.6	5290
1017.4	1630.6
157.7	151.9
1804.1	1628.9
622.3	435.3
1734.3	1203.9
26	29.4
355.6	256.8
30.2	47.4
996.6	557.2
488.8	322
1277.3	1374
781.8	680.7
4311.2	2312.5
334.9	265.8
1766.1	1317.3
711.6	398.8
59.9	37.2
313.6	360.2
5.2	23.4
2830.8	1027.9
376.9	177.3
7149	2068.3
104.2	67.1
51.9	40
45.8	45.2
224.2	472.2
3412.3	6097.3
1791.5	349.9
918.6	313.6
1087.5	183
887	284.3
2707.3	468.3
1561.5	167.9
1296.8	546.1
2873.5	983.1
6397	559.4
1145.7	1110
4548.1	1040.2
332.1	234.9
841.5	480.9
87.3	133.5
69.2	72.6
790.5	931.1
236.1	481.8
347.9	611.4
476.9	583.9
434.1	747.6
205.1	242.6
91.9	128.7
322.5	409.2
154	465.8
14.4	38.4
543.7	683.9
1091.2	5008.8
2372.4	6354.3
438.7	427.1
234	938.8
424.4	457.3
36.1	29.7
31.6	25.1
443.9	1479.8
394.8	1896.9
38.7	495.8
14.3	101.4
506.7	838.9
80.9	443.6
653	744.7
319.6	378.9
76.1	271.2
511.6	2266.3
1684.6	8598.2
300	1624.1
596.3	1549.6
763.9	953.5
44.4	30.3
573	513.6
2676.1	3291.1
583.5	731.9
565.1	694.9
1202	1086.6
134.3	213.3
594	463.1
8314	9467.6
7162.3	2963.7
13253.4	7003.5
1314.6	599.3
320.2	64.6
928	903.8
2219.2	1940.8
2048.4	3791.2
79.4	180.5
93.3	225.5
180.9	427.2
111.3	135.5
9273.8	13480.7
410.6	212.7
2932.8	290.3
8304.5	18227
606	933.6
191.4	116
1317.1	1316.2
638.9	793
1318.1	1155.1
310.4	302.7
363	412.3
1040	1244.6
10667.7	7896.1
2686.3	1749.9
839	264.7
710.7	354.8
98.9	99.3
496.6	306.1
4326.1	2540.1
2840.3	2062.9
4277.6	1601
916.9	716.4
1468.6	725
61	63.9
1150.7	777.3
830.1	379.1
35.6	31.3
805.6	441.3
26.3	29
387.8	471.7
5090.8	6113.4
3095.3	5934.4
337.1	305.4
1104.9	456.2
12892.2	25743.7
99.5	246.9
5217.2	9576.2
207.4	353.9
145.5	158.1
1363.8	1161.5
1192	970.4
39.4	44.4
3557.5	3869.7
531	584
2652	2941.1
2231.7	2078.3
928.8	653
1229.1	923.4
833.2	926.8
325.2	269.2
1661.3	1709.2
727.1	609.8
432.6	377.1
225	159.3
59.5	74
202.1	149.3
64	87.1
272.7	428.6
1356.4	1358.9
29.9	39.3
2216.3	834.3
793.7	400.3
4935.1	2737.3
3794.8	3255.1
1565.3	1364.3
2924.8	1971.8
2932.4	1184.9
1421.8	1063.5
209.1	181.9
143.8	156.8
325	144
131.2	287.1
2462	827.1
593.1	597.6
1593.7	1529.7
4431.9	1207.3
1979.8	1390.3
1300.7	584.3
251.7	174.3
7984.5	3170.3
4379.9	2667.2
267.9	375.4
76.9	107
1858.1	6303.4
423.3	518.5
3564.4	2004.5
207	348.3
2406.9	7034.3
742.4	1854.7
138.6	140.5
811.5	659.6
2788	2112.3
1123.9	1500.6
1875.9	563.7
900.6	882.8
102.5	123.5
1143.2	243.4
1586.8	927.1
59	78.2
30.8	21.7
964.3	889
50.5	108.6
63.7	227.6
195.1	496
817.5	800.6
90	183.2
37.3	84.5
15.6	3.3
211.7	50.7
266.1	132
118.3	8.7
270.2	423.7
4958	3775
188.3	147.8
339.4	353.2
1515.5	2469
155.6	206.6
1180.1	1213.9
191.6	328.6
1625.9	1158.5
1037.6	166.7
278.7	197.5
52.5	82.3
1041.4	1690.7
600.4	1633.3
666.7	968.3
1950.9	4149.7
1424.9	3548.4
1241	1040.1
3131.2	793.2
27	56.6
127.1	126.1
539.2	721.7
101	1185.6
566.2	473.5
12.9	14.7
128.2	119.1
39.3	23.1
229.9	78.2
484	133.6
285.3	155.9
232.4	80
40.8	30.4
38.3	38.1
123.6	48.9
870.6	672.6
80.7	32.4
6599.5	3037
380.9	239.9
103.1	108.1
1259	182.8
767.2	114.7
1776.7	481.5
369.1	243.3
416.9	251.4
460.4	97.9
296.1	52.7
263.4	135.7
386	309.2
805.5	981.6
1233.3	1515.8
1013.4	1321.8
1705	936.9
4147.8	2739.3
106.7	106.8
1178.2	1717.2
18.2	36
49	232.6
116.5	348.7
318.8	666.1
210.7	394.4
552.4	766.3
425.6	538.4
366.7	425.2
460.1	680.7
160.7	416.6
530.8	193.5
134.1	45.3
2251.1	488.1
134.6	186.3
333.3	292.9
636.6	2369
1252.2	884
218.9	202.4
2022.4	265.5
4429.5	310.8
293.2	239
38.5	24.5
2491.3	2812.7
244.6	245
129.3	70.6
1892.8	1146.6
393	226.6
116.8	61.5
902.9	889
26.8	36.6
556.2	823
2707.5	2248.4
24.3	47.3
1841.3	2254.4
848.4	419.1
48.3	43.7
190.7	150.2
608.2	428.4
163.3	47.4
78.3	42.9
16.8	23.2
165	148
16.8	14.4
861.2	745.3
31.3	68.7
[truncated: 3,258 more rows]

## Sheet: Figure 2e
Normalized protein abundance of candidate proteins
	WT				Δvkor+						Statistical Analysis
LamA	14320.8	13711.4	11533		3588.9	5748.9	3703.6	3327.9			Compare each cell mean with the other cell mean in that row
PstP	59971.9	66816	57604.2		40699.7	34714.4	43452.4	36560.7
LpqW	8767.8	11060.5	9110		8153.7	9094.8	5651.5	7785.9			Number of families	1
EmbB	46648.5	56457.6	46374.5		36527.7	42975.5	54374.1	44473.5			Number of comparisons per family	4
											Alpha	0.05
											Šídák's multiple comparisons test	Predicted (LS) Mean diff.	95.00% CI of diff.	Below threshold?	Summary	Adjusted P Value
											WT - Δvkor+
											LamA	9096	480.9 to 17711	Yes	*	0.0359
											PstP	24317	15701 to 32932	Yes	****	<0.0001
											LpqW	1975	-6641 to 10590	No	ns	0.9543
											EmbB	5239	-3376 to 13854	No	ns	0.3776
											Test details	Predicted (LS) Mean 1	Predicted (LS) Mean 2	Predicted (LS) Mean diff.	SE of diff.	N1	N2	t	DF
											WT - Δvkor+
											LamA	13188	4092	9096	3149	3	4	2.888	20
											PstP	45066	20750	24317	3149	3	4	7.722	20
											LpqW	9646	7671	1975	3149	3	4	0.627	20
											EmbB	49827	44588	5239	3149	3	4	1.664	20

## Sheet: Figure 2f
Normalized peptide abundance of cysteine oulled peptides
		WT				Δvkor+						Statistical Analysis
PstP	C186	7950.9	6959.2	5589.6		4747.3	2173.4	4385.1	5268.3			Compare each cell mean with the other cell mean in that row
	C356	7547	9268.6	9867		3960.4	0	1481	3589.3
	C377	4072	2963.9	1930.6		1220.9	1508.5	2181.6	1195.8			Number of families	1
												Number of comparisons per family	5
EmbB	C85	677.4	722.3	630.1		638.5	1484.9	1542.4	977.3			Alpha	0.05
	C145	3178.8	3301.7	2324.6		2406.4	8816.9	7052.5	3704.9
												Šídák's multiple comparisons test	Predicted (LS) Mean diff.	95.00% CI of diff.	Below threshold?	Summary	Adjusted P Value
												WT - Δvkor+
												C186	2690	-368.6 to 5748	No	ns	0.1049
												C356	6637	3578 to 9695	Yes	****	<0.0001
												C377	1462	-1596 to 4520	No	ns	0.6641
												C85	-484.2	-3542 to 2574	No	ns	0.9957
												C145	-2560	-5618 to 498.1	No	ns	0.1342
												Test details	Predicted (LS) Mean 1	Predicted (LS) Mean 2	Predicted (LS) Mean diff.	SE of diff.	N1	N2	t	DF
												WT - Δvkor+
												C186	6833	4144	2690	1101	3	4	2.444	25
												C356	8894	2258	6637	1101	3	4	6.03	25
												C377	2989	1527	1462	1101	3	4	1.328	25
												C85	676.6	1161	-484.2	1101	3	4	0.4399	25
												C145	2935	5495	-2560	1101	3	4	2.326	25

## Sheet: Figure 3ab
		Normalized Protein Abundances
		WT			Δvkor 1mM Cystine			Δvkor Limited Cystine
	LamA	100	100	100	18.9711	5.75815	9.52835	17.8271	4.66893	4.34726
	PstP	100	100	100	40.6147	88.5927	39.4132	6.52306	8.35688	2.09606					Statistical Analysis
	LpqW	100	100	100	55.3732	57.1848	49.2933	26.5594	17.4977	14.3703					WT vs. Δvkor Limited Cystine	94.34	51.81 to 136.9	Yes	****	<0.0001
	EmbB	100	100	100	62.4075	39.9132	11.372	38.6671	52.8282	8.54534
															LpqW
															WT vs. Δvkor 1mM Cystine	46.05	3.521 to 88.58	Yes	*	0.0326
															WT vs. Δvkor Limited Cystine	80.52	38.00 to 123.1	Yes	***	0.0003
															EmbB
															WT vs. Δvkor 1mM Cystine	62.1	19.57 to 104.6	Yes	**	0.0038
															WT vs. Δvkor Limited Cystine	66.65	24.13 to 109.2	Yes	**	0.002
															MurF
															WT vs. Δvkor 1mM Cystine	-32.58	-75.10 to 9.952	No	ns	0.1501
															WT vs. Δvkor Limited Cystine	-102.5	-145.0 to -59.93	Yes	****	<0.0001
															Test details	Mean 1	Mean 2	Mean diff.	SE of diff.	N1	N2	q	DF
															LamA
															WT vs. Δvkor 1mM Cystine	100	11.42	88.58	18.32	3	3	4.834	30
															WT vs. Δvkor Limited Cystine	100	8.948	91.05	18.32	3	3	4.969	30
															PstP
															WT vs. Δvkor 1mM Cystine	100	56.21	43.79	18.32	3	3	2.39	30
															WT vs. Δvkor Limited Cystine	100	5.659	94.34	18.32	3	3	5.148	30
															LpqW
															WT vs. Δvkor 1mM Cystine	100	53.95	46.05	18.32	3	3	2.513	30
															WT vs. Δvkor Limited Cystine	100	19.48	80.52	18.32	3	3	4.394	30
															EmbB
															WT vs. Δvkor 1mM Cystine	100	37.9	62.1	18.32	3	3	3.389	30
															WT vs. Δvkor Limited Cystine	100	33.35	66.65	18.32	3	3	3.637	30
															MurF
															WT vs. Δvkor 1mM Cystine	100	132.6	-32.58	18.32	3	3	1.778	30
															WT vs. Δvkor Limited Cystine	100	202.5	-102.5	18.32	3	3	5.591	30

## Sheet: Figure 4a
	PstP allele protein abundances and western blot
	CCCCC			SCCCC			CCCCS			CSCCC			CCSCC
	100	100	100	9.38884	15.6137	37.1354	2.13112	0.841316	2.77824	0	0	0	0	0	0
	CCCSS			CSCSC			CCSCS			CSSSS			SSSSS
	16.8944	5.40965	2.37286	0	0	0	0	0	0	0	0	0	0	0	0

## Sheet: Figure 4b
	PstP Knockout Growth Assay (CFUs/mL)
Time (h)
	CCCCC 0				CCCCC Acetamide				CCCCC aTc						CCCCC Acetamide+aTc
0	10000	20000	190000		10000	20000	190000		30000	10000	30000	40000	17000		30000	20000	190000	200000	30000	30000
24	71000000	42000000	36000000		71000000	38000000	53000000		120000	240000	60000	60000	70000		8000000	4000000	14000000	5000000	4600000	5000000
	SCCCC Acetamide+aTc				CSCCC Acetamide+aTc				CCSCC Acetamide+aTc				CCCSC Acetamide+aTc				CCCCS Acetamide+aTc
0	30000	40000	100000		40000	20000	100000		39000	41000	50000		100000	150000	180000		100000	150000	180000
24	260000	210000	50000		2000000	4200000	3100000		1130000	700000	2700000		3000000	1600000	800000		1900000	800000	800000
	CCCSS Acetamide+aTc				CSSCC Acetamide+aTc				CSCSC Acetamide+aTc				CCSCS Acetamide+aTc				CSSSS Acetamide+aTc
0	150000	130000	13000		39000	41000	50000		180000	190000	17000		39000	41000	50000		42000	60000	80000
24	800000	1000000	1500000		1400000	1100000	2000000		1200000	1400000	3000000		1400000	900000	1600000		1600000	3000000	1400000
	Statistical Analysis
	Number of families	1
	Number of comparisons per family	10
	Alpha	0.05
	Dunnett's multiple comparisons test	Mean diff.	95.00% CI of diff.	Below threshold?	Summary	Adjusted P Value	D-?
	CCCCC ATc + Acetamide vs. XCCCC	6593333	2693220 to 10493447	Yes	***	0.0003	E	XCCCC
	CCCCC ATc + Acetamide vs. CXCCC	3666667	-233447 to 7566780	No	ns	0.0742	F	CXCCC
	CCCCC ATc + Acetamide vs. CCXCC	5256667	1356553 to 9156780	Yes	**	0.0041	G	CCXCC
	CCCCC ATc + Acetamide vs. CCCXC	4966667	1066553 to 8866780	Yes	**	0.0071	H	CCCXC
	CCCCC ATc + Acetamide vs. CCCCX	5600000	1699887 to 9500113	Yes	**	0.0021	I	CCCCX
	CCCCC ATc + Acetamide vs. CCCXX	5666667	1766553 to 9566780	Yes	**	0.0018	J	CCCXX
	CCCCC ATc + Acetamide vs. CXXCC	5266667	1366553 to 9166780	Yes	**	0.004	K	CXXCC
	CCCCC ATc + Acetamide vs. CXCXC	4900000	999887 to 8800113	Yes	**	0.0081	L	CXCXC
	CCCCC ATc + Acetamide vs. CCXCX	5466667	1566553 to 9366780	Yes	**	0.0027	M	CCXCX
	CCCCC ATc + Acetamide vs. CXXXXX	4766667	866553 to 8666780	Yes	*	0.0104	N	CXXXXX
	Test details	Mean 1	Mean 2	Mean diff.	SE of diff.	n1	n2	q	DF
	CCCCC ATc + Acetamide vs. XCCCC	6766667	173333	6593333	1302208	6	3	5.063	25
	CCCCC ATc + Acetamide vs. CXCCC	6766667	3100000	3666667	1302208	6	3	2.816	25
	CCCCC ATc + Acetamide vs. CCXCC	6766667	1510000	5256667	1302208	6	3	4.037	25
	CCCCC ATc + Acetamide vs. CCCXC	6766667	1800000	4966667	1302208	6	3	3.814	25
	CCCCC ATc + Acetamide vs. CCCCX	6766667	1166667	5600000	1302208	6	3	4.3	25
	CCCCC ATc + Acetamide vs. CCCXX	6766667	1100000	5666667	1302208	6	3	4.352	25
	CCCCC ATc + Acetamide vs. CXXCC	6766667	1500000	5266667	1302208	6	3	4.044	25
	CCCCC ATc + Acetamide vs. CXCXC	6766667	1866667	4900000	1302208	6	3	3.763	25
	CCCCC ATc + Acetamide vs. CCXCX	6766667	1300000	5466667	1302208	6	3	4.198	25
	CCCCC ATc + Acetamide vs. CXXXXX	6766667	2000000	4766667	1302208	6	3	3.66	25

[truncated: 15 more sheets: Figure 5a, Figure 5b, Figure 5c, Supp Figure 1a, Supp Figure 1b, Supp Figure 1c, Supp Figure 6a, Supp Figure 6b, Supp Figure 6c, Supp Figure 6d, Supp Figure 7a, Supp Figure 7b, Supp Figure 7c, Supp Figure 8a, Supp Figure 8b]
