# Supplementary material for: Disulfide bonds are critical for stabilizing cell division, cell envelope biogenesis, and antibiotic resistance proteins in mycobacteria
Source: mBio. 2025 Jul 31;16(9):e01083-25. doi: 10.1128/mbio.01083-25 (PMC12421883; doi:10.1128/mbio.01083-25)
Supplement: Table S2 — Proteomics raw data set. [file mbio.01083-25-s0003.xlsx]

## Sheet: a.Global analysis
Protein FDR Confidence: Combined	Accession	Description	Abundance Ratio (log2): (VKOR) / (WT)	Abundance Ratio: (VKOR) / (WT)	Abundance Ratio P-Value: (VKOR) / (WT)	Abundance Ratio p-value (log10): (VKOR) / (WT)	Abundances (Normalized): F6: 129C, Sample, VKOR, A	Abundances (Normalized): F6: 131C, Sample, VKOR, B	Abundances (Normalized): F6: 132C, Sample, VKOR, C	Abundances (Normalized): F6: 133C, Sample, VKOR, D	Abundances (Normalized): F6: 126, Sample, WT, A	Abundances (Normalized): F6: 127C, Sample, WT, B	Abundances (Normalized): F6: 128C, Sample, WT, C	# Unique Peptides	# Protein Groups	# Peptides	# Isoforms	# PSMs	# Protein Unique Peptides	Gene ID	Abundance: F6: 129C, Sample, VKOR, A	Abundance: F6: 131C, Sample, VKOR, B	Abundance: F6: 132C, Sample, VKOR, C	Abundance: F6: 133C, Sample, VKOR, D	Abundance: F6: 126, Sample, WT, A	Abundance: F6: 127C, Sample, WT, B	Abundance: F6: 128C, Sample, WT, C
High	A0QND6	Beta sliding clamp OS=Mycolicibacterium smegmatis (strain ATCC 700084 / mc(2)155) OX=246196 GN=dnaN PE=1 SV=1	0.18	1.137	0.49524	-0.305184	12552	11900.5	11887.6	13001.9	35760.4	37776.3	37417.7	10	1	10	15	82	10	A0QVB5; msm:MSMEG_2517	12552	2565.6	3169.6	6589.3	25059	19599.8	19710.6
High	A0QND7	6-phosphogluconate dehydrogenase, decarboxylating OS=Mycolicibacterium smegmatis (strain ATCC 700084 / mc(2)155) OX=246196 GN=MSMEG_0002 PE=3 SV=1	-0.31	0.808	0.121365	-0.915905	476.6	587.2	583.9	535	8434.2	7423	8546.9	10	1	13	13	27	10	A0R0H1; msm:MSMEG_4384	476.6	126.6	155.7	271.1	5910.2	3851.4	4502.3
High	A0QND8	DNA replication and repair protein RecF OS=Mycolicibacterium smegmatis (strain ATCC 700084 / mc(2)155) OX=246196 GN=recF PE=3 SV=1	0.64	1.553	0.00124521	-2.90476	2855.1	2738.3	2763.2	3229.3	20943.3	21102.4	23259.6	9	1	9	9	43	9	A0R505; msm:MSMEG_6019	2855.1	590.3	736.8	1636.6	14676	10948.8	12252.5
High	A0QNE0	DNA gyrase subunit B OS=Mycolicibacterium smegmatis (strain ATCC 700084 / mc(2)155) OX=246196 GN=gyrB PE=1 SV=1	0.72	1.646	0.00215341	-2.66687	3508.3	4590.4	4335.9	4440.2	53307.5	60359.1	59970.2	19	1	19	19	87	19	A0R3Z5; msm:MSMEG_5650	3508.3	989.6	1156.1	2250.3	37355.1	31316.7	31590.6
High	A0QNE2	DUF3566 domain-containing protein OS=Mycolicibacterium smegmatis (strain ATCC 700084 / mc(2)155) OX=246196 GN=MSMEG_0007 PE=4 SV=1	-1.33	0.397	0.00192018	-2.71666	15689.5	14651.4	13646.8	13975.6	54824.6	51014.4	50944.8	15	1	15	17	96	15	A0QTR4; msm:MSMEG_1936	15689.5	3158.7	3638.7	7082.7	38418.2	26468.3	26836.2
High	A0QNE6	Ferric enterobactin transport ATP-binding protein FepC OS=Mycolicibacterium smegmatis (strain ATCC 700084 / mc(2)155) OX=246196 GN=MSMEG_0015 PE=4 SV=1	0.7	1.623	0.00134001	-2.87289	11852.4	16048.7	15581.7	14196.4	188564	223901	209502	31	1	31	40	223	31	A0R783; msm:MSMEG_6816	11852.4	3459.9	4154.6	7194.6	132135	116169	110359
High	A0QNE7	Formyl transferase OS=Mycolicibacterium smegmatis (strain ATCC 700084 / mc(2)155) OX=246196 GN=MSMEG_0014 PE=4 SV=1	4	16.043	1.17788e-05	-4.9289	4131.8	5484.7	4685.1	4453.4	52710.6	59527.3	57982.2	7	1	7	9	98	7	A0QZZ6; msg:MSMEI_4109; msm:MSMEG_4207	4131.8	1182.5	1249.2	2257	36936.8	30885.1	30543.3
Low	A0QNE9	ABC transporter, permease/ATP-binding protein OS=Mycolicibacterium smegmatis (strain ATCC 700084 / mc(2)155) OX=246196 GN=MSMEG_0017 PE=4 SV=1					25513.9	30670.4	25489.2	27502.1	156725	138631	149424	25	1	25	31	270	25	A0R2H8; msm:MSMEG_5119	25513.9	6612.2	6796.2	13937.9	109825	71927.3	78712.1
High	A0QNF1	Amino acid adenylation OS=Mycolicibacterium smegmatis (strain ATCC 700084 / mc(2)155) OX=246196 GN=MSMEG_0019 PE=4 SV=1	0.79	1.73			350.6	441.4	405.5	414.5	3995.4	4763.5	4308.3	2	1	2	4	18	2	A0QZZ8; msm:MSMEG_4209	350.6	95.2	108.1	210.1	2799.8	2471.5	2269.5
High	A0QNF2	Periplasmic binding protein OS=Mycolicibacterium smegmatis (strain ATCC 700084 / mc(2)155) OX=246196 GN=MSMEG_0020 PE=3 SV=1	-0.41	0.754	0.0825139	-1.08347	880.4	1090.2	906.7	876.3	7029.3	7292.8	6530.4	2	1	2	2	5	2	A0R2H0; msm:MSMEG_5109	880.4	235	241.8	444.1	4925.8	3783.8	3440
High	A0QNF4	L-lysine N6-monooxygenase MbtG OS=Mycolicibacterium smegmatis (strain ATCC 700084 / mc(2)155) OX=246196 GN=MSMEG_0022 PE=3 SV=1	1.56	2.943	0.000102532	-3.98914	5601.2	7265.4	7258.1	7205.4	73787.5	87805.6	87928.3	21	1	22	24	118	21	A0QT43; msm:MSMEG_1705	5601.2	1566.3	1935.2	3651.7	51706.4	45557	46318.1
High	A0QNF5	Cell wall synthesis protein CwsA OS=Mycolicibacterium smegmatis (strain ATCC 700084 / mc(2)155) OX=246196 GN=cwsA PE=1 SV=1	0.05	1.034	0.602158	-0.22029	4239.8	3842.8	3741.4	3852.5	33585.1	36182.4	38272.3	17	1	17	19	77	17	A0R285; msm:MSMEG_5022	4239.8	828.5	997.6	1952.4	23534.7	18772.9	20160.8
High	A0QNF6	Peptidyl-prolyl cis-trans isomerase OS=Mycolicibacterium smegmatis (strain ATCC 700084 / mc(2)155) OX=246196 GN=MSMEG_0024 PE=3 SV=1	-1.22	0.428	0.0536703	-1.27027	74.7	84.7	93.2	113.4	2345.7	2723.4	2672.5	1	1	1	1	5	1	A0QTE4; msm:MSMEG_1810	74.7	18.3	24.8	57.5	1643.8	1413	1407.8
High	A0QNF7	Low molecular weight protein antigen 6 PH domain-containing protein OS=Mycolicibacterium smegmatis (strain ATCC 700084 / mc(2)155) OX=246196 GN=MSMEG_0025 PE=4 SV=1	-0.44	0.736	0.0409425	-1.38783	5262.2	6910.9	6464.3	6329.1	47480.3	40068.9	42314.3	10	1	10	12	97	10	A0QRZ9; msm:MSMEG_1297	5262.2	1489.9	1723.6	3207.5	33271.7	20789.3	22290
High	A0QNF8	Cell division protein CrgA OS=Mycolicibacterium smegmatis (strain ATCC 700084 / mc(2)155) OX=246196 GN=crgA PE=3 SV=1	-0.09	0.939	0.651828	-0.185867	4986.6	7070	6743.4	6403.5	72249.4	85790.5	81086.8	15	1	15	15	116	15	A0QRZ5; msm:MSMEG_1293	4986.6	1524.2	1798	3245.3	50628.6	44511.5	42714.2
High	A0QNF9	Membrane associated protein OS=Mycolicibacterium smegmatis (strain ATCC 700084 / mc(2)155) OX=246196 GN=MSMEG_0027 PE=3 SV=1	-0.43	0.74	0.0305699	-1.51471	3889	4500.8	4464.9	4223.4	11974.2	13145.3	12771.6	9	1	9	9	43	9	A0QXR7; msm:MSMEG_3400	3889	970.3	1190.5	2140.4	8390.9	6820.3	6727.7
High	A0QNG0	Anthranilate synthase component 2 OS=Mycolicibacterium smegmatis (strain ATCC 700084 / mc(2)155) OX=246196 GN=MSMEG_0029 PE=4 SV=1	0.91	1.875	0.00235299	-2.62838	8185.2	6278.8	5740.7	7404.9	93814.4	75840	89225.3	9	1	10	11	71	9	A0R704; msm:MSMEG_6734	8185.2	1353.6	1530.6	3752.8	65740.2	39348.8	47001.3
High	A0QNG1	Serine/threonine-protein kinase PknB OS=Mycolicibacterium smegmatis (strain ATCC 700084 / mc(2)155) OX=246196 GN=pknB PE=1 SV=1	-1	0.499	0.0115083	-1.93899	771.9	625.9	690.6	722.9	2590.9	2923.5	2808.3	4	1	5	5	17	4	A0R377; msm:MSMEG_5372	771.9	134.9	184.1	366.4	1815.6	1516.8	1479.3
High	A0QNG2	non-specific serine/threonine protein kinase OS=Mycolicibacterium smegmatis (strain ATCC 700084 / mc(2)155) OX=246196 GN=pknA PE=4 SV=1	-1	0.501	0.0530171	-1.27558	357.7	474.4	430.2	393	4406.5	3814.6	4710	1	1	1	1	9	1	A0R161; msm:MSMEG_4636	357.7	102.3	114.7	199.2	3087.8	1979.2	2481.1
High	A0QNG3	Peptidoglycan D,D-transpeptidase PbpA OS=Mycolicibacterium smegmatis (strain ATCC 700084 / mc(2)155) OX=246196 GN=pbpA PE=3 SV=1	-1.62	0.325	0.00338317	-2.47068	850.5	796.2	752.3	772	5272.8	4997.5	5669	6	1	6	6	20	6	A0QRE5; msm:MSMEG_1088	850.5	171.7	200.6	391.2	3694.9	2592.9	2986.3
High	A0QNG5	protein-serine/threonine phosphatase OS=Mycolicibacterium smegmatis (strain ATCC 700084 / mc(2)155) OX=246196 GN=MSMEG_0033 PE=4 SV=1	-1.22	0.429	0.00101172	-2.99494	1643	2144.6	2035.6	2341.6	18282.3	20573.7	21998.8	7	1	7	7	34	7	A0QWL0; msm:MSMEG_2979	1643	462.4	542.8	1186.7	12811.3	10674.4	11588.4
High	A0QNG6	FHA domain-containing protein FhaB OS=Mycolicibacterium smegmatis (strain ATCC 700084 / mc(2)155) OX=246196 GN=fhaB PE=3 SV=1	-1.01	0.496	0.000141623	-3.84887	902.6	1030.8	924.4	849.9	5424.9	4887.8	5686.1	6	1	6	7	44	6	A0QQ81; msm:MSMEG_0660	902.6	222.2	246.5	430.7	3801.5	2536	2995.3
High	A0QNG7	FHA domain protein OS=Mycolicibacterium smegmatis (strain ATCC 700084 / mc(2)155) OX=246196 GN=MSMEG_0035 PE=4 SV=1	-0.48	0.718	0.00245163	-2.61055	14769.7	12865.2	13429.4	12982.6	5019.3	5428.9	5191.4	8	1	8	9	35	8	A0R2P7; msm:MSMEG_5189	14769.7	2773.6	3580.7	6579.5	3517.3	2816.7	2734.7
High	A0QNH2	TetR-family protein transcriptional regulator OS=Mycolicibacterium smegmatis (strain ATCC 700084 / mc(2)155) OX=246196 GN=MSMEG_0042 PE=4 SV=1	-1.1	0.466	0.0275842	-1.55934	962.5	1160.3	1049.1	1159.3	20092.8	18507.1	22808.9	5	1	5	5	31	5	A0R0T5; msm:MSMEG_4501	962.5	250.1	279.7	587.5	14080	9602.2	12015.1
High	A0QNH4	Putative ESX-1 scaffolding and assembly protein SaeA OS=Mycolicibacterium smegmatis (strain ATCC 700084 / mc(2)155) OX=246196 GN=saeA PE=4 SV=1	-0.24	0.846	0.0312954	-1.50452	739.2	824.2	807.5	1011.6	6747.6	7651.5	7440.3	7	1	7	7	17	7	A0R5Y7; msm:MSMEG_6361	739.2	177.7	215.3	512.7	4728.4	3969.9	3919.3
High	A0QNH5	Putative ESX-1 scaffolding and assembly protein SaeB OS=Mycolicibacterium smegmatis (strain ATCC 700084 / mc(2)155) OX=246196 GN=saeB PE=4 SV=1	-0.76	0.591	0.0140348	-1.85279	4650.6	3964.5	4204.8	4978	36732.3	39502.4	38563.3	16	1	16	17	74	16	A0QZC4; msm:MSMEG_3973	4650.6	854.7	1121.1	2522.8	25740	20495.4	20314
High	A0QNH6	Putative ESX-1 scaffolding and assembly protein SaeC OS=Mycolicibacterium smegmatis (strain ATCC 700084 / mc(2)155) OX=246196 GN=saeC PE=4 SV=1	-0.83	0.562	0.00667294	-2.17568	543.3	835.9	739.6	761.3	11794	12941.3	10452.6	4	1	4	4	17	4	A0QS22; msm:MSMEG_1320	543.3	180.2	197.2	385.8	8264.6	6714.4	5506.1
High	A0QNH7	DUF5642 domain-containing protein OS=Mycolicibacterium smegmatis (strain ATCC 700084 / mc(2)155) OX=246196 GN=MSMEG_0047 PE=4 SV=1	-1.1	0.467	0.00305128	-2.51552	11987	16674.1	15793.2	14644.8	204419	203349	255342	17	1	17	25	503	17	A0QZZ9; msm:MSMEG_4210	11987	3594.8	4211	7421.9	143246	105506	134507
High	A0QNH8	Pyridoxamine 5'-phosphate oxidase family protein OS=Mycolicibacterium smegmatis (strain ATCC 700084 / mc(2)155) OX=246196 GN=MSMEG_0048 PE=4 SV=1	-0.65	0.638	0.00756519	-2.12118	1211.6	1011.3	1085.5	997.7	6119.4	6541.8	6380.1	4	1	4	5	31	4	A0QVJ1; msm:MSMEG_2592	1211.6	218	289.4	505.6	4288.2	3394.1	3360.9
High	A0QNH9	Pirin domain protein OS=Mycolicibacterium smegmatis (strain ATCC 700084 / mc(2)155) OX=246196 GN=MSMEG_0049 PE=3 SV=1	-0.41	0.755	0.000687158	-3.16294	10891.4	8756.5	10049.9	9112.7	2328.4	2571.3	2277.3	10	1	10	10	23	10	A0QUA1; I7FIE2; msg:MSMEI_2082; msm:MSMEG_2131	10891.4	1887.8	2679.6	4618.2	1631.6	1334.1	1199.6
High	A0QNI2	Transcriptional regulator OS=Mycolicibacterium smegmatis (strain ATCC 700084 / mc(2)155) OX=246196 GN=MSMEG_0052 PE=4 SV=1	0.17	1.124	0.692002	-0.159892	9192.6	7636.3	8522.7	11041.3	76357.9	90588.2	94212.1	7	1	7	10	129	7	A0QT19; msm:MSMEG_1681	9192.6	1646.3	2272.4	5595.7	53507.6	47000.7	49628.2
High	A0QNI3	ISMsm2, transposase OS=Mycolicibacterium smegmatis (strain ATCC 700084 / mc(2)155) OX=246196 GN=MSMEG_0054 PE=4 SV=1	-0.71	0.611	0.353792	-0.451252	8160.3	10683.2	9567.5	9938.7	59445.9	62639.3	71719.4	11	1	12	12	95	11	A0QVK0; msm:MSMEG_2601	8160.3	2303.2	2551	5036.9	41656.6	32499.7	37779.7
High	A0QNI4	CobQ/CobB/MinD/ParA nucleotide binding domain-containing protein OS=Mycolicibacterium smegmatis (strain ATCC 700084 / mc(2)155) OX=246196 GN=MSMEG_0053 PE=4 SV=1	-0.44	0.738	0.0206611	-1.68485	9393.7	10665.9	9647.6	9822.3	26387.5	25690.9	25202.6	15	1	15	15	55	15	A0R1D4; msm:MSMEG_4712	9393.7	2299.5	2572.4	4977.9	18490.9	13329.5	13276
Low	A0QNI5	ESX-1 secretion-associated protein EspE OS=Mycolicibacterium smegmatis (strain ATCC 700084 / mc(2)155) OX=246196 GN=espE PE=4 SV=1	-1.43	0.37	0.0400911	-1.39695	23430.2	29039.5	29960.2	27753.1	122134	136412	135320	37	1	37	37	216	37	A0QV29; msm:MSMEG_2427	23430.2	6260.6	7988.3	14065.1	85585.3	70775.9	71282.8
Low	A0QNI6	ESX-1 secretion-associated protein OS=Mycolicibacterium smegmatis (strain ATCC 700084 / mc(2)155) OX=246196 GN=MSMEG_0056 PE=4 SV=1					4948.4	6064.2	4788.9	4923.8	21850.8	25341	23791.1	7	1	7	8	34	7	A0R368; msm:MSMEG_5362	4948.4	1307.4	1276.9	2495.4	15311.9	13147.9	12532.4
High	A0QNI7	ESX-1 secretion-associated protein EspG1 OS=Mycolicibacterium smegmatis (strain ATCC 700084 / mc(2)155) OX=246196 GN=espG1 PE=3 SV=1	-0.66	0.634	0.124915	-0.903386	147.9	119.4	144.2	118.8	725.2	793	664.9	2	1	2	2	2	2	A0R513; msm:MSMEG_6027	147.9	25.7	38.4	60.2	508.2	411.5	350.2
High	A0QNI9	ESX-1 secretion system protein EccA1 OS=Mycolicibacterium smegmatis (strain ATCC 700084 / mc(2)155) OX=246196 GN=eccA1 PE=3 SV=1	-1.46	0.363	0.0163348	-1.78689	752.2	1018.4	854.9	945	11124.3	12100.2	9431.6	7	1	7	7	25	7	A0QSI4; msm:MSMEG_1490	752.2	219.6	227.9	478.9	7795.3	6278.1	4968.3
High	A0QNJ0	ESX-1 secretion system ATPase EccB1 OS=Mycolicibacterium smegmatis (strain ATCC 700084 / mc(2)155) OX=246196 GN=eccB1 PE=1 SV=1	-2.02	0.247	0.00207576	-2.68282	5785.6	7255.4	7485.5	6696.2	29442.8	34021.6	30580.8	12	1	12	14	64	11	A0QWR7; msm:MSMEG_3039	5785.6	1564.2	1995.9	3393.6	20632	17651.8	16109.1
High	A0QNJ1	Ftsk/spoiiie family protein OS=Mycolicibacterium smegmatis (strain ATCC 700084 / mc(2)155) OX=246196 GN=MSMEG_0061 PE=4 SV=1	-1.37	0.387	0.00963963	-2.01594	699.4	794.3	809	709.5	3527.1	4087	3983	1	1	1	1	6	1	A0QPJ4; msm:MSMEG_0419	699.4	171.2	215.7	359.5	2471.6	2120.5	2098.2
High	A0QNJ2	ESX-1 secretion system protein EccCb1 OS=Mycolicibacterium smegmatis (strain ATCC 700084 / mc(2)155) OX=246196 GN=eccCb1 PE=3 SV=1	-1.33	0.397	0.0132376	-1.87819	452.6	606.7	569.2	538.7	2721.8	2611.7	3060.3	5	1	5	5	13	5	A0QXX9; msm:MSMEG_3463	452.6	130.8	151.8	273	1907.3	1355.1	1612.1
High	A0QNJ4	Ppe family protein OS=Mycolicibacterium smegmatis (strain ATCC 700084 / mc(2)155) OX=246196 GN=MSMEG_0064 PE=3 SV=1	-1	0.501	0.0942421	-1.02575	2109	2490.6	2533.3	2402.9	7777.5	8872.4	8031.9	8	1	8	8	12	8	A0R017; msm:MSMEG_4228	2109	537	675.5	1217.8	5450.1	4603.3	4231
High	A0QNJ5	ESAT-6-like protein EsxB OS=Mycolicibacterium smegmatis (strain ATCC 700084 / mc(2)155) OX=246196 GN=esxB PE=1 SV=1	3.02	8.129	0.144017	-0.841586	1338.1	1506.6	1449.9	1287.2	3710.8	3611.8	3390.1	4	1	4	5	10	4	A0QT52; msm:MSMEG_1714	1338.1	324.8	386.6	652.3	2600.3	1873.9	1785.8
High	A0QNJ7	CobQ/CobB/MinD/ParA nucleotide binding domain-containing protein OS=Mycolicibacterium smegmatis (strain ATCC 700084 / mc(2)155) OX=246196 GN=MSMEG_0067 PE=4 SV=1	-1.27	0.415	0.0747608	-1.12633	912.7	997.9	755	997.3	6682.3	5975.4	7463.9	6	1	6	6	26	6	A0R5P8; msm:MSMEG_6267	912.7	215.1	201.3	505.4	4682.6	3100.3	3931.8
High	A0QNJ8	Probable conserved transmembrane protein OS=Mycolicibacterium smegmatis (strain ATCC 700084 / mc(2)155) OX=246196 GN=MSMEG_0068 PE=3 SV=1	-0.4	0.756	0.174614	-0.757922	1955.6	1577.6	1498	1778.2	9021.8	8926.9	10628	5	1	5	5	33	5	A0R284; msm:MSMEG_5021	1955.6	340.1	399.4	901.2	6322	4631.6	5598.5
High	A0QNK0	Uncharacterized protein OS=Mycolicibacterium smegmatis (strain ATCC 700084 / mc(2)155) OX=246196 GN=MSMEG_0070 PE=4 SV=1	-2.72	0.152	0.000358024	-3.44609	5088.9	4692.8	4527.8	4297.4	34053.5	29034.3	30267.8	9	1	9	10	51	9	A0R2H7; msm:MSMEG_5117	5088.9	1011.7	1207.2	2177.9	23862.9	15064.1	15944.2
High	A0QNK1	ESX-1 secretion-associated protein EspK OS=Mycolicibacterium smegmatis (strain ATCC 700084 / mc(2)155) OX=246196 GN=MSMEG_0071 PE=4 SV=1	0.29	1.222	0.0915606	-1.03829	1441.9	1266.1	1296.6	1558.1	18703.9	22069	23336.4	4	1	4	4	21	4	A0R2M4; msm:MSMEG_5166	1441.9	273	345.7	789.6	13106.7	11450.2	12293
High	A0QNK2	IS1549, transposase OS=Mycolicibacterium smegmatis (strain ATCC 700084 / mc(2)155) OX=246196 GN=MSMEG_0074 PE=4 SV=1	0.3	1.233	0.091515	-1.03851	1176.6	1749.5	1632.5	1403.7	13252.6	16454.8	16877.3	4	1	4	4	34	4	A0R331; msm:MSMEG_5323	1176.6	377.2	435.3	711.4	9286.7	8537.4	8890.5
High	A0QNK4	Antigen MTB48 OS=Mycolicibacterium smegmatis (strain ATCC 700084 / mc(2)155) OX=246196 GN=MSMEG_0076 PE=1 SV=1	-0.44	0.739	0.340542	-0.46783	80100.2	77728.8	98561.1	93995.7	10387.5	12280.5	9904	22	1	24	25	147	22	A0QP90; I7FCZ8; msg:MSMEI_0307; msm:MSMEG_0314	80100.2	16757.5	26279.5	47636.5	7279	6371.6	5217.1
High	A0QNK7	Transmembrane protein OS=Mycolicibacterium smegmatis (strain ATCC 700084 / mc(2)155) OX=246196 GN=MSMEG_0079 PE=4 SV=1	-0.86	0.55	0.00272688	-2.56433	2588.2	2901.5	2382.5	3030.1	12732.2	11638.6	13911.1	6	1	6	6	38	6	A0R3K9; msm:MSMEG_5509	2588.2	625.5	635.3	1535.6	8922.1	6038.5	7328
High	A0QNK9	DNA-binding protein OS=Mycolicibacterium smegmatis (strain ATCC 700084 / mc(2)155) OX=246196 GN=MSMEG_0081 PE=4 SV=1	0.04	1.031	0.835238	-0.0781897	140554	115766	139546	125796	38295.8	43333.4	39228.6	26	1	28	34	250	26	A0R683; msm:MSMEG_6458	140554	24957.9	37207.3	63752.8	26835.7	22483.1	20664.5
High	A0QNL0	ESX-1 secretion system protein EccE1 OS=Mycolicibacterium smegmatis (strain ATCC 700084 / mc(2)155) OX=246196 GN=eccE1 PE=3 SV=1	-1.45	0.367	0.00154432	-2.81126	653.4	764.6	868	758.8	3281.2	3721.6	3164.6	5	1	5	5	12	5	A0QPY8; msm:MSMEG_0565	653.4	164.8	231.4	384.6	2299.3	1930.9	1667
High	A0QNL1	Mycosin-1 OS=Mycolicibacterium smegmatis (strain ATCC 700084 / mc(2)155) OX=246196 GN=mycP1 PE=1 SV=1	-1.22	0.43	0.00268244	-2.57147	961.3	695.4	784.2	665.4	5661.5	5879.3	6759.7	6	1	6	6	25	6	A0R1I1; msm:MSMEG_4762	961.3	149.9	209.1	337.2	3967.3	3050.4	3560.8
High	A0QNL2	Phosphocarrier protein hpr OS=Mycolicibacterium smegmatis (strain ATCC 700084 / mc(2)155) OX=246196 GN=MSMEG_0084 PE=4 SV=1	-1.98	0.254	0.00913729	-2.03918	419.2	340.4	391.6	369.4	1075.9	1129.6	1215.4	5	1	5	5	12	5	A0QPG0; msm:MSMEG_0385	419.2	73.4	104.4	187.2	754	586.1	640.2
High	A0QNL3	protein-N(pi)-phosphohistidine--D-fructose phosphotransferase OS=Mycolicibacterium smegmatis (strain ATCC 700084 / mc(2)155) OX=246196 GN=MSMEG_0085 PE=4 SV=1	-1.47	0.36	0.00138264	-2.85929	19146.4	18326.6	19755.9	19886	31573.2	30321.1	30077.7	12	1	12	13	59	12	A0R2S1; msm:MSMEG_5213	19146.4	3951	5267.5	10078.1	22124.9	15731.8	15844
High	A0QNL4	1-phosphofructokinase OS=Mycolicibacterium smegmatis (strain ATCC 700084 / mc(2)155) OX=246196 GN=MSMEG_0086 PE=4 SV=1	-0.87	0.548	0.0340931	-1.46733	1558.6	1537.2	1454.8	1769.9	17152.5	14335.7	16947.7	6	1	6	6	27	5	A0QRZ6; msm:MSMEG_1294	1558.6	331.4	387.9	897	12019.6	7437.9	8927.6
High	A0QNL5	Glucitol operon repressor OS=Mycolicibacterium smegmatis (strain ATCC 700084 / mc(2)155) OX=246196 GN=MSMEG_0087 PE=4 SV=1	0.01	1.007	0.509877	-0.292534	7712.4	8540.8	9030.6	8540.8	19878.9	21146	20742.5	14	1	15	15	67	14	A0R408; msm:MSMEG_5663	7712.4	1841.3	2407.8	4328.4	13930.1	10971.4	10926.5
High	A0QNL6	Phosphoenolpyruvate-protein phosphotransferase OS=Mycolicibacterium smegmatis (strain ATCC 700084 / mc(2)155) OX=246196 GN=ptsI PE=3 SV=1	-1.75	0.297	0.00239348	-2.62097	1804.3	1335	1574.2	1787.7	217.2	210.2	173.1	3	1	6	6	17	3	A0QXH0; msm:MSMEG_3297	1804.3	287.8	419.7	906	152.2	109.1	91.2
High	A0QNL7	Chromosome condensation protein OS=Mycolicibacterium smegmatis (strain ATCC 700084 / mc(2)155) OX=246196 GN=MSMEG_0089 PE=3 SV=1					7437.7	11495.3	9399.2	10004.3	168695	158806	182646	11	1	11	15	265	11	A0QPZ5; msm:MSMEG_0572	7437.7	2478.3	2506.1	5070.1	118212	82394.7	96212.8
High	A0QNL8	Integral membrane bound transporter domain-containing protein OS=Mycolicibacterium smegmatis (strain ATCC 700084 / mc(2)155) OX=246196 GN=MSMEG_0090 PE=3 SV=1	-1.56	0.339	0.000649602	-3.18735	1732.3	2249.9	2014.4	2216.5	22972	22210.5	28153.4	8	1	8	8	48	8	A0QVK1; msm:MSMEG_2602	1732.3	485.1	537.1	1123.3	16097.6	11523.7	14830.4
High	A0QNL9	Transcriptional regulator OS=Mycolicibacterium smegmatis (strain ATCC 700084 / mc(2)155) OX=246196 GN=MSMEG_0091 PE=4 SV=1	-1.31	0.404	0.034074	-1.46758	6226.6	5997.5	5868.7	7083.6	17020.8	16697.8	18319	8	1	8	8	28	8	A0R3S4; msm:MSMEG_5577	6226.6	1293	1564.8	3589.9	11927.3	8663.5	9649.9
High	A0QNM0	Probable transcriptional regulatory protein OS=Mycolicibacterium smegmatis (strain ATCC 700084 / mc(2)155) OX=246196 GN=MSMEG_0092 PE=4 SV=1	-1.3	0.407	0.0668515	-1.17489	13306.5	17171.1	15521.1	15219.9	235426	198590	252911	18	1	18	20	296	18	A0QWL3; msm:MSMEG_2982	13306.5	3701.9	4138.4	7713.4	164974	103037	133226
High	A0QNM1	Putative S-adenosyl-L-methionine-dependent methyltransferase MSMEG_0093 OS=Mycolicibacterium smegmatis (strain ATCC 700084 / mc(2)155) OX=246196 GN=MSMEG_0093 PE=3 SV=2	3.46	10.987	0.00028214	-3.54953	3106.7	3314.7	3447.7	3450.6	10845.6	11029.5	10822.9	8	1	10	10	26	8	A0QUL3; msm:MSMEG_2248	3106.7	714.6	919.3	1748.7	7600.1	5722.5	5701.2
High	A0QNM2	Putative S-adenosyl-L-methionine-dependent methyltransferase MSMEG_0095/MSMEI_0092 OS=Mycolicibacterium smegmatis (strain ATCC 700084 / mc(2)155) OX=246196 GN=MSMEG_0095 PE=3 SV=1	1.83	3.545	0.0131992	-1.87945	1419.9	1435	1380.9	1644.5	5717.1	5950	5669.6	5	1	5	5	16	5	A0QQ57; msm:MSMEG_0635	1419.9	309.4	368.2	833.4	4006.3	3087.1	2986.6
High	A0QNM4	Peroxisomal hydratase-dehydrogenase-epimerase OS=Mycolicibacterium smegmatis (strain ATCC 700084 / mc(2)155) OX=246196 GN=MSMEG_0096 PE=3 SV=1	2.97	7.818	0.000439538	-3.357	5202.9	4945.6	5260.3	4891.2	1977.3	2124.7	1968.6	9	1	9	9	38	9	A0QZM7; msm:MSMEG_4083	5202.9	1066.2	1402.6	2478.8	1385.6	1102.4	1037
High	A0QNM5	Oxidoreductase, zinc-binding dehydrogenase family protein OS=Mycolicibacterium smegmatis (strain ATCC 700084 / mc(2)155) OX=246196 GN=MSMEG_0097 PE=4 SV=1	0.61	1.53	0.00434679	-2.36183	7947.4	8861.7	9172	8516	16933.8	18073.3	18068.9	16	1	16	18	55	16	A0QRN3; I7F7S1; msg:MSMEI_1148; msm:MSMEG_1179	7947.4	1910.5	2445.5	4315.8	11866.3	9377.1	9518.2
High	A0QNM6	Methyltransferase OS=Mycolicibacterium smegmatis (strain ATCC 700084 / mc(2)155) OX=246196 GN=MSMEG_0098 PE=4 SV=1	-0.22	0.861	0.192451	-0.71568	7949.2	6255.2	6477.5	6886.1	2091.6	2064.5	1848.8	7	1	7	7	17	7	A0QX76; msm:MSMEG_3200	7949.2	1348.6	1727.1	3489.8	1465.7	1071.2	973.9
High	A0QNM8	Lipid/polyisoprenoid-binding YceI-like domain-containing protein OS=Mycolicibacterium smegmatis (strain ATCC 700084 / mc(2)155) OX=246196 GN=MSMEG_0101 PE=4 SV=1	1.95	3.857	0.00107558	-2.96836	629.6	788.9	714.4	843	3249.8	3014	3576.6	6	1	6	6	18	6	A0QSA6; msm:MSMEG_1411	629.6	170.1	190.5	427.2	2277.3	1563.8	1884
High	A0QNM9	Phosphotyrosine protein phosphatase ptpb OS=Mycolicibacterium smegmatis (strain ATCC 700084 / mc(2)155) OX=246196 GN=MSMEG_0100 PE=4 SV=1	0.41	1.331	0.41558	-0.381345	15629.3	20023.1	22140.2	18705.5	94319	113711	103490	18	1	18	21	198	18	A0QPG8; msg:MSMEI_0386; msm:MSMEG_0393; Q2YHH6; Q9RMN9	15629.3	4316.8	5903.3	9479.8	66093.9	58997.9	54515.6
High	A0QNN0	Acyl-CoA dehydrogenase OS=Mycolicibacterium smegmatis (strain ATCC 700084 / mc(2)155) OX=246196 GN=MSMEG_0102 PE=3 SV=1	0.62	1.537	8.56822e-05	-4.06711	383.9	494.9	507.1	412.4	2531.4	2761.2	2433.9	2	1	2	2	8	2	A0R160; msm:MSMEG_4635	383.9	106.7	135.2	209	1773.9	1432.6	1282.1
High	A0QNN2	Transcriptional regulator, LysR family protein OS=Mycolicibacterium smegmatis (strain ATCC 700084 / mc(2)155) OX=246196 GN=MSMEG_0104 PE=3 SV=1	-0.76	0.591	0.00773112	-2.11176	4393.5	5896.7	5575.1	7187.4	53988	66533.6	64478.3	9	1	9	12	69	9	A0R310; msm:MSMEG_5302	4393.5	1271.3	1486.5	3642.6	37832	34520.3	33965.3
High	A0QNN3	DNA-binding response regulator, LuxR family protein OS=Mycolicibacterium smegmatis (strain ATCC 700084 / mc(2)155) OX=246196 GN=MSMEG_0105 PE=4 SV=1	-2.3	0.203	0.00012677	-3.89698	20791.2	26851.2	20263.7	23848.2	109944	92781.3	101349	7	1	7	8	154	7	A0QV28; msm:MSMEG_2426	20791.2	5788.8	5402.9	12086.1	77043.4	48138.6	53388
High	A0QNN5	Cell envelope-related function transcriptional attenuator common domain OS=Mycolicibacterium smegmatis (strain ATCC 700084 / mc(2)155) OX=246196 GN=MSMEG_0107 PE=3 SV=1	-2.46	0.182	0.000945714	-3.02424	61691.6	71767	68872.4	75340.2	26938.6	25544.6	23818.6	22	1	22	28	172	22	A0QX02; msm:MSMEG_3125	61691.6	15472.2	18363.5	38182	18877.2	13253.6	12546.9
High	A0QNN6	Acyl-CoA dehydrogenase OS=Mycolicibacterium smegmatis (strain ATCC 700084 / mc(2)155) OX=246196 GN=MSMEG_0108 PE=3 SV=1	-0.45	0.734	0.00336847	-2.47257	12832.5	12487	13618.3	13896.5	31501.3	34878.7	32530.1	12	1	13	15	77	12	A0R7H3; msm:MSMEG_6914	12832.5	2692.1	3631.1	7042.7	22074.5	18096.5	17135.9
High	A0QNN7	NAD(P) transhydrogenase subunit beta OS=Mycolicibacterium smegmatis (strain ATCC 700084 / mc(2)155) OX=246196 GN=pntB PE=3 SV=1	-0.3	0.813	0.0506329	-1.29557	429	311.9	348.4	369.5	1695.7	1769.8	1526.2	1	1	1	1	18	1	A0QZW6; msm:MSMEG_4174	429	67.2	92.9	187.2	1188.3	918.3	804
High	A0QNN8	proton-translocating NAD(P)(+) transhydrogenase OS=Mycolicibacterium smegmatis (strain ATCC 700084 / mc(2)155) OX=246196 GN=pntA PE=3 SV=1	-0.54	0.689	0.00445249	-2.3514	49261.1	55409.7	61396.4	49381.3	15625	17648.8	15733.9	16	1	16	17	86	16	A0QS18; msm:MSMEG_1316	49261.1	11945.7	16370.2	25026.2	10949.2	9156.9	8288.2
High	A0QNN9	Magnesium transport protein OS=Mycolicibacterium smegmatis (strain ATCC 700084 / mc(2)155) OX=246196 GN=MSMEG_0111 PE=3 SV=1	-0.01	0.994	0.340956	-0.467302	273.2	271.3	300.2	244.4	84.7	93	80.5	1	1	2	2	3	1	A0R5S1; msm:MSMEG_6291	273.2	58.5	80	123.9	59.3	48.3	42.4
High	A0QNP2	Extracellular solute-binding protein, family protein 3 OS=Mycolicibacterium smegmatis (strain ATCC 700084 / mc(2)155) OX=246196 GN=MSMEG_0114 PE=3 SV=1	-2.33	0.199	0.00264233	-2.57801	113.3	136.7	154.6	156.4	751.9	875.4	782.1	3	1	3	3	5	3	A0QS69; msm:MSMEG_1371	113.3	29.5	41.2	79.3	526.9	454.2	412
High	A0QNP3	Taurine import ATP-binding protein TauB OS=Mycolicibacterium smegmatis (strain ATCC 700084 / mc(2)155) OX=246196 GN=MSMEG_0116 PE=4 SV=1	-0.98	0.508	0.00304467	-2.51646	141.3	146.6	125.1	107.6	1148.1	1068.5	1390.2	4	1	4	4	14	4	A0QU31; msm:MSMEG_2058	141.3	31.6	33.4	54.5	804.5	554.4	732.3
High	A0QNP4	Haloacid dehalogenase, type II OS=Mycolicibacterium smegmatis (strain ATCC 700084 / mc(2)155) OX=246196 GN=dehII PE=3 SV=1					13435.2	14426.3	15358.8	12550	48438.3	57026.1	51288	17	1	18	23	132	17	A0R3R8; msm:MSMEG_5571	13435.2	3110.2	4095.2	6360.3	33943	29587.4	27017
High	A0QNP6	Zinc finger CGNR domain-containing protein OS=Mycolicibacterium smegmatis (strain ATCC 700084 / mc(2)155) OX=246196 GN=MSMEG_0118 PE=4 SV=1	-0.58	0.668	0.106992	-0.97065	172.8	181.6	144.1	149.2	727.6	880.4	858.7	3	1	3	3	5	3	A0R000; msm:MSMEG_4211	172.8	39.2	38.4	75.6	509.9	456.8	452.3
High	A0QNP8	Probable transcriptional regulatory protein OS=Mycolicibacterium smegmatis (strain ATCC 700084 / mc(2)155) OX=246196 GN=MSMEG_0120 PE=4 SV=1	-0.77	0.585	0.0610971	-1.21398	5894.6	5992.4	4530.5	5836	26392.7	22276.5	23657.7	8	1	8	9	71	8	A0QXI7; msm:MSMEG_3317	5894.6	1291.9	1208	2957.6	18494.7	11557.9	12462.2
High	A0QNP9	Rhamnolipids biosynthesis 3-oxoacyl-[acyl-carrier-protein] reductase OS=Mycolicibacterium smegmatis (strain ATCC 700084 / mc(2)155) OX=246196 GN=MSMEG_0121 PE=3 SV=1	-0.5	0.705	0.0433634	-1.36288	205.4	316.6	247.3	251.3	2156.4	2896	2371.9	1	1	1	1	8	1	A0R0P6; msm:MSMEG_4462	205.4	68.2	65.9	127.4	1511.1	1502.6	1249.4
High	A0QNQ3	Transcriptional regulator, GntR family protein OS=Mycolicibacterium smegmatis (strain ATCC 700084 / mc(2)155) OX=246196 GN=MSMEG_0124 PE=4 SV=1	-0.13	0.915	0.210338	-0.677083	2080.1	1200.5	1557.3	1957.7	108.8	126.7	92	2	1	2	2	9	2	A0QNE7; msm:MSMEG_0014	2080.1	258.8	415.2	992.1	76.3	65.8	48.5
High	A0QNQ4	Mandelate racemase/muconate lactonizing enzyme OS=Mycolicibacterium smegmatis (strain ATCC 700084 / mc(2)155) OX=246196 GN=MSMEG_0126 PE=4 SV=1	0.21	1.159	0.322921	-0.490904	5147.6	7223.9	6775.5	6864.4	66567.3	69711.7	73733.2	10	1	10	10	81	10	A0QWK9; msm:MSMEG_2978	5147.6	1557.4	1806.6	3478.9	46646.9	36169.2	38840.6
High	A0QNQ5	Oxidoreductase, zinc-binding dehydrogenase family protein OS=Mycolicibacterium smegmatis (strain ATCC 700084 / mc(2)155) OX=246196 GN=MSMEG_0127 PE=4 SV=1	0.04	1.025	0.763289	-0.117311	19448.5	16826.1	16812.5	19573.8	47552	43502.8	47381.7	11	1	11	11	61	11	A0QWT4; msm:MSMEG_3056	19448.5	3627.5	4482.8	9919.9	33321.9	22571	24959.3
High	A0QNQ6	Thioesterase superfamily protein OS=Mycolicibacterium smegmatis (strain ATCC 700084 / mc(2)155) OX=246196 GN=MSMEG_0128 PE=4 SV=1	-0.26	0.834	0.635927	-0.196593	1097.3	1459.7	1449.2	1280.1	9793.9	9958.6	9123.9	4	1	4	4	16	4	A0R3N6; msm:MSMEG_5537	1097.3	314.7	386.4	648.8	6863.1	5166.9	4806.2
High	A0QNQ7	Cyclase/dehydrase family protein OS=Mycolicibacterium smegmatis (strain ATCC 700084 / mc(2)155) OX=246196 GN=MSMEG_0129 PE=4 SV=1	0.16	1.118	0.209756	-0.678285	32896.8	31164.7	32825.9	35115.9	54662.4	54183.7	57237.8	12	1	12	15	106	12	A0QTQ5; msm:MSMEG_1927	32896.8	6718.8	8752.4	17796.5	38304.5	28112.7	30151.2
High	A0QNQ8	Transcriptional regulator, GntR family protein OS=Mycolicibacterium smegmatis (strain ATCC 700084 / mc(2)155) OX=246196 GN=MSMEG_0130 PE=4 SV=1	-0.96	0.513	0.0126082	-1.89935	15534	14163.2	13413.6	12293.5	4925.6	5002.3	4400.6	5	1	5	5	22	5	A0QZY6; msm:MSMEG_4195	15534	3053.4	3576.5	6230.3	3451.6	2595.4	2318.1
High	A0QNQ9	AMP-binding enzyme, putative OS=Mycolicibacterium smegmatis (strain ATCC 700084 / mc(2)155) OX=246196 GN=MSMEG_0131 PE=4 SV=1	-2.04	0.244	0.00214679	-2.66821	2766.6	2892.1	2863.2	2881.7	6561.1	6974.3	6700.9	9	1	9	9	16	9	A0QRQ0; msm:MSMEG_1196	2766.6	623.5	763.4	1460.4	4597.7	3618.5	3529.8
High	A0QNR0	ABC transporter permease OS=Mycolicibacterium smegmatis (strain ATCC 700084 / mc(2)155) OX=246196 GN=MSMEG_0132 PE=1 SV=1	-1.58	0.334	0.0011231	-2.94958	4605.8	5974.4	5983.3	4713.8	42219.2	48879.5	37096.9	11	1	11	14	67	11	A0R0E8; msm:MSMEG_4360	4605.8	1288	1595.3	2388.9	29585	25360.6	19541.6
High	A0QNR3	Virulence factor Mce family protein OS=Mycolicibacterium smegmatis (strain ATCC 700084 / mc(2)155) OX=246196 GN=MSMEG_0135 PE=1 SV=1	-2.53	0.173	0.0131913	-1.87971	486.3	590.3	503.9	417.8	2407	2664	2333.3	2	1	2	2	4	2	A0R130; msm:MSMEG_4599	486.3	127.3	134.4	211.7	1686.7	1382.2	1229.1
High	A0QNR4	Virulence factor Mce family protein, putative OS=Mycolicibacterium smegmatis (strain ATCC 700084 / mc(2)155) OX=246196 GN=MSMEG_0136 PE=1 SV=1	-1.21	0.432	0.0146994	-1.8327	176.2	126.5	158.7	149.5	836.1	1074.8	954.6	1	1	1	1	2	1	A0R324; msm:MSMEG_5317	176.2	27.3	42.3	75.8	585.9	557.7	502.9
High	A0QNR5	Virulence factor mce family protein OS=Mycolicibacterium smegmatis (strain ATCC 700084 / mc(2)155) OX=246196 GN=MSMEG_0137 PE=1 SV=1	-1.81	0.286	0.0073045	-2.13641	2927.7	3070.3	3219	3704	29969.6	29111	29969.3	10	1	10	11	74	10	A0QPD3; I7FW62; msg:MSMEI_0351; msm:MSMEG_0358	2927.7	661.9	858.3	1877.2	21001.1	15104	15787
High	A0QNR6	Virulence factor Mce family protein OS=Mycolicibacterium smegmatis (strain ATCC 700084 / mc(2)155) OX=246196 GN=MSMEG_0138 PE=1 SV=1	-2.31	0.202	0.00424297	-2.37233	3592.8	4439.7	4328.5	4224.5	24419.1	23663.4	24729.5	8	1	8	9	56	8	A0QS01; msm:MSMEG_1299	3592.8	957.1	1154.1	2141	17111.6	12277.5	13026.8
High	A0QNR7	Mce-family protein mce1f OS=Mycolicibacterium smegmatis (strain ATCC 700084 / mc(2)155) OX=246196 GN=MSMEG_0139 PE=1 SV=1	-1.68	0.312	0.00246513	-2.60816	7559.6	6706.8	6863.1	8166	18726.9	19714.5	17622.8	8	1	8	8	38	8	A0QY04; msm:MSMEG_3488	7559.6	1445.9	1829.9	4138.5	13122.8	10228.7	9283.2
High	A0QNR8	Probable conserved mce associated membrane protein OS=Mycolicibacterium smegmatis (strain ATCC 700084 / mc(2)155) OX=246196 GN=MSMEG_0140 PE=4 SV=1	-0.89	0.54	0.0107193	-1.96983	1169.3	1407.4	1418.4	1388.7	507.5	525.3	476.5	4	1	7	7	30	4	A0QPA2; msm:MSMEG_0327	1169.3	303.4	378.2	703.8	355.6	272.5	251
High	A0QNR9	Probable conserved mce associated transmembrane protein OS=Mycolicibacterium smegmatis (strain ATCC 700084 / mc(2)155) OX=246196 GN=MSMEG_0141 PE=4 SV=1	-0.31	0.808	0.120756	-0.91809	19180.4	20543	19538.8	21819.1	70426.2	64919.6	74429.7	13	1	13	13	77	13	A0R5T8; msm:MSMEG_6309	19180.4	4428.8	5209.7	11057.8	49351	33682.9	39207.4
High	A0QNS0	Mammalian cell entry protein OS=Mycolicibacterium smegmatis (strain ATCC 700084 / mc(2)155) OX=246196 GN=MSMEG_0142 PE=4 SV=1	-0.5	0.707	0.0067694	-2.16945	592.6	439.3	513.3	512	1648.5	1784.3	1943.3	3	1	3	3	7	3	A0R282; msm:MSMEG_5019	592.6	94.7	136.8	259.5	1155.2	925.7	1023.7
High	A0QNS1	Probable conserved mce associated membrane protein OS=Mycolicibacterium smegmatis (strain ATCC 700084 / mc(2)155) OX=246196 GN=MSMEG_0143 PE=4 SV=1	0	0.998	0.573887	-0.241174	620.1	526.2	596.7	531.2	1573.5	1811.3	1610.7	3	1	3	3	3	3	A0R378; msm:MSMEG_5373	620.1	113.4	159.1	269.2	1102.6	939.8	848.5
High	A0QNS4	Mosc domain protein OS=Mycolicibacterium smegmatis (strain ATCC 700084 / mc(2)155) OX=246196 GN=MSMEG_0146 PE=4 SV=1	1.65	3.133	0.0117003	-1.9318	54.9	48.1	46.9	51	146.2	140.1	142.1	1	1	1	1	1	1	A0QXR9; msm:MSMEG_3402	54.9	10.4	12.5	25.8	102.4	72.7	74.9
High	A0QNS6	Transcriptional regulator, TetR family protein OS=Mycolicibacterium smegmatis (strain ATCC 700084 / mc(2)155) OX=246196 GN=MSMEG_0148 PE=4 SV=1	-1.32	0.402	0.0262278	-1.58124	57596.2	41837.9	47063.2	46024.1	11856	13355.2	11559.1	24	1	24	25	103	24	A0R3N3; msm:MSMEG_5534	57596.2	9019.8	12548.5	23324.7	8308	6929.2	6089
High	A0QNS8	NAD(P) transhydrogenase subunit beta OS=Mycolicibacterium smegmatis (strain ATCC 700084 / mc(2)155) OX=246196 GN=MSMEG_0150 PE=3 SV=1	0.32	1.252	0.294095	-0.531512	2242.9	1958.8	1595	1844.8	11158.8	13899.9	14263.2	7	1	7	7	25	7	A0QS72; msm:MSMEG_1374	2242.9	422.3	425.3	935	7819.5	7211.8	7513.4
High	A0QNT0	proton-translocating NAD(P)(+) transhydrogenase OS=Mycolicibacterium smegmatis (strain ATCC 700084 / mc(2)155) OX=246196 GN=MSMEG_0152 PE=1 SV=1	-0.51	0.7	0.487963	-0.311613	61109.2	68229.5	61683.2	64154.8	37947.8	37923.4	39914	15	1	15	21	145	15	A0R2D0; msm:MSMEG_5068	61109.2	14709.5	16446.7	32513.3	26591.8	19676.2	21025.6
High	A0QNT1	2-dehydropantoate 2-reductase OS=Mycolicibacterium smegmatis (strain ATCC 700084 / mc(2)155) OX=246196 GN=panE PE=4 SV=1	-0.64	0.643	0.27486	-0.560888	1053.6	1798.8	1698.9	1594.5	18378.4	19242.5	23018.2	8	1	8	9	30	8	A0QPZ4; msm:MSMEG_0571	1053.6	387.8	453	808.1	12878.6	9983.8	12125.3
High	A0QNT2	Pyruvate kinase OS=Mycolicibacterium smegmatis (strain ATCC 700084 / mc(2)155) OX=246196 GN=pyk PE=3 SV=1	1.09	2.123	0.00526437	-2.27865	15701.8	24255.6	24156	21047.3	147647	197553	184587	26	1	26	33	255	26	A0QVZ1; msm:MSMEG_2748	15701.8	5229.2	6440.7	10666.6	103463	102498	97235.2
High	A0QNT3	Transcriptional regulator OS=Mycolicibacterium smegmatis (strain ATCC 700084 / mc(2)155) OX=246196 GN=MSMEG_0155 PE=4 SV=1	-0.17	0.889	0.149929	-0.824114	28200.4	33679.4	37249.7	28424.6	8659	8704.2	7443	13	1	13	13	62	13	A0QUW3; I7FJ07; msg:MSMEI_2298; msm:MSMEG_2358	28200.4	7260.9	9931.9	14405.4	6067.8	4516.1	3920.8
High	A0QNT5	Oxalyl-CoA decarboxylase OS=Mycolicibacterium smegmatis (strain ATCC 700084 / mc(2)155) OX=246196 GN=MSMEG_0157 PE=3 SV=1	-1.5	0.355	0.000532798	-3.27344	14488.8	15057.8	13474.8	13679.3	23092.9	24899.8	24236.9	8	1	8	9	112	8	A0QRB0; msm:MSMEG_1051; msm:MSMEG_2331	14488.8	3246.3	3592.8	6932.6	16182.3	12919	12767.3
High	A0QNT6	Formyl-CoA:oxalate CoA-transferase OS=Mycolicibacterium smegmatis (strain ATCC 700084 / mc(2)155) OX=246196 GN=frc PE=3 SV=1	-0.89	0.541	0.00171961	-2.76457	10127.4	8633.4	8968.6	10101.6	29773.1	32064.5	27312	13	1	13	13	61	13	A0R3S3; msm:MSMEG_5576	10127.4	1861.3	2391.3	5119.4	20863.4	16636.3	14387.2
High	A0QNU4	GntR-family protein transcriptional regulator OS=Mycolicibacterium smegmatis (strain ATCC 700084 / mc(2)155) OX=246196 GN=MSMEG_0166 PE=4 SV=1	-0.78	0.584	0.0729722	-1.13684	3492.4	3906.6	3541.5	3848.7	1874.3	2059	1958	6	1	6	7	22	6	A0QYB8; msm:MSMEG_3603	3492.4	842.2	944.3	1950.5	1313.4	1068.3	1031.4
High	A0QNU5	Transmembrane transport protein OS=Mycolicibacterium smegmatis (strain ATCC 700084 / mc(2)155) OX=246196 GN=MSMEG_0167 PE=4 SV=1	-3.3	0.101	0.000145796	-3.83626	10	0	8	7.4	253.8	179.2	201.1	1	1	1	1	3	1	A0QUF1; msm:MSMEG_2185	10	0	2.1	3.8	177.9	93	105.9
Low	A0QNU8	Transmembrane transport protein OS=Mycolicibacterium smegmatis (strain ATCC 700084 / mc(2)155) OX=246196 GN=MSMEG_0170 PE=4 SV=1					46.2	52.7	59.8	42.9	216.1	239.4	207.2	1	1	1	1	2	1	A0QQM4; msm:MSMEG_0808	46.2	11.4	16	21.7	151.4	124.2	109.1
High	A0QNU9	Histone deacetylase superfamily protein OS=Mycolicibacterium smegmatis (strain ATCC 700084 / mc(2)155) OX=246196 GN=MSMEG_0171 PE=3 SV=1	0.33	1.259	0.291467	-0.535411	1002.5	1129.5	1059.5	1264.9	8126.8	7649	6488.7	4	1	4	4	9	4	A0QSI3; msm:MSMEG_1489	1002.5	243.5	282.5	641.1	5694.9	3968.6	3418.1
High	A0QNV0	Probable conserved transmembrane protein, putative OS=Mycolicibacterium smegmatis (strain ATCC 700084 / mc(2)155) OX=246196 GN=MSMEG_0172 PE=4 SV=1	1.59	3.02	0.00700015	-2.15489	1964.1	2566.9	2478.3	2469.5	16881.3	16802.5	15958.6	10	1	12	13	46	10	A0QZG0; msm:MSMEG_4012	1964.1	553.4	660.8	1251.5	11829.5	8717.8	8406.5
High	A0QNV7	Transcriptional regulator, GntR family protein OS=Mycolicibacterium smegmatis (strain ATCC 700084 / mc(2)155) OX=246196 GN=MSMEG_0179 PE=4 SV=1	-0.19	0.878	0.672576	-0.172259	10945.7	10766	8858.7	12903.5	52147.5	45729.5	52528.3	12	1	12	12	64	12	A0R761; msm:MSMEG_6791	10945.7	2321	2362	6539.4	36542.3	23726.3	27670.4
High	A0QNV9	Alpha-ketoglutarate-dependent taurine dioxygenase OS=Mycolicibacterium smegmatis (strain ATCC 700084 / mc(2)155) OX=246196 GN=MSMEG_0181 PE=3 SV=1	2.35	5.083	0.00663685	-2.17804	166.8	176.1	192.7	160.1	73.8	64.6	66	1	1	1	1	2	1	A0QQF2; msm:MSMEG_0734	166.8	38	51.4	81.2	51.7	33.5	34.8
High	A0QNW0	Epoxide hydrolase 1 OS=Mycolicibacterium smegmatis (strain ATCC 700084 / mc(2)155) OX=246196 GN=MSMEG_0182 PE=3 SV=1	-0.18	0.883	0.708312	-0.149776	1706.6	2024.9	2046.4	1972.2	6914.6	7809.2	6555.3	9	1	9	9	26	9	A0QZF4; msm:MSMEG_4006	1706.6	436.6	545.6	999.5	4845.4	4051.7	3453.2
High	A0QNW1	Transferase OS=Mycolicibacterium smegmatis (strain ATCC 700084 / mc(2)155) OX=246196 GN=MSMEG_0184 PE=4 SV=1	-0.91	0.533	0.00361192	-2.44226	10388.6	13597.1	11765.8	12133.2	72957.5	91725.5	90008.8	10	1	10	12	108	10	A0QQJ6; msm:MSMEG_0779	10388.6	2931.4	3137.1	6149	51124.8	47590.8	47414.1
Low	A0QNW3	MmpL6 protein OS=Mycolicibacterium smegmatis (strain ATCC 700084 / mc(2)155) OX=246196 GN=MSMEG_0185 PE=3 SV=1					3020.6	4856.6	4616.1	4814.5	71408.9	65614.2	77024.7	15	1	15	16	129	15	A0QT51; msm:MSMEG_1713	3020.6	1047	1230.8	2440	50039.6	34043.2	40574.4
High	A0QNW6	Acetyltransferase OS=Mycolicibacterium smegmatis (strain ATCC 700084 / mc(2)155) OX=246196 GN=MSMEG_0187 PE=4 SV=1	-1.34	0.396	0.0193366	-1.71362	3295.4	5314.4	3833	4681.9	29041	39475.9	31306.3	6	1	6	8	65	6	A0R7H6; msm:MSMEG_6919	3295.4	1145.7	1022	2372.8	20350.4	20481.7	16491.3
High	A0QNX0	Transcriptional regulator, RpiR family protein OS=Mycolicibacterium smegmatis (strain ATCC 700084 / mc(2)155) OX=246196 GN=MSMEG_0192 PE=4 SV=1	-0.05	0.964	0.855416	-0.0678228	4213.9	4261	3384.6	4224.9	10419.4	11185.6	11944	5	1	5	5	16	5	A0QVJ0; msm:MSMEG_2591	4213.9	918.6	902.4	2141.2	7301.4	5803.5	6291.8
Medium	A0QNX1	N-acetylmuramic acid 6-phosphate etherase OS=Mycolicibacterium smegmatis (strain ATCC 700084 / mc(2)155) OX=246196 GN=murQ PE=3 SV=1					4858.5	3600.8	4069.2	3174.3	561.3	574.8	431.6	5	1	5	5	9	5	A0QU48; msm:MSMEG_2075	4858.5	776.3	1085	1608.7	393.4	298.2	227.4
High	A0QNX2	Serine esterase, cutinase family protein OS=Mycolicibacterium smegmatis (strain ATCC 700084 / mc(2)155) OX=246196 GN=MSMEG_0194 PE=3 SV=1	-1.6	0.331	0.000350874	-3.45485	5229.4	4832.3	4251.1	5136.4	12212	14083.4	12430.7	6	1	6	6	34	6	A0QR48; msm:MSMEG_0983	5229.4	1041.8	1133.5	2603.1	8557.5	7307	6548.1
High	A0QNX3	Steroid monooxygenase OS=Mycolicibacterium smegmatis (strain ATCC 700084 / mc(2)155) OX=246196 GN=MSMEG_0195 PE=3 SV=1	0.23	1.171	0.0184513	-1.73397	8574.6	6794.2	7942.3	8376	3094.4	3055.4	2787.5	11	1	11	11	39	11	A0QZS2; msm:MSMEG_4128	8574.6	1464.8	2117.7	4244.9	2168.4	1585.3	1468.4
High	A0QNX4	Dehydrogenase OS=Mycolicibacterium smegmatis (strain ATCC 700084 / mc(2)155) OX=246196 GN=MSMEG_0196 PE=4 SV=1	1.1	2.145	0.0181939	-1.74007	1088.9	786	935.2	812.1	182.3	195.9	152.1	2	1	2	2	3	2	A0R1F2; msm:MSMEG_4731	1088.9	169.5	249.4	411.6	127.7	101.6	80.1
High	A0QNX9	IS1096, tnpA protein OS=Mycolicibacterium smegmatis (strain ATCC 700084 / mc(2)155) OX=246196 GN=MSMEG_0202 PE=4 SV=1	-1.63	0.322	0.00121717	-2.91465	38497.9	27355.2	34039.7	34206.9	6460.4	7208.4	6744.3	9	1	9	10	58	3	A0QNY0; msm:MSMEG_0203; msm:MSMEG_0398; msm:MSMEG_0801; msm:MSMEG_1002; msm:MSMEG_1257; msm:MSMEG_1405; msm:MSMEG_2002; msm:MSMEG_2282; msm:MSMEG_2829; msm:MSMEG_3165; msm:MSMEG_3696; msm:MSMEG_4402; msm:MSMEG_4791; msm:MSMEG_4927; msm:MSMEG_4946; msm:MSMEG_5093; msm:MSMEG_5379; msm:MSMEG_6149; msm:MSMEG_6156; msm:MSMEG_6162; msm:MSMEG_6463	38497.9	5897.5	9076.1	17335.9	4527.1	3740	3552.7
High	A0QNY0	IS1096, tnpR protein OS=Mycolicibacterium smegmatis (strain ATCC 700084 / mc(2)155) OX=246196 GN=MSMEG_0203 PE=4 SV=1	2.34	5.06	2.97362e-05	-4.52671	40306.2	45871.8	52327	45552.3	16104.6	18647.3	16926.9	12	1	12	16	90	12	A0QSZ5; msm:MSMEG_1656	40306.2	9889.5	13952	23085.7	11285.3	9675	8916.6
High	A0QNY6	Ribonuclease inhibitor OS=Mycolicibacterium smegmatis (strain ATCC 700084 / mc(2)155) OX=246196 GN=MSMEG_0209 PE=3 SV=1	-0.77	0.585	0.0058832	-2.23039	602.3	659.6	672.5	835.7	3105.5	4018.5	3636.8	2	1	2	2	7	2	A0QS68; msm:MSMEG_1370	602.3	142.2	179.3	423.5	2176.2	2084.9	1915.7
High	A0QNY7	LprO protein OS=Mycolicibacterium smegmatis (strain ATCC 700084 / mc(2)155) OX=246196 GN=MSMEG_0210 PE=4 SV=1	-0.74	0.597	0.00144082	-2.84139	2079.3	2734.1	1732.3	2460.5	11917.2	14519.8	14480.7	1	1	1	1	6	1	A0R4X2; msm:MSMEG_5984	2079.3	589.4	461.9	1247	8350.9	7533.5	7628
High	A0QNY8	UvrABC system protein A OS=Mycolicibacterium smegmatis (strain ATCC 700084 / mc(2)155) OX=246196 GN=MSMEG_0211 PE=3 SV=1	0.65	1.564	0.0184161	-1.7348	11212.5	18029.1	11917.9	13858.7	80495.1	104978	105581	17	1	17	19	160	17	A0QRS0; msm:MSMEG_1216	11212.5	3886.9	3177.7	7023.5	56406.7	54466.9	55616.9
High	A0QNY9	Lyase OS=Mycolicibacterium smegmatis (strain ATCC 700084 / mc(2)155) OX=246196 GN=MSMEG_0212 PE=4 SV=1	-0.62	0.649	0.133785	-0.873592	24312.9	18757.6	21471.9	19769	58108	61480.1	53994.8	14	1	14	15	88	14	A0R1A5; msm:MSMEG_4682	24312.9	4043.9	5725.1	10018.8	40719.1	31898.3	28442.9
High	A0QNZ1	L-sorbosone dehydrogenase OS=Mycolicibacterium smegmatis (strain ATCC 700084 / mc(2)155) OX=246196 GN=MSMEG_0214 PE=4 SV=1	-0.13	0.914	0.257579	-0.58909	536.2	543.8	373.4	388.1	2489.3	2620.8	3157.8	5	1	5	5	11	5	A0R5P7; msm:MSMEG_6266	536.2	117.2	99.6	196.7	1744.4	1359.8	1663.4
High	A0QNZ2	YhhW family protein OS=Mycolicibacterium smegmatis (strain ATCC 700084 / mc(2)155) OX=246196 GN=MSMEG_0215 PE=3 SV=1	-0.15	0.899	0.298934	-0.524425	176653	139091	171757	178297	47325.2	53124.8	43389.3	25	1	25	26	243	25	A0R0B6; msm:MSMEG_4329	176653	29986.5	45795.9	90360	33163	27563.2	22856.3
High	A0QNZ3	3-hydroxyacyl-CoA dehydrogenase OS=Mycolicibacterium smegmatis (strain ATCC 700084 / mc(2)155) OX=246196 GN=MSMEG_0216 PE=3 SV=1	0.38	1.303	0.0690539	-1.16081	5985.3	6542.2	6152.4	6605.2	9637.2	9642.5	10248.6	9	1	9	9	34	9	A0R3Y3; msm:MSMEG_5637	5985.3	1410.4	1640.4	3347.5	6753.3	5002.9	5398.7
High	A0QNZ4	alcohol dehydrogenase OS=Mycolicibacterium smegmatis (strain ATCC 700084 / mc(2)155) OX=246196 GN=MSMEG_0217 PE=3 SV=1	0.53	1.448	0.011193	-1.95105	376.2	277	301	285.9	1055.7	1127.3	953.5	1	1	1	1	5	1	A0R4L7; msm:MSMEG_5879	376.2	59.7	80.2	144.9	739.7	584.9	502.3
High	A0QNZ6	RNA polymerase sigma factor OS=Mycolicibacterium smegmatis (strain ATCC 700084 / mc(2)155) OX=246196 GN=MSMEG_0219 PE=3 SV=1	-0.67	0.627	0.28756	-0.541271	5100.8	5507.7	5574.8	5526	8045.7	7745.2	7644.2	9	1	10	10	73	9	A0R5S0; msm:MSMEG_6290	5100.8	1187.4	1486.4	2800.5	5638	4018.5	4026.7
High	A0QNZ7	Monoacylglycerol lipase OS=Mycolicibacterium smegmatis (strain ATCC 700084 / mc(2)155) OX=246196 GN=MSMEG_0220 PE=1 SV=1	0.33	1.255	0.441463	-0.355106	7806.4	6530.9	6201.3	6565	59726.4	46430.8	51570	11	1	12	15	87	11	A0QY79; msm:MSMEG_3564	7806.4	1408	1653.5	3327.1	41853.2	24090.1	27165.6
High	A0QNZ8	Secreted protein OS=Mycolicibacterium smegmatis (strain ATCC 700084 / mc(2)155) OX=246196 GN=MSMEG_0221 PE=4 SV=1	-0.75	0.594	0.018749	-1.72702	77012	109276	126355	99916.3	16220.2	16060.3	13381.3	19	1	19	20	114	19	A0R4R3; I7GFV9; msg:MSMEI_5766; msm:MSMEG_5925	77012	23558.7	33690.2	50637.1	11366.3	8332.7	7048.9
High	A0QNZ9	DUF2786 domain-containing protein OS=Mycolicibacterium smegmatis (strain ATCC 700084 / mc(2)155) OX=246196 GN=MSMEG_0222 PE=4 SV=1	0.45	1.364	0.217125	-0.663291	25715.1	26380	26975.5	28665.8	16343.8	15793.9	14992.2	16	1	16	18	70	16	A0R3I7; I7GE86; msg:MSMEI_5335; msm:MSMEG_5487	25715.1	5687.3	7192.5	14527.7	11452.9	8194.5	7897.5
High	A0QP00	TIGR04338 family metallohydrolase OS=Mycolicibacterium smegmatis (strain ATCC 700084 / mc(2)155) OX=246196 GN=MSMEG_0223 PE=4 SV=1	-0.33	0.798	0.060314	-1.21958	109914	105447	134370	120444	25565.3	29061	31756.6	24	1	24	29	221	24	A0QVJ3; msm:MSMEG_2594	109914	22733.2	35827.3	61040.6	17914.8	15078	16728.5
High	A0QP01	O-methyltransferase MdmC OS=Mycolicibacterium smegmatis (strain ATCC 700084 / mc(2)155) OX=246196 GN=MSMEG_0224 PE=4 SV=1	0.61	1.528	0.0719034	-1.14325	22753.5	20761	22347.2	21557.2	14547.7	15143.8	14176	10	1	10	10	66	10	A0QVQ6; msm:MSMEG_2657	22753.5	4475.8	5958.5	10925.1	10194.2	7857.2	7467.5
High	A0QP02	MmpL4 protein OS=Mycolicibacterium smegmatis (strain ATCC 700084 / mc(2)155) OX=246196 GN=MSMEG_0225 PE=3 SV=1	0.48	1.39	0.0150166	-1.82343	427.4	428.5	295.3	455.7	2175.6	2147.3	2754.1	4	1	4	4	11	4	A0QRS2; msm:MSMEG_1218	427.4	92.4	78.7	230.9	1524.6	1114.1	1450.8
High	A0QP06	Dihydroxy-acid dehydratase OS=Mycolicibacterium smegmatis (strain ATCC 700084 / mc(2)155) OX=246196 GN=ilvD PE=3 SV=1	-0.18	0.884	0.042984	-1.36669	16959.9	24981.1	24591.7	20854.9	213805	219733	236228	33	1	33	43	307	33	A0QYL9; msm:MSMEG_3706	16959.9	5385.7	6556.9	10569.2	149824	114006	124438
High	A0QP08	Thiamine-binding protein domain-containing protein OS=Mycolicibacterium smegmatis (strain ATCC 700084 / mc(2)155) OX=246196 GN=MSMEG_0231 PE=3 SV=1	0.18	1.129	0.498841	-0.302038	7493.9	5325.5	5066.9	6505.6	36327.5	33997.2	45718.6	16	1	16	18	77	16	A0QVI3; msm:MSMEG_2584	7493.9	1148.1	1351	3297	25456.4	17639.1	24083.2
High	A0QP10	Lipoprotein Lpps OS=Mycolicibacterium smegmatis (strain ATCC 700084 / mc(2)155) OX=246196 GN=MSMEG_0233 PE=4 SV=1	0.45	1.364	0.0265187	-1.57645	12032.5	11607.9	9435	12007.6	36402.7	32818.9	34292.5	8	1	8	10	75	8	A0QSJ0; msm:MSMEG_1496	12032.5	2502.5	2515.7	6085.4	25509.1	17027.7	18064.3
High	A0QP11	Metallopeptidase OS=Mycolicibacterium smegmatis (strain ATCC 700084 / mc(2)155) OX=246196 GN=MSMEG_0234 PE=3 SV=1	1.11	2.152	0.0143217	-1.844	10611.9	9802.9	9539.9	9192.9	53973	64640.1	58164.6	25	1	25	25	93	24	A0QWP6; msm:MSMEG_3016	10611.9	2113.4	2543.6	4658.9	37821.5	33537.9	30639.4
High	A0QP12	Probable conserved membrane protein OS=Mycolicibacterium smegmatis (strain ATCC 700084 / mc(2)155) OX=246196 GN=MSMEG_0235 PE=4 SV=1	0.16	1.115	0.208093	-0.681743	2956.1	3676.4	3609.6	3186.9	1266.8	1432.4	1409.9	6	1	7	7	28	6	A0QWW1; msm:MSMEG_3083	2956.1	792.6	962.4	1615.1	887.7	743.2	742.7
High	A0QP13	Conserved transmembrane protein OS=Mycolicibacterium smegmatis (strain ATCC 700084 / mc(2)155) OX=246196 GN=MSMEG_0236 PE=4 SV=1	1.74	3.336	0.000110613	-3.95619	2686	4049.6	3938.1	3483.7	15247.4	18329.5	18551.3	13	1	13	15	41	13	A0QPJ2; msm:MSMEG_0417	2686	873.1	1050	1765.5	10684.6	9510.1	9772.3
High	A0QP15	O-acetylhomoserine/O-acetylserine sulfhydrylase OS=Mycolicibacterium smegmatis (strain ATCC 700084 / mc(2)155) OX=246196 GN=MSMEG_0238 PE=4 SV=1	-1.04	0.488	0.0333278	-1.47719	572.7	1006	918.3	952.9	9404	11265.3	11490.6	4	1	4	4	14	4	A0QU28; I7G5L4; msg:MSMEI_2010; msm:MSMEG_2055	572.7	216.9	244.8	482.9	6589.8	5844.9	6052.9
High	A0QP16	O-acetylhomoserine/O-acetylserine sulfhydrylase OS=Mycolicibacterium smegmatis (strain ATCC 700084 / mc(2)155) OX=246196 GN=MSMEG_0239 PE=3 SV=1	-0.78	0.581	0.0154214	-1.81188	4867.8	4138.5	4782.1	4312.5	15155.2	17996.9	17559.3	6	1	6	8	33	6	A0QQM7; msm:MSMEG_0810	4867.8	892.2	1275.1	2185.6	10620	9337.5	9249.7
High	A0QP17	Transcriptional regulator OS=Mycolicibacterium smegmatis (strain ATCC 700084 / mc(2)155) OX=246196 GN=MSMEG_0240 PE=4 SV=1	0.1	1.075	0.980561	-0.00852557	12994.1	9800.7	7544.7	8219.7	63239	84224.4	69259	5	1	5	5	57	5	A0R6M4; msm:MSMEG_6601	12994.1	2112.9	2011.6	4165.7	44314.6	43699	36483.6
High	A0QP18	Mycolic acid-containing lipids exporter MmpL11 OS=Mycolicibacterium smegmatis (strain ATCC 700084 / mc(2)155) OX=246196 GN=mmpL11 PE=3 SV=1	1.39	2.617	5.53481e-05	-4.2569	385.8	367.6	389.7	411.7	199.8	188	179.8	2	1	2	2	3	2	A0QUB1; msm:MSMEG_2142	385.8	79.3	103.9	208.7	140	97.6	94.7
High	A0QP21	Two component response transcriptional regulatory protein prra OS=Mycolicibacterium smegmatis (strain ATCC 700084 / mc(2)155) OX=246196 GN=MSMEG_0244 PE=4 SV=1	-1.86	0.275	0.00531736	-2.2743	13743.9	12465	11415.7	12903.2	23672.6	26009.3	23732.3	9	1	9	9	44	9	A0QRL0; msm:MSMEG_1154	13743.9	2687.3	3043.8	6539.3	16588.5	13494.7	12501.5
High	A0QP22	histidine kinase OS=Mycolicibacterium smegmatis (strain ATCC 700084 / mc(2)155) OX=246196 GN=MSMEG_0246 PE=4 SV=1	-0.92	0.529	0.00333623	-2.47674	1354.3	1036.4	1142.3	1267.3	2960	3279.6	3381.2	5	1	5	5	8	5	A0QP95; msm:MSMEG_0318	1354.3	223.4	304.6	642.3	2074.2	1701.6	1781.1
High	A0QP24	Secreted peptidase OS=Mycolicibacterium smegmatis (strain ATCC 700084 / mc(2)155) OX=246196 GN=MSMEG_0247 PE=4 SV=1	-1.98	0.253	0.000834285	-3.07869	10330.2	6789.7	6994	9153.8	1586.7	1569.7	1276.3	5	1	5	5	19	5	A0QXS8; msm:MSMEG_3411	10330.2	1463.8	1864.8	4639.1	1111.9	814.4	672.3
High	A0QP25	Integral membrane protein OS=Mycolicibacterium smegmatis (strain ATCC 700084 / mc(2)155) OX=246196 GN=MSMEG_0248 PE=4 SV=1	-0.31	0.805	0.177226	-0.751474	31871.3	36125.3	40008.6	37503.8	15634.6	16785.7	15252.7	18	1	18	18	99	18	A0QVL1; msm:MSMEG_2612	31871.3	7788.2	10667.6	19006.7	10955.9	8709.1	8034.7
High	A0QP26	Integral membrane protein OS=Mycolicibacterium smegmatis (strain ATCC 700084 / mc(2)155) OX=246196 GN=MSMEG_0249 PE=3 SV=1	-0.7	0.614	0.0716904	-1.14454	79969.3	83657.4	101851	78866.2	33294.8	32900.7	28839	39	1	40	41	189	39	A0QZ17; msm:MSMEG_3864	79969.3	18035.6	27156.7	39969	23331.3	17070.2	15191.6
High	A0QP27	Trehalose monomycolate exporter MmpL3 OS=Mycolicibacterium smegmatis (strain ATCC 700084 / mc(2)155) OX=246196 GN=mmpL3 PE=1 SV=1	-0.04	0.974	0.861763	-0.0646123	14066.1	13827.9	14939.7	17473	69320.8	88099.3	82109.3	11	1	11	12	101	11	A0QU86; msm:MSMEG_2116	14066.1	2981.2	3983.4	8855.2	48576.4	45709.4	43252.8
High	A0QP28	NYN domain-containing protein OS=Mycolicibacterium smegmatis (strain ATCC 700084 / mc(2)155) OX=246196 GN=MSMEG_0251 PE=4 SV=1	-1.32	0.401	0.0142304	-1.84678	150.5	225.7	157.9	211.9	1078.6	933.7	1151.2	2	1	2	2	2	2	A0QPI2; msm:MSMEG_0407; Q3L886	150.5	48.6	42.1	107.4	755.8	484.5	606.4
High	A0QP29	tRNA (guanine-N(7)-)-methyltransferase OS=Mycolicibacterium smegmatis (strain ATCC 700084 / mc(2)155) OX=246196 GN=trmB PE=3 SV=1	-1.35	0.393	0.0037587	-2.42496	29379.7	19934.4	22473	26447.3	3635.9	3993.4	3585.6	11	1	11	12	40	11	A0QUA0; msm:MSMEG_2130	29379.7	4297.6	5992	13403.3	2547.8	2071.9	1888.8
High	A0QP31	Uncharacterized protein OS=Mycolicibacterium smegmatis (strain ATCC 700084 / mc(2)155) OX=246196 GN=MSMEG_0254 PE=4 SV=1	-1.11	0.463	0.0774196	-1.11115	56957.8	59647.5	64733.9	54428.6	11586.2	12756.8	10443	25	1	25	26	108	25	A0R2I4; msm:MSMEG_5126	56957.8	12859.4	17260.1	27584.1	8119	6618.7	5501.1
High	A0QP32	Phosphoenolpyruvate carboxykinase [GTP] OS=Mycolicibacterium smegmatis (strain ATCC 700084 / mc(2)155) OX=246196 GN=pckG PE=1 SV=1	1.06	2.081	0.000729144	-3.13719	4270.7	3765.2	3422.5	3942.4	18747.7	16724	20926.2	15	1	15	16	64	15	A0R379; msm:MSMEG_5374	4270.7	811.7	912.5	1998	13137.4	8677.1	11023.3
High	A0QP34	Acyl-CoA synthase OS=Mycolicibacterium smegmatis (strain ATCC 700084 / mc(2)155) OX=246196 GN=MSMEG_0257 PE=4 SV=1	-1.76	0.295	0.00421594	-2.37511	2451.4	2682.9	2308.4	2217.4	7350.8	7460.2	8677.2	6	1	6	6	16	5	A0R001; msm:MSMEG_4212	2451.4	578.4	615.5	1123.8	5151.1	3870.7	4570.9
High	A0QP35	Enoyl-CoA hydratase/isomerase OS=Mycolicibacterium smegmatis (strain ATCC 700084 / mc(2)155) OX=246196 GN=MSMEG_0259 PE=4 SV=1	-1.49	0.356	0.00214549	-2.66847	6452.5	3421.7	4347.3	4235	380.2	330.9	309.8	6	1	6	6	14	6	A0R0U9; msm:MSMEG_4515	6452.5	737.7	1159.1	2146.3	266.4	171.7	163.2
High	A0QP37	DNA-binding protein OS=Mycolicibacterium smegmatis (strain ATCC 700084 / mc(2)155) OX=246196 GN=MSMEG_0260 PE=4 SV=1	-0.87	0.548	0.00275447	-2.55996	684.5	1228.7	1206.9	1002.4	7853.8	11373.2	10167.5	5	1	5	5	17	5	A0QWL1; msm:MSMEG_2980	684.5	264.9	321.8	508	5503.5	5900.9	5355.9
High	A0QP38	P40 protein OS=Mycolicibacterium smegmatis (strain ATCC 700084 / mc(2)155) OX=246196 GN=MSMEG_0261 PE=4 SV=1	0.36	1.282	0.316939	-0.499024	3483.7	3722.6	2900.5	3370.3	8411	7356.8	8126.2	9	1	9	9	33	9	A0QWV4; msm:MSMEG_3076	3483.7	802.6	773.4	1708.1	5894	3817	4280.7
High	A0QP39	Formyl-CoA transferase OS=Mycolicibacterium smegmatis (strain ATCC 700084 / mc(2)155) OX=246196 GN=MSMEG_0262 PE=4 SV=1	-0.64	0.641	0.0817744	-1.08738	22635.9	21318.7	26662.9	28346.9	69252.8	79984.1	72389.5	23	1	23	23	115	23	A0R6G0; msm:MSMEG_6535	22635.9	4596.1	7109.2	14366	48528.7	41498.9	38132.7
High	A0QP40	Amidohydrolase 3 OS=Mycolicibacterium smegmatis (strain ATCC 700084 / mc(2)155) OX=246196 GN=MSMEG_0263 PE=4 SV=1	0.47	1.385	0.174078	-0.759255	384.5	407.8	348.3	360.7	626.5	664.9	683.3	3	1	3	3	4	3	A0QUE9; msm:MSMEG_2183	384.5	87.9	92.9	182.8	439	345	359.9
Low	A0QP41	Transmembrane transport protein OS=Mycolicibacterium smegmatis (strain ATCC 700084 / mc(2)155) OX=246196 GN=MSMEG_0264 PE=4 SV=1	1.68	3.2	0.0121073	-1.91695	37231	47710.8	51555.8	41626.7	12954.6	15028.9	13229.7	18	1	18	18	83	18	A0R070; msm:MSMEG_4280	37231	10285.9	13746.4	21096.2	9077.9	7797.6	6969
High	A0QP42	Arginine decarboxylase OS=Mycolicibacterium smegmatis (strain ATCC 700084 / mc(2)155) OX=246196 GN=MSMEG_0266 PE=3 SV=1	0.95	1.933	0.00392056	-2.40665	15960.3	15794.3	18533	11953.1	84175.8	112673	113170	14	1	15	19	142	14	A0QT20; msm:MSMEG_1682	15960.3	3405.1	4941.5	6057.8	58986	58459	59614.7
High	A0QP43	Type-4 uracil-DNA glycosylase OS=Mycolicibacterium smegmatis (strain ATCC 700084 / mc(2)155) OX=246196 GN=MSMEG_0265 PE=1 SV=1	-0.24	0.849	0.207811	-0.682331	49062.8	31383	29284.1	40627.5	254823	226221	292599	12	1	24	32	337	12	A0QQW5; msm:MSMEG_0900	49062.8	6765.8	7808.1	20589.8	178566	117372	154133
High	A0QP44	Esterase OS=Mycolicibacterium smegmatis (strain ATCC 700084 / mc(2)155) OX=246196 GN=MSMEG_0267 PE=4 SV=1	-0.43	0.744	0.878155	-0.0564287	9581.2	11613.5	11432.4	12077.6	4692.7	5001	4511.8	9	1	9	9	25	9	A0QYW0; msm:MSMEG_3806	9581.2	2503.7	3048.2	6120.9	3288.4	2594.7	2376.7
High	A0QP45	Transcriptional regulator, GntR family protein OS=Mycolicibacterium smegmatis (strain ATCC 700084 / mc(2)155) OX=246196 GN=MSMEG_0268 PE=4 SV=1	-0.73	0.605	0.0030411	-2.51697	5244.2	9689.1	8820.5	7823.3	132632	118048	141443	15	1	15	17	303	15	A0R364; msm:MSMEG_5358	5244.2	2088.9	2351.8	3964.8	92941.4	61247.9	74508.3
High	A0QP46	3-oxoacyl-[acyl-carrier-protein] reductase MabA OS=Mycolicibacterium smegmatis (strain ATCC 700084 / mc(2)155) OX=246196 GN=MSMEG_0269 PE=1 SV=1	-0.61	0.656	0.0581008	-1.23582	5415.3	4238.7	5055.2	5366	1884.2	2184.8	1990.1	11	1	11	12	33	11	A0QP18; msb:LJ00_01210; msg:MSMEI_0234; msm:MSMEG_0241	5415.3	913.8	1347.9	2719.5	1320.3	1133.6	1048.3
High	A0QP47	Aminoglycoside phosphotransferase OS=Mycolicibacterium smegmatis (strain ATCC 700084 / mc(2)155) OX=246196 GN=MSMEG_0270 PE=1 SV=1	-0.75	0.596	0.000319769	-3.49516	2124.7	2432.9	2230.9	1485.6	10194.5	13071	10941.9	6	1	6	6	20	6	A0R707; msm:MSMEG_6737	2124.7	524.5	594.8	752.9	7143.8	6781.7	5763.9
High	A0QP57	Alpha/beta hydrolase fold OS=Mycolicibacterium smegmatis (strain ATCC 700084 / mc(2)155) OX=246196 GN=MSMEG_0280 PE=4 SV=1	1.08	2.12	0.00030082	-3.52169	10099.7	9278.3	7398.6	8858.5	23330.5	24378.1	27244.6	6	1	6	8	33	6	A0R7G4; msm:MSMEG_6902	10099.7	2000.3	1972.7	4489.5	16348.8	12648.3	14351.7
High	A0QP58	Choline dehydrogenase OS=Mycolicibacterium smegmatis (strain ATCC 700084 / mc(2)155) OX=246196 GN=MSMEG_0281 PE=3 SV=1	1.54	2.9	0.00409344	-2.38791	52086.2	46081	47507.8	53078.7	23341.6	24480.7	26472.7	17	1	17	18	86	17	A0QZR0; msm:MSMEG_4116	52086.2	9934.6	12667.1	26900	16356.6	12701.6	13945.1
High	A0QP59	Ethyl tert-butyl ether degradation protein EthD OS=Mycolicibacterium smegmatis (strain ATCC 700084 / mc(2)155) OX=246196 GN=MSMEG_0282 PE=4 SV=1	-1.33	0.398	0.00171794	-2.76499	9586.6	6223.4	7482.4	7504.6	46075.4	43340.6	48972	5	1	5	7	58	5	A0QXB1; msm:MSMEG_3236	9586.6	1341.7	1995	3803.3	32287.3	22486.8	25797.1
High	A0QP61	Ribosyldihydronicotinamide dehydrogenase (Quinone) OS=Mycolicibacterium smegmatis (strain ATCC 700084 / mc(2)155) OX=246196 GN=MSMEG_0284 PE=3 SV=1	3.29	9.762	0.00124444	-2.90502	12279.3	8229.1	8022.3	9292.4	66580.1	58766.2	66154.6	17	1	17	19	108	17	A0R3S1; msm:MSMEG_5574	12279.3	1774.1	2139	4709.4	46655.9	30490.2	34848.3
High	A0QP62	Transcriptional regulator TetR family protein OS=Mycolicibacterium smegmatis (strain ATCC 700084 / mc(2)155) OX=246196 GN=MSMEG_0285 PE=4 SV=1					2749.2	3525.2	3553.9	3145.2	15519.5	19671.8	19730.2	14	1	14	14	45	14	A0R3Z4; msm:MSMEG_5649	2749.2	760	947.6	1594	10875.3	10206.5	10393.3
High	A0QP63	GntR-family protein transcriptional regulator OS=Mycolicibacterium smegmatis (strain ATCC 700084 / mc(2)155) OX=246196 GN=MSMEG_0286 PE=4 SV=1	-0.2	0.868	0.331701	-0.479253	1490.7	862.8	1137.9	1582.4	141.8	162.2	112.4	3	1	3	3	8	3	A0QS16; msm:MSMEG_1315	1490.7	186	303.4	801.9	99.4	84.2	59.2
High	A0QP67	Diacylglycerol O-acyltransferase OS=Mycolicibacterium smegmatis (strain ATCC 700084 / mc(2)155) OX=246196 GN=MSMEG_0290 PE=3 SV=1	-0.82	0.566	0.00728854	-2.13736	262.4	410.1	519.3	435.4	3451.2	5308.9	4538.5	3	1	3	3	5	3	A0R705; msm:MSMEG_6735	262.4	88.4	138.5	220.7	2418.4	2754.5	2390.7
High	A0QP68	Dioxygenase, TauD/TfdA family protein OS=Mycolicibacterium smegmatis (strain ATCC 700084 / mc(2)155) OX=246196 GN=MSMEG_0291 PE=3 SV=1	1.07	2.102	0.000638284	-3.19499	2255.6	3278.8	2562.2	3038.1	10290	9738.2	11616	6	1	6	6	21	6	A0QZ43; msm:MSMEG_3891	2255.6	706.9	683.2	1539.7	7210.7	5052.6	6119
Low	A0QP74	Amidohydrolase OS=Mycolicibacterium smegmatis (strain ATCC 700084 / mc(2)155) OX=246196 GN=MSMEG_0297 PE=4 SV=1	0.63	1.548	0.11231	-0.949581	114.3	76.8	85.8	89.1	309.9	391.3	375.6	3	1	3	4	9	2	A0R6L8; msm:MSMEG_6594	114.3	16.6	22.9	45.1	217.2	203	197.9
High	A0QP78	Oxidoreductase, FAD-binding OS=Mycolicibacterium smegmatis (strain ATCC 700084 / mc(2)155) OX=246196 GN=MSMEG_0301 PE=4 SV=1	0.78	1.714	0.000638124	-3.19509	11658.7	10750.7	11744.3	16402.3	50366.8	50910.8	63220.9	8	1	8	10	46	8	A0R025; I7FPE9; msg:MSMEI_4136; msm:MSMEG_4236	11658.7	2317.7	3131.4	8312.6	35294.4	26414.5	33302.9
High	A0QP79	Alcohol dehydrogenase, zinc-containing OS=Mycolicibacterium smegmatis (strain ATCC 700084 / mc(2)155) OX=246196 GN=MSMEG_0303 PE=4 SV=1	1.22	2.336	0.0541004	-1.2668	6687.6	5456	5268.8	7318.6	28180	31407.3	30061	9	1	9	9	41	9	A0R3G8; msm:MSMEG_5468	6687.6	1176.2	1404.8	3709	19747.1	16295.4	15835.3
High	A0QP80	Peptidase, S9A/B/C families OS=Mycolicibacterium smegmatis (strain ATCC 700084 / mc(2)155) OX=246196 GN=MSMEG_0302 PE=4 SV=1	-0.56	0.68	0.0211576	-1.67453	60099.9	52735.7	51901.3	55397	29986.7	31487.6	30090.9	16	1	16	18	126	16	A0R1Z6; msm:MSMEG_4932	60099.9	11369.3	13838.5	28074.9	21013.1	16337	15851
High	A0QP81	Acyl-CoA synthase OS=Mycolicibacterium smegmatis (strain ATCC 700084 / mc(2)155) OX=246196 GN=MSMEG_0304 PE=4 SV=1	-0.13	0.911	0.0619008	-1.2083	20104.8	22433.2	21542.7	34533.7	2726.7	2997.2	2448.8	10	1	10	10	37	10	A0QZ50; msm:MSMEG_3898	20104.8	4836.4	5744	17501.5	1910.7	1555.1	1290
High	A0QP82	Acyltransferase domain protein OS=Mycolicibacterium smegmatis (strain ATCC 700084 / mc(2)155) OX=246196 GN=MSMEG_0305 PE=4 SV=1	0.52	1.432	0.0992951	-1.00307	26820.3	27494.4	25613.2	30659.3	7037.4	7161.1	5979.3	8	1	11	11	81	8	A0QQ37; I7G3L9; msg:MSMEI_0598; msm:MSMEG_0614	26820.3	5927.5	6829.3	15538	4931.4	3715.4	3149.7
High	A0QP83	Arylamine N-acetyltransferase OS=Mycolicibacterium smegmatis (strain ATCC 700084 / mc(2)155) OX=246196 GN=MSMEG_0306 PE=3 SV=1	1.58	2.983	0.230161	-0.637968	2700.5	3402.4	3831.7	3381	10823.7	13631.4	11428.6	11	1	12	12	30	11	A0QY85; msm:MSMEG_3570	2700.5	733.5	1021.6	1713.5	7584.7	7072.5	6020.2
High	A0QP84	Transcriptional regulator, AraC family protein OS=Mycolicibacterium smegmatis (strain ATCC 700084 / mc(2)155) OX=246196 GN=MSMEG_0307 PE=4 SV=1	-1.38	0.385	0.000380865	-3.41923	3335	4382.2	4401.2	3718.8	1238.4	1485.2	1391.5	10	1	10	10	37	10	A0QZ65; msm:MSMEG_3914	3335	944.7	1173.5	1884.7	867.8	770.6	733
High	A0QP85	Dihydrofolate reductase OS=Mycolicibacterium smegmatis (strain ATCC 700084 / mc(2)155) OX=246196 GN=MSMEG_0308 PE=1 SV=1	-0.96	0.515	0.000838673	-3.07641	21556.3	16032.2	14735.5	20991.8	104414	104295	118185	16	1	16	18	112	16	A0QZB3; msm:MSMEG_3962	21556.3	3456.4	3928.9	10638.6	73167.9	54112.4	62256.4
High	A0QP86	Aldehyde dehydrogenase family protein OS=Mycolicibacterium smegmatis (strain ATCC 700084 / mc(2)155) OX=246196 GN=MSMEG_0309 PE=3 SV=1	-0.54	0.687	0.331833	-0.479081	32661.6	27439.9	27207	30718.3	10219.5	10447.5	8767.5	13	1	13	14	78	13	A0R075; I7G4T4; msg:MSMEI_4185; msm:MSMEG_4286	32661.6	5915.7	7254.2	15567.9	7161.3	5420.6	4618.5
High	A0QP87	Glycosyltransferase OS=Mycolicibacterium smegmatis (strain ATCC 700084 / mc(2)155) OX=246196 GN=MSMEG_0311 PE=4 SV=1	0.03	1.018	0.632821	-0.198719	216.8	310.5	266	199	995.1	1262.6	1162.7	4	1	4	4	4	4	A0QZ00; msm:MSMEG_3847	216.8	66.9	70.9	100.8	697.3	655.1	612.5
High	A0QP88	2-dehydro-3-deoxy-phosphogluconate aldolase OS=Mycolicibacterium smegmatis (strain ATCC 700084 / mc(2)155) OX=246196 GN=eda PE=3 SV=1	0.13	1.096	0.739762	-0.130908	11156.7	11014	8684.4	12363.8	33373.3	30843.7	37656.5	11	1	11	12	79	11	A0QQA2; msm:MSMEG_0682	11156.7	2374.5	2315.5	6265.9	23386.3	16002.9	19836.4
High	A0QP89	Phosphogluconate dehydratase OS=Mycolicibacterium smegmatis (strain ATCC 700084 / mc(2)155) OX=246196 GN=edd PE=3 SV=1	1.62	3.076	0.009562	-2.01945	1274.3	795.8	981.2	899.4	183	208.3	239.9	3	1	3	3	3	3	A0QQ46; msg:MSMEI_0607; msm:MSMEG_0623	1274.3	171.6	261.6	455.8	128.2	108.1	126.4
High	A0QP90	Glucose-6-phosphate 1-dehydrogenase OS=Mycolicibacterium smegmatis (strain ATCC 700084 / mc(2)155) OX=246196 GN=zwf PE=1 SV=1	3.06	8.353	5.95101e-06	-5.22541	181.1	173.2	162.6	168.8	1478.5	1466.1	1719.8	1	1	1	1	2	1	A0R2M3; msm:MSMEG_5165	181.1	37.3	43.4	85.6	1036.1	760.7	905.9
High	A0QP91	NagC regulator OS=Mycolicibacterium smegmatis (strain ATCC 700084 / mc(2)155) OX=246196 GN=MSMEG_0316 PE=3 SV=1	0.73	1.664	0.0281368	-1.55073	2286.4	3001.9	2734.6	2407.4	16292.6	22128.2	18954.8	5	1	5	5	46	5	A0R565; msm:MSMEG_6081	2286.4	647.2	729.1	1220.1	11417	11481	9984.8
High	A0QP92	Probable conserved transmembrane protein OS=Mycolicibacterium smegmatis (strain ATCC 700084 / mc(2)155) OX=246196 GN=MSMEG_0315 PE=4 SV=1	-0.13	0.911	0.983525	-0.00721444	250.4	192.8	143.8	193.8	1477.7	1152.7	1689.5	1	1	1	1	5	1	A0R0E7; msm:MSMEG_4361	250.4	41.6	38.3	98.2	1035.5	598.1	890
High	A0QP93	Integral membrane protein OS=Mycolicibacterium smegmatis (strain ATCC 700084 / mc(2)155) OX=246196 GN=MSMEG_0317 PE=1 SV=1	-0.35	0.784	0.0819342	-1.08653	24909.7	21462.7	18142.5	25255.8	67067.4	76184.8	84331.8	10	1	10	12	108	10	A0QVJ7; msm:MSMEG_2598	24909.7	4627.1	4837.4	12799.5	46997.3	39527.7	44423.6
High	A0QP95	AMP-dependent synthetase and ligase OS=Mycolicibacterium smegmatis (strain ATCC 700084 / mc(2)155) OX=246196 GN=MSMEG_0318 PE=4 SV=1	-1.45	0.367	4.25911e-05	-4.37068	18691.7	17256.8	19409.2	16541.7	80573.4	96820.5	81386.6	23	1	23	23	106	23	A0QYV1; I7GAI7; msg:MSMEI_3707; msm:MSMEG_3796	18691.7	3720.4	5175.1	8383.2	56461.6	50234.3	42872.1
High	A0QP96	Phosphotriesterase OS=Mycolicibacterium smegmatis (strain ATCC 700084 / mc(2)155) OX=246196 GN=MSMEG_0320 PE=3 SV=1	-0.2	0.87	0.229308	-0.639581	79197.3	73172.5	83255.4	78295.5	126041	139222	131498	31	1	32	32	244	31	A0QZ42; I7FNH9; msg:MSMEI_3800; msm:MSMEG_3890	79197.3	15775.2	22198.5	39679.8	88322.9	72234.1	69269.1
High	A0QP97	Transcriptional regulator OS=Mycolicibacterium smegmatis (strain ATCC 700084 / mc(2)155) OX=246196 GN=MSMEG_0321 PE=4 SV=1	-0.79	0.58	0.0343476	-1.4641	4573.4	6289.8	5844.4	5875.9	14737.5	17600.4	15793.3	9	1	9	9	23	9	A0R5P4; msm:MSMEG_6263	4573.4	1356	1558.3	2977.9	10327.3	9131.8	8319.5
High	A0QPA2	Aldehyde dehydrogenase OS=Mycolicibacterium smegmatis (strain ATCC 700084 / mc(2)155) OX=246196 GN=MSMEG_0327 PE=4 SV=1	1.46	2.755	1.564e-05	-4.80576	1138.6	1451.5	1458	1200.4	5225.4	6711.9	5443	1	1	1	1	20	1	A0QV27; msm:MSMEG_2425	1138.6	312.9	388.7	608.3	3661.7	3482.4	2867.2
High	A0QPA9	biotin carboxylase OS=Mycolicibacterium smegmatis (strain ATCC 700084 / mc(2)155) OX=246196 GN=MSMEG_0334 PE=4 SV=1	0.93	1.902	0.00301272	-2.52104	14973.9	13907.3	12040.2	15223.2	29289.4	30749.4	33375.9	6	1	6	6	43	6	A0QZ48; I7GCE1; msg:MSMEI_3806; msm:MSMEG_3896; O30517	14973.9	2998.3	3210.3	7715	20524.5	15954	17581.5
High	A0QPB3	Acyl-CoA dehydrogenase fadE12 OS=Mycolicibacterium smegmatis (strain ATCC 700084 / mc(2)155) OX=246196 GN=MSMEG_0338 PE=3 SV=1	0.32	1.245	0.201807	-0.695064	410.3	861.9	745.6	645.2	6170.8	9464.2	6942.7	5	1	5	5	12	5	A0R0Z6; msm:MSMEG_4564	410.3	185.8	198.8	327	4324.2	4910.4	3657.2
High	A0QPB6	Luciferase-like domain-containing protein OS=Mycolicibacterium smegmatis (strain ATCC 700084 / mc(2)155) OX=246196 GN=MSMEG_0341 PE=4 SV=1	0.22	1.162	0.48845	-0.31118	1112.1	1352.2	1507.3	1249.4	3222.1	3699.5	3371.7	5	1	6	6	28	5	A0QSJ5; msm:MSMEG_1501	1112.1	291.5	401.9	633.2	2257.9	1919.4	1776.1
High	A0QPB8	TetR-family protein transcriptional regulator OS=Mycolicibacterium smegmatis (strain ATCC 700084 / mc(2)155) OX=246196 GN=MSMEG_0343 PE=4 SV=1	0.66	1.582	0.0192332	-1.71595	1798.4	1555.6	1861.9	1580.4	223.8	271.1	284.2	2	1	2	2	4	2	A0QQ39; msg:MSMEI_0600; msm:MSMEG_0616	1798.4	335.4	496.4	800.9	156.8	140.7	149.7
High	A0QPD3	R2-like ligand binding oxidase OS=Mycolicibacterium smegmatis (strain ATCC 700084 / mc(2)155) OX=246196 GN=nrdB PE=3 SV=1	-3.25	0.105	1.5026e-05	-4.82316	11504.7	13032.4	13685.6	10581.7	34935.1	43498.3	40697	12	1	12	15	79	12	A0R1G6; msm:MSMEG_4745	11504.7	2809.6	3649	5362.8	24480.7	22568.6	21438
High	A0QPD4	Alpha-(1->3)-arabinofuranosyltransferase OS=Mycolicibacterium smegmatis (strain ATCC 700084 / mc(2)155) OX=246196 GN=aftD PE=1 SV=1	-1	0.5	0.000534245	-3.27226	10867.9	10478.6	11214.6	11794.6	16757.9	16584.9	15664.9	10	1	10	11	40	10	A0QR55; msm:MSMEG_0991	10867.9	2259.1	2990.2	5977.4	11743	8604.9	8251.8
High	A0QPD6	beta-N-acetylhexosaminidase OS=Mycolicibacterium smegmatis (strain ATCC 700084 / mc(2)155) OX=246196 GN=MSMEG_0361 PE=1 SV=1	0.03	1.022	0.6607	-0.179996	95826.7	57937.5	66786	68357.6	13839.1	14571.1	11916.3	24	1	24	25	134	24	A0QR19; msm:MSMEG_0954	95826.7	12490.7	17807.2	34643.3	9697.7	7560.1	6277.2
High	A0QPD7	Amidohydrolase 2 OS=Mycolicibacterium smegmatis (strain ATCC 700084 / mc(2)155) OX=246196 GN=MSMEG_0362 PE=4 SV=1	0.34	1.264	0.45522	-0.341779	5446	5169.8	4283	6639.1	23966.5	21278	24687.8	7	1	8	8	48	7	A0R760; msm:MSMEG_6790	5446	1114.6	1142	3364.7	16794.5	11039.9	13004.8
High	A0QPD8	TetR-family protein regulatory protein OS=Mycolicibacterium smegmatis (strain ATCC 700084 / mc(2)155) OX=246196 GN=MSMEG_0363 PE=4 SV=1	-0.39	0.765	0.253191	-0.596551	203818	250520	291862	239769	78867.4	81070.4	71034	25	1	25	37	371	25	A0QWZ9; msm:MSMEG_3122	203818	54009.5	77819.7	121514	55266.2	42062.5	37418.7
High	A0QPE0	Alpha/beta hydrolase OS=Mycolicibacterium smegmatis (strain ATCC 700084 / mc(2)155) OX=246196 GN=MSMEG_0365 PE=4 SV=1	0.1	1.074	0.829176	-0.0813533	90.4	101.8	87.7	122.9	35.6	31.3	30.2	1	1	1	1	3	1	A0QQB8; msm:MSMEG_0699	90.4	22	23.4	62.3	25	16.2	15.9
High	A0QPE1	Uncharacterized protein OS=Mycolicibacterium smegmatis (strain ATCC 700084 / mc(2)155) OX=246196 GN=MSMEG_0366 PE=4 SV=1	-2	0.25	0.00608987	-2.21539	22962	20969.2	21568.1	17292.4	54929.8	59992.1	54993.1	19	1	19	24	117	19	A0QQM2; msm:MSMEG_0806	22962	4520.7	5750.7	8763.7	38491.9	31126.3	28968.8
High	A0QPE2	O-demethylpuromycin-O-methyltransferase OS=Mycolicibacterium smegmatis (strain ATCC 700084 / mc(2)155) OX=246196 GN=MSMEG_0367 PE=4 SV=1	-1.71	0.305	0.00920798	-2.03584	15902.5	14815.4	15881.9	12854.3	30851	33426	29091.7	9	1	9	10	72	9	A0QRB3; msm:MSMEG_1053; msm:MSMEG_2333	15902.5	3194	4234.6	6514.5	21618.7	17342.7	15324.7
High	A0QPE3	Alanine and proline rich protein OS=Mycolicibacterium smegmatis (strain ATCC 700084 / mc(2)155) OX=246196 GN=MSMEG_0368 PE=4 SV=1	1.56	2.951	0.0238827	-1.62192	65397.7	71933	69715	64991.6	45315.3	43938.4	43775.5	22	1	22	25	162	22	A0QNN0; msm:MSMEG_0102	65397.7	15508	18588.2	32937.4	31754.6	22797	23059.7
High	A0QPE4	DUF4194 domain-containing protein OS=Mycolicibacterium smegmatis (strain ATCC 700084 / mc(2)155) OX=246196 GN=MSMEG_0369 PE=4 SV=1	1.44	2.711	0.0165769	-1.7805	2692	2373.9	2454.7	2364.5	5100.9	5760.1	5135.3	5	1	5	5	17	5	A0QSC1; msm:MSMEG_1426	2692	511.8	654.5	1198.3	3574.4	2988.6	2705.1
High	A0QPE5	Nuclease OS=Mycolicibacterium smegmatis (strain ATCC 700084 / mc(2)155) OX=246196 GN=MSMEG_0370 PE=4 SV=1	2	4.012	0.000448361	-3.34837	24370.6	24862.7	28227	23338.9	44337.9	48752.2	44214	23	1	23	23	101	23	A0R226; msm:MSMEG_4962	24370.6	5360.1	7526.2	11828	31069.7	25294.6	23290.6
High	A0QPE6	MaoC like domain protein OS=Mycolicibacterium smegmatis (strain ATCC 700084 / mc(2)155) OX=246196 GN=MSMEG_0371 PE=3 SV=1	0.26	1.193	0.521347	-0.282873	500.6	411.2	453.7	459.8	857.5	904.6	909.7	1	1	1	1	3	1	A0R442; msm:MSMEG_5697	500.6	88.6	121	233	600.9	469.4	479.2
High	A0QPE7	Oxidoreductase, short chain dehydrogenase/reductase family protein OS=Mycolicibacterium smegmatis (strain ATCC 700084 / mc(2)155) OX=246196 GN=MSMEG_0372 PE=1 SV=1	-0.23	0.853	0.222138	-0.653376	483.1	588.5	601.2	545.4	3366.4	4381.5	3590.8	5	1	5	5	29	5	A0QSV2; msm:MSMEG_1612	483.1	126.9	160.3	276.4	2359	2273.3	1891.5
High	A0QPE8	3-ketoacyl-CoA thiolase OS=Mycolicibacterium smegmatis (strain ATCC 700084 / mc(2)155) OX=246196 GN=MSMEG_0373 PE=3 SV=1	0.51	1.426	0.229053	-0.640064	444	369.2	408.5	359.1	792.2	858.4	784.6	3	1	3	3	7	3	A0QRT1; msm:MSMEG_1227	444	79.6	108.9	182	555.1	445.3	413.3
High	A0QPF6	Mmp14a protein OS=Mycolicibacterium smegmatis (strain ATCC 700084 / mc(2)155) OX=246196 GN=mmpl4a PE=3 SV=1	-0.03	0.98	0.460665	-0.336615	2198.8	1576.7	1390.5	1637.2	8120.6	9312.6	9108.8	3	1	3	3	12	3	A0QTG5; msm:MSMEG_1833	2198.8	339.9	370.7	829.7	5690.5	4831.8	4798.3
High	A0QPF7	Mmpl4b OS=Mycolicibacterium smegmatis (strain ATCC 700084 / mc(2)155) OX=246196 GN=mmpL4b PE=3 SV=1	-0.25	0.84	0.18755	-0.726882	29092.4	26219.2	30232.4	39053.1	111343	96876.7	113634	16	1	16	19	154	16	A0QQC2; msm:MSMEG_0703	29092.4	5652.6	8060.9	19791.9	78023.1	50263.4	59859.2
High	A0QPF9	Glucose-1-phosphate thymidylyltransferase OS=Mycolicibacterium smegmatis (strain ATCC 700084 / mc(2)155) OX=246196 GN=rmlA PE=1 SV=1	0.07	1.047	0.731069	-0.136042	28325.2	20613	23991.1	21832.8	6600.9	7558.1	5850.1	13	1	13	14	39	13	A0QVX5; I7FC72; msg:MSMEI_2662; msm:MSMEG_2729	28325.2	4444	6396.8	11064.7	4625.5	3921.4	3081.6
High	A0QPG0	Glycosyl transferase OS=Mycolicibacterium smegmatis (strain ATCC 700084 / mc(2)155) OX=246196 GN=MSMEG_0385 PE=4 SV=1	-1.57	0.337	6.69961e-06	-5.17395	3684.4	5002.2	5928.6	4200.9	832.6	998.5	915.6	6	1	6	6	14	6	A0R0U3; msm:MSMEG_4509	3684.4	1078.4	1580.8	2129	583.5	518.1	482.3
High	A0QPG1	NAD dependent epimerase/dehydratase family protein OS=Mycolicibacterium smegmatis (strain ATCC 700084 / mc(2)155) OX=246196 GN=MSMEG_0386 PE=3 SV=1	-0.56	0.679	0.10924	-0.961616	643.9	478.8	526.2	414.6	87	114.7	83.5	1	1	1	1	1	1	A0QYW7; msm:MSMEG_3812	643.9	103.2	140.3	210.1	61	59.5	44
High	A0QPG2	Rmt2 protein OS=Mycolicibacterium smegmatis (strain ATCC 700084 / mc(2)155) OX=246196 GN=MSMEG_0387 PE=4 SV=1	0.53	1.447	0.0288387	-1.54002	372.3	457.9	383.3	477.2	1169	1089	1200.3	4	1	4	4	7	4	A0QS48; msm:MSMEG_1349	372.3	98.7	102.2	241.9	819.2	565	632.3
High	A0QPG3	Macrocin-O-methyltransferase OS=Mycolicibacterium smegmatis (strain ATCC 700084 / mc(2)155) OX=246196 GN=tylF PE=4 SV=1	-0.68	0.625	0.0586402	-1.2318	61195.4	55575.8	54820.2	57751.5	13156.7	14017.5	11869.4	16	1	16	19	158	16	A0R753; msm:MSMEG_6783	61195.4	11981.5	14616.8	29268.1	9219.5	7272.8	6252.4
High	A0QPG4	Glycosyl transferase OS=Mycolicibacterium smegmatis (strain ATCC 700084 / mc(2)155) OX=246196 GN=gtf1 PE=4 SV=1	-0.92	0.53	0.022437	-1.64903	6026.4	7725.4	8414.6	8413.3	21702.1	26935	26713.5	9	1	9	9	39	9	A0R326; msm:MSMEG_5318	6026.4	1665.5	2243.6	4263.8	15207.7	13974.9	14071.9
High	A0QPG5	Acyltransferase OS=Mycolicibacterium smegmatis (strain ATCC 700084 / mc(2)155) OX=246196 GN=MSMEG_0390 PE=4 SV=1	-0.45	0.732	0.245248	-0.610395	5940.2	4138.2	4118.3	5158.2	18845.4	16021.5	15632.7	5	1	5	6	62	5	A0QYE2; I7FEV8; msg:MSMEI_3542; msm:MSMEG_3627	5940.2	892.2	1098.1	2614.2	13205.9	8312.6	8234.9
High	A0QPG6	Rmt3 protein OS=Mycolicibacterium smegmatis (strain ATCC 700084 / mc(2)155) OX=246196 GN=MSMEG_0391 PE=4 SV=1	-1.12	0.461	0.000927631	-3.03262	18617	23398.8	20925.8	26040.1	105904	107325	112420	15	1	15	25	147	15	A0R008; I7FPD7; msg:MSMEI_4121; msm:MSMEG_4219	18617	5044.5	5579.5	13197	74212.3	55684.4	59219.5
High	A0QPG7	Glycosyl transferase OS=Mycolicibacterium smegmatis (strain ATCC 700084 / mc(2)155) OX=246196 GN=MSMEG_0392 PE=4 SV=1	-1.42	0.374	0.0197559	-1.7043	15.2	14.6	13.7	11.6	4.5	4.8	4.8	1	1	1	1	2	1	A0QNF4; msm:MSMEG_0022	15.2	3.2	3.7	5.9	3.2	2.5	2.5
High	A0QPG9	Uncharacterized protein OS=Mycolicibacterium smegmatis (strain ATCC 700084 / mc(2)155) OX=246196 GN=MSMEG_0394 PE=4 SV=1	-0.41	0.754	0.0214125	-1.66933	10131.5	7628.7	7593.6	12822.6	1355.7	1681.7	1767.8	5	1	5	5	23	5	A0R1C9; msm:MSMEG_4707	10131.5	1644.7	2024.7	6498.4	950	872.5	931.2
High	A0QPH5	Peptide synthetase OS=Mycolicibacterium smegmatis (strain ATCC 700084 / mc(2)155) OX=246196 GN=MSMEG_0400 PE=4 SV=1	-0.3	0.813	0.752115	-0.123716	4061.1	3401.5	3099.9	4181.3	11721.5	11344.2	12621.5	8	1	8	8	25	8	A0QS34; msm:MSMEG_1332	4061.1	733.3	826.5	2119.1	8213.8	5885.8	6648.6
High	A0QPH6	Non-ribosomal peptide synthase OS=Mycolicibacterium smegmatis (strain ATCC 700084 / mc(2)155) OX=246196 GN=MSMEG_0401 PE=4 SV=1	-0.36	0.782	0.619058	-0.208269	62029.9	69502.1	60718.9	73091.8	137994	130106	151953	18	1	20	23	246	18	A0R2C0; msm:MSMEG_5058	62029.9	14983.9	16189.6	37042.5	96698.9	67504.1	80044.4
High	A0QPI4	Condensation domain protein OS=Mycolicibacterium smegmatis (strain ATCC 700084 / mc(2)155) OX=246196 GN=MSMEG_0409 PE=4 SV=1	-0.08	0.947	0.8948	-0.0482738	1646.8	1506.8	1682.1	1631.5	1010.9	1097.2	1018	3	1	4	4	4	3	A0QW47; msm:MSMEG_2804	1646.8	324.9	448.5	826.8	708.4	569.3	536.3
High	A0QPI9	2-oxoglutarate-dependent ethylene/succinate-forming enzyme OS=Mycolicibacterium smegmatis (strain ATCC 700084 / mc(2)155) OX=246196 GN=MSMEG_0414 PE=3 SV=1	-0.17	0.889	0.0263577	-1.57909	209.3	350.8	376.2	306.4	1718.1	2158.9	2148.2	1	1	1	1	8	1	A0QU23; msm:MSMEG_2050	209.3	75.6	100.3	155.3	1203.9	1120.1	1131.6
High	A0QPJ0	NADH-fmn oxidoreductase OS=Mycolicibacterium smegmatis (strain ATCC 700084 / mc(2)155) OX=246196 GN=MSMEG_0415 PE=3 SV=1	0.57	1.489	0.0703048	-1.15302	6460.5	7932.9	9556.6	8662	2260.2	2641.4	2745.3	10	1	10	10	25	10	A0R3A3; msm:MSMEG_5400	6460.5	1710.3	2548.1	4389.9	1583.8	1370.5	1446.1
High	A0QPJ2	Succinate dehydrogenase OS=Mycolicibacterium smegmatis (strain ATCC 700084 / mc(2)155) OX=246196 GN=MSMEG_0417 PE=1 SV=1	-2.31	0.202	3.95012e-05	-4.40339	5545.5	5278	5813.3	4816.6	48621.9	48853.3	38859.8	9	1	9	11	62	9	A0QVJ4; msm:MSMEG_2595	5545.5	1137.9	1550	2441	34071.7	25347	20470.2
High	A0QPJ3	Succinate dehydrogenase flavoprotein subunit OS=Mycolicibacterium smegmatis (strain ATCC 700084 / mc(2)155) OX=246196 GN=MSMEG_0418 PE=1 SV=1	-1.65	0.318	0.00142821	-2.84521	1352.3	778.1	970.8	1113.8	6670.3	7906.7	7108.6	3	1	3	3	9	3	A0R3R9; msm:MSMEG_5572	1352.3	167.7	258.8	564.5	4674.2	4102.3	3744.6
High	A0QPJ4	Integral membrane protein OS=Mycolicibacterium smegmatis (strain ATCC 700084 / mc(2)155) OX=246196 GN=MSMEG_0419 PE=1 SV=1	-2.41	0.188	4.85977e-06	-5.31338	4630	3655.5	2953.5	4268.7	38133.9	38651.8	40661.8	12	1	12	13	94	12	A0R506; msm:MSMEG_6020	4630	788.1	787.5	2163.3	26722.2	20054.1	21419.5
High	A0QPJ5	Uncharacterized protein OS=Mycolicibacterium smegmatis (strain ATCC 700084 / mc(2)155) OX=246196 GN=MSMEG_0420 PE=4 SV=1	-1.73	0.302	0.000426617	-3.36996	3555.8	2770	3572.2	3435.2	1324	1551.5	1359	5	1	5	5	11	5	A0R404; msm:MSMEG_5659	3555.8	597.2	952.4	1740.9	927.8	805	715.9
Medium	A0QPJ6	Uncharacterized protein OS=Mycolicibacterium smegmatis (strain ATCC 700084 / mc(2)155) OX=246196 GN=MSMEG_0421 PE=4 SV=1					5782.8	4789.4	5309	5399	1498.2	1821.5	1604.6	3	1	3	3	19	3	A0QP13; msm:MSMEG_0236	5782.8	1032.6	1415.5	2736.2	1049.8	945.1	845.3
High	A0QPJ7	Transferase OS=Mycolicibacterium smegmatis (strain ATCC 700084 / mc(2)155) OX=246196 GN=MSMEG_0422 PE=4 SV=1	-1.84	0.278	0.0144966	-1.83873	64889.7	44587.8	53354.2	44471.7	15592.3	15804.7	13231.6	26	1	26	26	101	26	A0QPN2; I7F5Q2; msg:MSMEI_0444; msm:MSMEG_0457	64889.7	9612.7	14225.9	22538	10926.3	8200.1	6970
High	A0QPJ9	Hsp20/alpha crystallin family protein OS=Mycolicibacterium smegmatis (strain ATCC 700084 / mc(2)155) OX=246196 GN=MSMEG_0424 PE=3 SV=1	2.05	4.149	0.0803424	-1.09506	12287.7	10024	14601.9	8241.5	1615.7	1768.2	2023.9	5	1	5	5	18	5	A0QU82; msm:MSMEG_2112	12287.7	2161.1	3893.3	4176.7	1132.2	917.4	1066.1
High	A0QPK1	Transcriptional regulator, GntR family protein OS=Mycolicibacterium smegmatis (strain ATCC 700084 / mc(2)155) OX=246196 GN=MSMEG_0426 PE=3 SV=1	-0.21	0.862	0.0562492	-1.24988	2297.6	1278.9	1626.4	1808.6	12130	11500.9	9993.5	3	1	3	3	27	3	A0QTS1; msm:MSMEG_1942	2297.6	275.7	433.7	916.6	8500.1	5967.1	5264.3
High	A0QPK7	Uroporphyrinogen-III synthetase OS=Mycolicibacterium smegmatis (strain ATCC 700084 / mc(2)155) OX=246196 GN=MSMEG_0432 PE=4 SV=1	-1.21	0.434	0.00515218	-2.28801	1134.8	1838.3	1959.3	2372.1	17569	22701.6	19733.2	10	1	12	12	54	10	A0QS50; msm:MSMEG_1351	1134.8	396.3	522.4	1202.2	12311.4	11778.5	10394.9
High	A0QPL0	Allophanate hydrolase subunit 2 OS=Mycolicibacterium smegmatis (strain ATCC 700084 / mc(2)155) OX=246196 GN=MSMEG_0435 PE=1 SV=1	-1.71	0.305	0.00565402	-2.24764	805.4	820	892.1	824.9	2226	2311.6	2026.5	5	1	5	5	36	5	A0R229; msm:MSMEG_4966	805.4	176.8	237.9	418	1559.9	1199.3	1067.5
High	A0QPL1	Allophanate hydrolase subunit 1 OS=Mycolicibacterium smegmatis (strain ATCC 700084 / mc(2)155) OX=246196 GN=MSMEG_0436 PE=1 SV=1	-0.79	0.579	0.00206969	-2.68409	15109.5	11277.6	14036.4	13377.2	5959.1	5915.8	5283.1	7	1	7	7	22	7	A0QVH8; msg:MSMEI_2517; msm:MSMEG_2579	15109.5	2431.3	3742.6	6779.5	4175.8	3069.3	2783
High	A0QPL2	Probable queuosine precursor transporter OS=Mycolicibacterium smegmatis (strain ATCC 700084 / mc(2)155) OX=246196 GN=MSMEG_0437 PE=3 SV=1	-0.29	0.819	0.152356	-0.817141	810.5	803.7	900.5	587.9	198.4	227.2	170.2	5	1	7	7	17	5	A0QWI7; msm:MSMEG_2956	810.5	173.3	240.1	298	139.1	117.9	89.7
High	A0QPL3	Periplasmic binding protein OS=Mycolicibacterium smegmatis (strain ATCC 700084 / mc(2)155) OX=246196 GN=MSMEG_0438 PE=1 SV=1	-1.27	0.414	0.000501307	-3.2999	34190.6	35747.8	36279.6	36305	14794.8	15269.1	13836.3	7	1	7	7	64	7	A0R003; msm:MSMEG_4214	34190.6	7706.8	9673.3	18399.2	10367.4	7922.2	7288.5
High	A0QPL6	Mycothiol-dependent maleylpyruvate isomerase metal-binding domain-containing protein OS=Mycolicibacterium smegmatis (strain ATCC 700084 / mc(2)155) OX=246196 GN=MSMEG_0441 PE=4 SV=1	-0.45	0.734	0.000120377	-3.91946	10383.7	7968.4	6992.4	7902.5	31679.5	27971.1	28285.8	7	1	7	7	43	7	A0QVJ5; msm:MSMEG_2596	10383.7	1717.9	1864.4	4005	22199.3	14512.5	14900.2
High	A0QPL8	Hydrolase, carbon-nitrogen family protein OS=Mycolicibacterium smegmatis (strain ATCC 700084 / mc(2)155) OX=246196 GN=MSMEG_0443 PE=4 SV=1	-0.69	0.621	0.00199216	-2.70068	4216.4	3815.2	4049.8	4236.3	5627	5828.7	5515.9	3	1	3	3	19	3	A0QPL6; msm:MSMEG_0441	4216.4	822.5	1079.8	2147	3943.1	3024.2	2905.6
High	A0QPL9	Agmatine deiminase OS=Mycolicibacterium smegmatis (strain ATCC 700084 / mc(2)155) OX=246196 GN=MSMEG_0444 PE=4 SV=1	-1.09	0.471	0.0480772	-1.31806	1112.5	1948.8	2280.9	1564	15751.6	19199	19910.4	13	1	13	13	38	13	A0QU33; I7G5L9; msg:MSMEI_2015; msm:MSMEG_2060	1112.5	420.1	608.2	792.6	11037.9	9961.2	10488.2
High	A0QPM0	Amidohydrolase family protein OS=Mycolicibacterium smegmatis (strain ATCC 700084 / mc(2)155) OX=246196 GN=MSMEG_0445 PE=4 SV=1	-0.29	0.819	0.0174998	-1.75697	224642	156532	177702	186542	67281.4	70093.6	60312.4	27	1	27	33	232	26	A0QQP2; msm:MSMEG_0826	224642	33746.6	47381	94538.5	47147.3	36367.3	31770.8
High	A0QPM2	Uncharacterized protein OS=Mycolicibacterium smegmatis (strain ATCC 700084 / mc(2)155) OX=246196 GN=MSMEG_0447 PE=3 SV=1	0.13	1.092	0.617685	-0.209233	976.1	1394.9	1437.9	1104.8	4161.8	4677.5	4946.9	3	1	3	3	16	3	A0R4L6; msm:MSMEG_5878	976.1	300.7	383.4	559.9	2916.4	2426.9	2605.9
High	A0QPM3	Transcriptional regulator, MarR family protein OS=Mycolicibacterium smegmatis (strain ATCC 700084 / mc(2)155) OX=246196 GN=MSMEG_0448 PE=4 SV=1	-0.97	0.509	0.0175578	-1.75553	1179.2	1468.6	1663.8	1339.9	4776.2	6095	6195.3	3	1	3	3	9	3	A0QZX0; msm:MSMEG_4179	1179.2	316.6	443.6	679.1	3346.9	3162.3	3263.5
High	A0QPM4	Transporter, major facilitator family protein, putative OS=Mycolicibacterium smegmatis (strain ATCC 700084 / mc(2)155) OX=246196 GN=MSMEG_0449 PE=3 SV=1	2.93	7.603	0.000127392	-3.89486	662.1	1030.3	956.4	765.9	187	170.2	159.9	2	1	2	2	5	2	A0QT80; msm:MSMEG_1746	662.1	222.1	255	388.2	131	88.3	84.2
High	A0QPM7	Inner membrane permease YgbN OS=Mycolicibacterium smegmatis (strain ATCC 700084 / mc(2)155) OX=246196 GN=MSMEG_0452 PE=4 SV=1	0.1	1.069	0.391195	-0.407606	783.1	1763	1519	1187.5	15486.4	20866.8	17818.2	2	1	2	2	26	2	A0R5P0; msm:MSMEG_6259	783.1	380.1	405	601.8	10852.1	10826.5	9386.1
High	A0QPM8	Gluconokinase OS=Mycolicibacterium smegmatis (strain ATCC 700084 / mc(2)155) OX=246196 GN=aroK PE=3 SV=1	-1.21	0.431	0.000189044	-3.72344	2546.5	1598.7	1447.2	1552.2	14190.2	12416.9	14906	9	1	9	9	34	9	A0R1Y0; msm:MSMEG_4913	2546.5	344.7	385.9	786.7	9943.7	6442.4	7852.1
High	A0QPM9	GntR-family protein transcriptional regulator OS=Mycolicibacterium smegmatis (strain ATCC 700084 / mc(2)155) OX=246196 GN=MSMEG_0454 PE=4 SV=1	-0.27	0.831	0.173465	-0.760787	682.1	972.6	1033.4	841.6	3613.5	3194.7	4366.9	3	1	3	4	5	3	A0QVK2; msm:MSMEG_2603	682.1	209.7	275.5	426.5	2532.2	1657.5	2300.4
High	A0QPN0	Aldehyde dehydrogenase OS=Mycolicibacterium smegmatis (strain ATCC 700084 / mc(2)155) OX=246196 GN=MSMEG_0455 PE=4 SV=1	-0.74	0.598	0.0397469	-1.4007	2551.2	2619	2575.1	3064.9	4521.9	4960.6	5031.6	7	1	7	7	28	7	A0R5U5; msm:MSMEG_6314	2551.2	564.6	686.6	1553.3	3168.7	2573.8	2650.5
High	A0QPN1	Topoisomerase subunit TopoM OS=Mycolicibacterium smegmatis (strain ATCC 700084 / mc(2)155) OX=246196 GN=topoM PE=1 SV=1	0.75	1.685	0.0396206	-1.40208	322.6	320.6	333.9	311	1582.4	1517.1	1730.8	4	1	5	5	14	4	A0QNN3; msm:MSMEG_0105	322.6	69.1	89	157.6	1108.8	787.1	911.7
High	A0QPN2	Topoisomerase subunit TopoN OS=Mycolicibacterium smegmatis (strain ATCC 700084 / mc(2)155) OX=246196 GN=topoN PE=1 SV=2	1.65	3.128	0.0001132	-3.94615	2385.6	3487.1	3967.1	2274.7	379.4	435.9	344.6	3	1	3	3	14	3	A0QPM4; msm:MSMEG_0449	2385.6	751.8	1057.8	1152.8	265.8	226.1	181.5
High	A0QPN3	Two-component system sensor kinase OS=Mycolicibacterium smegmatis (strain ATCC 700084 / mc(2)155) OX=246196 GN=MSMEG_0458 PE=4 SV=1	-0.13	0.915	0.873352	-0.0588109	169.9	222.1	220.4	172.5	46.7	44.3	47.6	1	1	1	1	1	1	A0QZL0; msm:MSMEG_4063	169.9	47.9	58.8	87.4	32.7	23	25.1
High	A0QPN5	Alpha/beta hydrolase fold OS=Mycolicibacterium smegmatis (strain ATCC 700084 / mc(2)155) OX=246196 GN=MSMEG_0460 PE=4 SV=1	-0.04	0.975	0.529983	-0.275738	228.8	210.3	176.4	239.2	598.9	607.5	656.1	1	1	1	1	1	1	A0QU68; msm:MSMEG_2097	228.8	45.3	47	121.2	419.7	315.2	345.6
Medium	A0QPN6	CinZ protein OS=Mycolicibacterium smegmatis (strain ATCC 700084 / mc(2)155) OX=246196 GN=MSMEG_0461 PE=3 SV=1	1.93	3.81	0.0984868	-1.00662	35523	28129.6	22051.4	36692.4	187091	143554	210078	16	1	16	19	166	16	A0QRE7; msm:MSMEG_1090	35523	6064.4	5879.6	18595.5	131104	74481.7	110663
High	A0QPN9	Transcriptional regulator, TetR family protein OS=Mycolicibacterium smegmatis (strain ATCC 700084 / mc(2)155) OX=246196 GN=MSMEG_0465 PE=4 SV=1	-0.13	0.911	0.741503	-0.129887	23.3	22.5	18.9	30	87.3	110.7	83.7	2	1	2	2	2	2	A0R352; msm:MSMEG_5346	23.3	4.8	5	15.2	61.2	57.4	44.1
High	A0QPP0	PN/PL/PM kinase OS=Mycolicibacterium smegmatis (strain ATCC 700084 / mc(2)155) OX=246196 GN=MSMEG_0464 PE=4 SV=1	-0.15	0.899	0.113784	-0.94392	77.7	67.9	69.7	80.6	153.3	150.6	145.5	1	1	1	1	1	1	A0QU74; msm:MSMEG_2104	77.7	14.6	18.6	40.9	107.4	78.1	76.6
High	A0QPP1	Metallopeptidase DUF4344 OS=Mycolicibacterium smegmatis (strain ATCC 700084 / mc(2)155) OX=246196 GN=MSMEG_0466 PE=4 SV=1	-2.57	0.169	0.0256854	-1.59031	24378.4	21733.1	18221.8	26661.2	67864.1	61944	73854.8	10	1	10	10	85	10	A0R2D5; I7GDH0; msg:MSMEI_4947; msm:MSMEG_5073	24378.4	4685.4	4858.5	13511.7	47555.6	32139	38904.6
High	A0QPP3	Transcriptional regulatory protein PadR OS=Mycolicibacterium smegmatis (strain ATCC 700084 / mc(2)155) OX=246196 GN=MSMEG_0469 PE=4 SV=1	0.38	1.304	0.502065	-0.29924	1577.8	1992.1	2152.9	2203.6	7761.6	7806.9	6089.8	7	1	9	9	56	7	A0QZE4; msm:MSMEG_3996	1577.8	429.5	574	1116.8	5438.9	4050.6	3207.9
High	A0QPP5	Transcriptional regulator LysR family protein OS=Mycolicibacterium smegmatis (strain ATCC 700084 / mc(2)155) OX=246196 GN=MSMEG_0471 PE=3 SV=1	-0.84	0.558	0.0179877	-1.74502	3974.6	4420.6	4568.4	3150.7	1030.6	1124	999.4	5	1	5	5	9	5	A0QPZ9; msm:MSMEG_0576	3974.6	953	1218.1	1596.8	722.2	583.2	526.4
High	A0QPQ5	Transcriptional regulator, GntR family protein OS=Mycolicibacterium smegmatis (strain ATCC 700084 / mc(2)155) OX=246196 GN=MSMEG_0480 PE=4 SV=1	-0.4	0.759	0.274796	-0.56099	703.3	568.8	518.4	676.6	1671.1	1691	2065.5	6	1	6	6	12	6	A0R4V8; msm:MSMEG_5970	703.3	122.6	138.2	342.9	1171	877.4	1088
High	A0QPQ7	Dihydroxy-acid dehydratase OS=Mycolicibacterium smegmatis (strain ATCC 700084 / mc(2)155) OX=246196 GN=MSMEG_0482 PE=3 SV=1	3.06	8.336	0.05416	-1.26632	3177.9	4550.6	4240.3	2996.6	881.9	1052	854.2	6	1	6	6	12	6	A0R3M0; msm:MSMEG_5521	3177.9	981.1	1130.6	1518.7	618	545.8	449.9
High	A0QPQ9	Formamidase OS=Mycolicibacterium smegmatis (strain ATCC 700084 / mc(2)155) OX=246196 GN=MSMEG_0484 PE=4 SV=1	0.13	1.093	0.921918	-0.0353077	2222.8	3681.2	3771.4	2616.5	355.2	426.1	413.6	2	1	2	2	3	2	A0R6N4; msm:MSMEG_6610	2222.8	793.6	1005.6	1326	248.9	221.1	217.9
High	A0QPR6	Transcriptional regulator, LacI family protein OS=Mycolicibacterium smegmatis (strain ATCC 700084 / mc(2)155) OX=246196 GN=MSMEG_0491 PE=1 SV=1	-0.12	0.919	0.387658	-0.411551	97.5	79.9	131.8	140.1	851.5	1020.6	929.3	2	1	2	2	4	2	A0R5P1; msm:MSMEG_6260	97.5	17.2	35.1	71	596.7	529.5	489.5
High	A0QPS5	Glucosamine-6-phosphate deaminase 1 OS=Mycolicibacterium smegmatis (strain ATCC 700084 / mc(2)155) OX=246196 GN=MSMEG_0501 PE=4 SV=1	1	2.005	0.026413	-1.57818	6855	5134.7	6911.3	6438.3	2312	2697.7	2565.2	7	1	8	8	27	7	A0R405; msm:MSMEG_5660	6855	1107	1842.8	3262.9	1620.1	1399.7	1351.3
High	A0QPS6	Glucosidase OS=Mycolicibacterium smegmatis (strain ATCC 700084 / mc(2)155) OX=246196 GN=MSMEG_0502 PE=3 SV=1	-0.31	0.809	0.0061425	-2.21166	216095	233360	207475	239666	151053	138967	143639	23	1	23	27	748	23	A0R199; I7GCP0; msg:MSMEI_4557; msm:MSMEG_4674	216095	50309.9	55319.4	121461	105850	72101.8	75664.7
High	A0QPS7	DeoR-family protein transcriptional regulator OS=Mycolicibacterium smegmatis (strain ATCC 700084 / mc(2)155) OX=246196 GN=MSMEG_0503 PE=4 SV=1	-0.97	0.511	0.0137928	-1.86035	1081.9	1669.7	950.2	1058.8	7165.2	5840.4	5706.1	5	1	5	6	14	5	A0R5R2; msm:MSMEG_6281	1081.9	360	253.4	536.6	5021	3030.2	3005.8
High	A0QPS8	Carbohydrate kinase OS=Mycolicibacterium smegmatis (strain ATCC 700084 / mc(2)155) OX=246196 GN=MSMEG_0504 PE=3 SV=1	-1.57	0.337	0.0500452	-1.30064	6450.1	5151.8	5539.4	5867.8	11505.7	12948.8	11089.1	5	1	5	5	24	5	A0QNG6; msg:MSMEI_0036; msm:MSMEG_0034	6450.1	1110.7	1477	2973.8	8062.6	6718.3	5841.4
High	A0QPS9	Probable sugar ABC transporter, substrate-binding protein, putative OS=Mycolicibacterium smegmatis (strain ATCC 700084 / mc(2)155) OX=246196 GN=MSMEG_0505 PE=4 SV=1	-1.41	0.376	0.0068294	-2.16562	45202	29590.5	30385.6	28985.8	149542	127366	116172	17	1	17	25	193	17	A0QXD8; msg:MSMEI_3181; msm:MSMEG_3265	45202	6379.4	8101.7	14689.8	104791	66082.4	61196
High	A0QPT2	Glycerol-phosphate porter OS=Mycolicibacterium smegmatis (strain ATCC 700084 / mc(2)155) OX=246196 GN=MSMEG_0508 PE=4 SV=1	-0.42	0.749	0.0405735	-1.39176	1987.3	1485.5	1801.9	1550.7	4934.7	5300.8	4869	2	1	2	2	28	2	A0QXA9; msm:MSMEG_3234	1987.3	320.3	480.4	785.9	3458	2750.3	2564.8
High	A0QPT3	Transcriptional regulatory protein OS=Mycolicibacterium smegmatis (strain ATCC 700084 / mc(2)155) OX=246196 GN=MSMEG_0509 PE=4 SV=1	-0.04	0.975	0.46843	-0.329356	10227.6	9996.7	10878.9	12015.2	6002	6408.5	5979.1	11	1	11	11	33	11	A0R5J9; msm:MSMEG_6218	10227.6	2155.2	2900.7	6089.2	4205.9	3325	3149.6
High	A0QPT5	Sugar isomerase, AgaS family protein OS=Mycolicibacterium smegmatis (strain ATCC 700084 / mc(2)155) OX=246196 GN=MSMEG_0511 PE=3 SV=1	-1.35	0.392	0.00206731	-2.68459	5843.8	5624.2	5088.6	6750.2	12260.4	11811.7	13389.5	8	1	8	9	43	8	A0R5W8; msm:MSMEG_6340	5843.8	1212.5	1356.8	3421	8591.5	6128.4	7053.2
High	A0QPU2	ABC transporter, nucleotide binding/ATPase protein, sn-Glycerol-3-phosphate OS=Mycolicibacterium smegmatis (strain ATCC 700084 / mc(2)155) OX=246196 GN=MSMEG_0518 PE=4 SV=1					69.3	155.3	103.9	131.4	1151.8	1253.9	830.9	1	1	1	1	1	1	A0QNU5; msm:MSMEG_0167	69.3	33.5	27.7	66.6	807.1	650.6	437.7
High	A0QPU6	DNA-binding protein OS=Mycolicibacterium smegmatis (strain ATCC 700084 / mc(2)155) OX=246196 GN=MSMEG_0523 PE=4 SV=1	0.76	1.698	0.0175452	-1.75584	5855.9	4787.4	3801.6	5254.5	18778.7	17727.3	20496.4	6	1	6	8	43	6	A0QW22; msm:MSMEG_2779	5855.9	1032.1	1013.6	2662.9	13159.1	9197.6	10796.9
Medium	A0QPU8	Uncharacterized protein OS=Mycolicibacterium smegmatis (strain ATCC 700084 / mc(2)155) OX=246196 GN=MSMEG_0525 PE=4 SV=1	-0.23	0.853	0.068586	-1.16376	2551.5	3025.9	2775.9	3162.1	5677.2	5461.5	5173	3	1	5	5	12	3	A0QSE6; msm:MSMEG_1452	2551.5	652.3	740.1	1602.6	3978.3	2833.6	2725
High	A0QPU9	Oxidoreductase, GMC family protein OS=Mycolicibacterium smegmatis (strain ATCC 700084 / mc(2)155) OX=246196 GN=MSMEG_0526 PE=3 SV=1	-0.23	0.852	0.224826	-0.648153	15659.8	20720.7	20947.4	18098.8	91778.8	128085	107515	10	1	10	11	109	10	A0QRB1; msm:MSMEG_1052; msm:MSMEG_2332	15659.8	4467.2	5585.2	9172.4	64313.8	66455.5	56636
High	A0QPV2	Serine/threonine-protein kinase PknK OS=Mycolicibacterium smegmatis (strain ATCC 700084 / mc(2)155) OX=246196 GN=MSMEG_0529 PE=3 SV=1	-0.91	0.532	0.0063224	-2.19912	139.4	182.6	190.6	194.1	1064.4	1032	1053.3	1	1	1	1	5	1	A0R0P5; msm:MSMEG_4460	139.4	39.4	50.8	98.4	745.9	535.4	554.9
High	A0QPV3	Short chain dehydrogenase OS=Mycolicibacterium smegmatis (strain ATCC 700084 / mc(2)155) OX=246196 GN=MSMEG_0530 PE=3 SV=1	-0.24	0.844	0.263404	-0.579378	484.7	574.4	452	547.2	2770.7	3736.9	3071.4	3	1	3	3	5	3	A0R504; msm:MSMEG_6018	484.7	123.8	120.5	277.3	1941.6	1938.9	1617.9
High	A0QPV4	Acyl-CoA dehydrogenase OS=Mycolicibacterium smegmatis (strain ATCC 700084 / mc(2)155) OX=246196 GN=MSMEG_0531 PE=3 SV=1	-0.58	0.67	0.00171198	-2.7665	212448	234680	288629	195304	64819.1	67459.1	59649.9	34	1	34	39	366	34	A0QR91; msm:MSMEG_1030; msm:MSMEG_2310	212448	50594.5	76957.7	98979	45421.8	35000.5	31421.8
High	A0QPV8	GntR-family protein transcriptional regulator OS=Mycolicibacterium smegmatis (strain ATCC 700084 / mc(2)155) OX=246196 GN=MSMEG_0535 PE=4 SV=1	-1.12	0.46	0.0713069	-1.14687	3956.8	2636.6	2740.7	3194.5	11177.4	15286.3	12262.5	4	1	4	4	16	3	A0QQJ8; msm:MSMEG_0781	3956.8	568.4	730.7	1618.9	7832.5	7931.1	6459.5
High	A0QPV9	Intracellular protease, PfpI family protein OS=Mycolicibacterium smegmatis (strain ATCC 700084 / mc(2)155) OX=246196 GN=MSMEG_0536 PE=3 SV=1	1.33	2.506	0.0265829	-1.5754	925.1	687.7	619.6	800.1	4934.5	3477.7	3810	3	1	3	3	7	3	A0R0P4; msm:MSMEG_4459	925.1	148.3	165.2	405.5	3457.8	1804.4	2007
High	A0QPW0	DUF5313 domain-containing protein OS=Mycolicibacterium smegmatis (strain ATCC 700084 / mc(2)155) OX=246196 GN=MSMEG_0537 PE=4 SV=1	-0.46	0.729	0.181054	-0.742191	1093.3	1212.4	914.1	1121.4	3001.3	2996.6	3178.4	4	1	4	6	21	4	A0QRY9; msm:MSMEG_1287	1093.3	261.4	243.7	568.3	2103.2	1554.8	1674.3
High	A0QPW1	Regulatory protein, MarR OS=Mycolicibacterium smegmatis (strain ATCC 700084 / mc(2)155) OX=246196 GN=MSMEG_0538 PE=4 SV=1	-1.1	0.466	0.0942929	-1.02552	169145	171028	158021	192660	84281.1	72767.3	84059.5	23	1	23	27	238	23	A0R196; I7G5S3; msg:MSMEI_4553; msm:MSMEG_4671	169145	36871.7	42133.5	97638.9	59059.8	37754.6	44280.1
High	A0QPW2	Transcriptional regulator, Crp/Fnr family protein OS=Mycolicibacterium smegmatis (strain ATCC 700084 / mc(2)155) OX=246196 GN=MSMEG_0539 PE=4 SV=1	-0.42	0.75	0.0730473	-1.1364	9359.4	6234.3	6693.2	8876.2	29921.8	30039.6	34806.9	17	1	17	20	115	17	A0R100; msm:MSMEG_4569	9359.4	1344	1784.6	4498.4	20967.6	15585.7	18335.3
High	A0QPW3	Transcriptional regulator, putative OS=Mycolicibacterium smegmatis (strain ATCC 700084 / mc(2)155) OX=246196 GN=MSMEG_0540 PE=4 SV=1	0.94	1.923	0.00470397	-2.32754	4890.7	5011.8	3704.5	4945.6	12746.8	10960.8	13626.7	8	1	8	8	29	8	A0QRN4; msm:MSMEG_1180	4890.7	1080.5	987.7	2506.4	8932.3	5686.9	7178.1
High	A0QPW5	Antar domain protein OS=Mycolicibacterium smegmatis (strain ATCC 700084 / mc(2)155) OX=246196 GN=MSMEG_0542 PE=4 SV=1	0.93	1.902	0.0320778	-1.4938	5447	5943.2	6120.7	4890.7	2770	3139.3	2954.4	6	1	6	6	34	6	A0QVR9; I7G931; msg:MSMEI_2606; msm:MSMEG_2670	5447	1281.3	1632	2478.6	1941.1	1628.8	1556.3
High	A0QPW6	Transcriptional regulator OS=Mycolicibacterium smegmatis (strain ATCC 700084 / mc(2)155) OX=246196 GN=MSMEG_0544 PE=3 SV=1	0.18	1.136	0.9528	-0.0209981	635	508.5	549.5	651.3	1582.7	1505.8	1471.8	5	1	5	5	19	5	A0QQ27; msm:MSMEG_0604	635	109.6	146.5	330.1	1109	781.3	775.3
High	A0QPW9	Methyltransferase type 12 domain-containing protein OS=Mycolicibacterium smegmatis (strain ATCC 700084 / mc(2)155) OX=246196 GN=MSMEG_0546 PE=4 SV=1	-1.57	0.337	0.00509038	-2.29325	1048	785.2	1008.6	940.6	2141.4	2390.6	2206.7	4	1	4	4	13	4	A0R438; msm:MSMEG_5693	1048	169.3	268.9	476.7	1500.6	1240.4	1162.4
High	A0QPX0	Chromosome replication initiation inhibitor protein OS=Mycolicibacterium smegmatis (strain ATCC 700084 / mc(2)155) OX=246196 GN=MSMEG_0548 PE=3 SV=1	-1.68	0.313	0.0246201	-1.60871	1027.6	1687	1521.6	1463.8	10938.7	10309.3	11316.8	6	1	6	7	29	6	A0QPY9; msm:MSMEG_0566	1027.6	363.7	405.7	741.8	7665.3	5348.9	5961.4
High	A0QPX3	Sulfonate binding protein OS=Mycolicibacterium smegmatis (strain ATCC 700084 / mc(2)155) OX=246196 GN=MSMEG_0550 PE=3 SV=1	-2.66	0.158	0.000275902	-3.55924	7280.8	8202.1	6978.6	7230	11395.2	11365.4	12416.1	9	1	9	9	39	9	A0QQZ2; msm:MSMEG_0927	7280.8	1768.3	1860.7	3664.1	7985.1	5896.8	6540.4
High	A0QPX4	ABC nitrate/sulfonate/bicarbonate transporter, ATPase subunit OS=Mycolicibacterium smegmatis (strain ATCC 700084 / mc(2)155) OX=246196 GN=MSMEG_0551 PE=4 SV=1	-2.01	0.248	0.00664652	-2.17741	48468.7	56296.1	41773.7	56976.5	21426.3	18315.8	20666.5	25	1	25	25	110	25	A0QQB4; msm:MSMEG_0695	48468.7	12136.8	11138.2	28875.4	15014.5	9502.9	10886.5
High	A0QPX5	OsmC-like protein OS=Mycolicibacterium smegmatis (strain ATCC 700084 / mc(2)155) OX=246196 GN=MSMEG_0552 PE=4 SV=1	0.19	1.138	0.779114	-0.108399	140748	162762	200009	130771	47605.5	53809.3	43530.3	24	1	24	33	322	24	A0R665; I7FUV7; msg:MSMEI_6272; msm:MSMEG_6440	140748	35089.7	53328.7	66274.2	33359.4	27918.4	22930.5
High	A0QPX6	Probable sugar ABC transporter, substrate-binding protein, putative OS=Mycolicibacterium smegmatis (strain ATCC 700084 / mc(2)155) OX=246196 GN=MSMEG_0553 PE=3 SV=1					50027.4	38864.9	44558.2	39946.5	83271.9	95225.3	88060.6	19	1	19	24	147	19	A0QSK9; msm:MSMEG_1515	50027.4	8378.9	11880.6	20244.7	58352.6	49406.7	46387.8
High	A0QPY2	Conserved domain protein OS=Mycolicibacterium smegmatis (strain ATCC 700084 / mc(2)155) OX=246196 GN=MSMEG_0559 PE=4 SV=1	-0.75	0.594	0.714589	-0.145944	1231.3	2478.4	2349.8	1997.8	12910.7	17557.1	15914.2	3	1	3	3	15	3	A0QWL2; msm:MSMEG_2981	1231.3	534.3	626.5	1012.5	9047.1	9109.3	8383.1
High	A0QPY5	Uncharacterized protein OS=Mycolicibacterium smegmatis (strain ATCC 700084 / mc(2)155) OX=246196 GN=MSMEG_0563 PE=4 SV=1	0.05	1.035	0.63995	-0.193854	227.7	297.5	182.7	203.1	1110.5	988.5	1138.3	1	1	1	1	2	0	A0R4B1; msm:MSMEG_5770	227.7	64.1	48.7	103	778.2	512.9	599.6
High	A0QPY6	ABC transporter OS=Mycolicibacterium smegmatis (strain ATCC 700084 / mc(2)155) OX=246196 GN=MSMEG_0562 PE=4 SV=1	-0.4	0.756	0.124527	-0.904738	455.4	410.1	589.4	432	4172.3	5294.5	3501.4	4	1	4	4	16	4	A0QZZ7; msm:MSMEG_4208	455.4	88.4	157.2	219	2923.7	2747	1844.4
High	A0QPY7	Xanthine/uracil permease OS=Mycolicibacterium smegmatis (strain ATCC 700084 / mc(2)155) OX=246196 GN=MSMEG_0564 PE=3 SV=1	-1.22	0.429	0.000389146	-3.40989	7020.7	5635.1	4864.7	3618.6	783.5	946.3	610.9	3	1	3	3	15	3	A0R427; msm:MSMEG_5682	7020.7	1214.9	1297.1	1833.9	549	491	321.8
High	A0QPY8	Glycosyl transferases group 1 OS=Mycolicibacterium smegmatis (strain ATCC 700084 / mc(2)155) OX=246196 GN=MSMEG_0565 PE=4 SV=1	-2.11	0.232	6.343e-06	-5.19771	3702.2	4016.9	3766.5	3805.3	8751	7829	8444	7	1	7	7	15	7	A0QRN5; msm:MSMEG_1181	3702.2	866	1004.3	1928.5	6132.2	4062	4448.1
High	A0QPY9	Aliphatic amidase OS=Mycolicibacterium smegmatis (strain ATCC 700084 / mc(2)155) OX=246196 GN=MSMEG_0566 PE=4 SV=1	-2.87	0.136	0.000166638	-3.77823	11464.5	20669.9	20568	11529.4	1102.4	1048.1	903.7	3	1	3	3	12	3	A0R725; msm:MSMEG_6755	11464.5	4456.2	5484.1	5843	772.5	543.8	476
High	A0QPZ0	Selenophosphate synthetase OS=Mycolicibacterium smegmatis (strain ATCC 700084 / mc(2)155) OX=246196 GN=MSMEG_0567 PE=4 SV=1	-3.76	0.074	0.000852911	-3.0691	40629.6	28463.7	27410.2	35072.9	115860	97640	97637.1	18	1	18	22	188	18	A0QYQ8; msm:MSMEG_3748	40629.6	6136.5	7308.4	17774.8	81189	50659.5	51432.4
High	A0QPZ4	Hydrolase, carbon-nitrogen family protein OS=Mycolicibacterium smegmatis (strain ATCC 700084 / mc(2)155) OX=246196 GN=MSMEG_0571 PE=4 SV=1	-3.55	0.086	1.88651e-05	-4.72434	4191.5	3892.9	3928.5	4961.2	8537.5	10247.5	9834.5	8	1	8	9	28	8	A0R2U1; msm:MSMEG_5233	4191.5	839.3	1047.5	2514.3	5982.6	5316.8	5180.5
High	A0QPZ5	Sulfur reduction protein DsrE OS=Mycolicibacterium smegmatis (strain ATCC 700084 / mc(2)155) OX=246196 GN=MSMEG_0572 PE=4 SV=1	-4.12	0.057	7.14236e-06	-5.14616	1431.6	1828.3	1680	1625.8	9041.5	11262.7	8512	6	1	6	6	14	6	A0QQG2; msm:MSMEG_0744	1431.6	394.2	447.9	823.9	6335.8	5843.6	4483.9
High	A0QPZ9	MmpL4 protein OS=Mycolicibacterium smegmatis (strain ATCC 700084 / mc(2)155) OX=246196 GN=MSMEG_0576 PE=3 SV=1	2.02	4.067	0.000133889	-3.87325	1313	1337.5	1202.9	1411.8	2255.4	2179.2	2167.2	7	1	7	7	14	7	A0QQG0; msm:MSMEG_0742	1313	288.3	320.7	715.5	1580.5	1130.7	1141.6
High	A0QQ02	Acyl-CoA thioesterase OS=Mycolicibacterium smegmatis (strain ATCC 700084 / mc(2)155) OX=246196 GN=MSMEG_0580 PE=4 SV=1	0.25	1.185	0.0523466	-1.28111	7505.8	17707.1	11423.7	10141.5	95626.8	152853	97856.9	18	1	18	21	140	18	A0QT50; msm:MSMEG_1712	7505.8	3817.5	3045.9	5139.6	67010.2	79306	51548.2
Low	A0QQ03	Helix-turn-helix, Fis-type OS=Mycolicibacterium smegmatis (strain ATCC 700084 / mc(2)155) OX=246196 GN=MSMEG_0579 PE=4 SV=1	2.6	6.054	0.0321399	-1.49296	28.6	25.1	33.8	29	62.9	66.8	76.8	1	1	1	1	4	1	A0QPM8; msm:MSMEG_0453	28.6	5.4	9	14.7	44.1	34.7	40.5
High	A0QQ04	4-aminobutyrate transaminase OS=Mycolicibacterium smegmatis (strain ATCC 700084 / mc(2)155) OX=246196 GN=gabT PE=1 SV=1	-0.28	0.826	0.00903436	-2.0441	7370	7375.3	7036.2	7293.7	8297.7	8246.6	8442.9	9	1	10	11	34	9	A0R018; I7GBM9; msg:MSMEI_4129; msm:MSMEG_4229	7370	1590	1876.1	3696.4	5814.6	4278.7	4447.5
High	A0QQ05	Succinic semialdehyde dehydrogenase OS=Mycolicibacterium smegmatis (strain ATCC 700084 / mc(2)155) OX=246196 GN=MSMEG_0582 PE=3 SV=1					21031.2	13055.8	12495.1	15724.1	3477.5	4196.2	3098.1	5	1	5	5	27	5	A0QXZ9; msm:MSMEG_3483	21031.2	2814.7	3331.6	7968.9	2436.8	2177.2	1632
High	A0QQ09	Stas domain, putative OS=Mycolicibacterium smegmatis (strain ATCC 700084 / mc(2)155) OX=246196 GN=MSMEG_0586 PE=4 SV=1	-0.76	0.589	0.756113	-0.121413	55.5	52.7	41.5	50.7	16.2	17.3	16.9	1	1	1	1	1	1	A0R1J2; msm:MSMEG_4773	55.5	11.4	11.1	25.7	11.4	9	8.9
High	A0QQ12	L-rhamnose isomerase OS=Mycolicibacterium smegmatis (strain ATCC 700084 / mc(2)155) OX=246196 GN=rhaI PE=4 SV=1	-0.95	0.518	0.0172929	-1.76213	2138.8	2007.2	1623.3	1847.4	3687.7	4213.4	3828.1	5	1	5	5	10	5	A0R2E6; I7G6T6; msg:MSMEI_4958; msm:MSMEG_5084	2138.8	432.7	432.8	936.3	2584.1	2186.1	2016.5
High	A0QQ13	Rhamnulose-1-phosphate aldolase/alcohol dehydrogenase OS=Mycolicibacterium smegmatis (strain ATCC 700084 / mc(2)155) OX=246196 GN=rhaD PE=3 SV=1	-0.24	0.848	0.190032	-0.721173	5714.4	9127.1	8960.7	8438.7	37420.4	40063.8	33879.3	10	1	11	12	72	10	A0QV94; msm:MSMEG_2493	5714.4	1967.7	2389.2	4276.7	26222.3	20786.7	17846.6
High	A0QQ15	Rhamnose catabolism operon transcriptional regulator OS=Mycolicibacterium smegmatis (strain ATCC 700084 / mc(2)155) OX=246196 GN=MSMEG_0592 PE=4 SV=1	-0.42	0.749	0.014499	-1.83866	11274.9	19412.1	9890.5	13201.2	1807.8	1644	1458.1	10	1	10	11	37	10	A0QX14; msm:MSMEG_3137	11274.9	4185	2637.1	6690.3	1266.8	853	768.1
High	A0QQ16	LUD domain-containing protein OS=Mycolicibacterium smegmatis (strain ATCC 700084 / mc(2)155) OX=246196 GN=MSMEG_0593 PE=4 SV=1	-0.22	0.861	0.652911	-0.185146	63337.8	82663.3	66467.3	73290	31885.6	29309.6	30394.9	22	1	22	24	139	22	A0R115; I7GCI9; msg:MSMEI_4472; msm:MSMEG_4584	63337.8	17821.3	17722.3	37143	22343.7	15207	16011.2
High	A0QQ17	Iron-sulfur cluster binding protein OS=Mycolicibacterium smegmatis (strain ATCC 700084 / mc(2)155) OX=246196 GN=MSMEG_0594 PE=4 SV=1	-0.66	0.633	0.0483257	-1.31582	233.5	437.7	386.6	339.9	5682.5	5607.2	5333.7	3	1	3	4	5	3	A0QVC3; msm:MSMEG_2524	233.5	94.4	103.1	172.3	3982	2909.2	2809.6
High	A0QQ18	Glycolate oxidase OS=Mycolicibacterium smegmatis (strain ATCC 700084 / mc(2)155) OX=246196 GN=MSMEG_0595 PE=4 SV=1	-0.72	0.606	0.0785406	-1.10491	9580.9	7045.4	7105.5	8260.4	32239.2	33383.5	33664.8	9	1	9	11	86	9	A0R4K5; msm:MSMEG_5866	9580.9	1518.9	1894.5	4186.3	22591.6	17320.7	17733.7
Medium	A0QQ19	Bacterial regulatory protein, GntR family protein OS=Mycolicibacterium smegmatis (strain ATCC 700084 / mc(2)155) OX=246196 GN=MSMEG_0596 PE=4 SV=1	-0.33	0.796	0.127104	-0.89584	1339.1	1613.4	1251.1	1699	4219.7	4072.5	4501	1	1	1	1	3	1	A0QRK7; msm:MSMEG_1151	1339.1	347.8	333.6	861.1	2956.9	2113	2371
High	A0QQ20	Lipoprotein OS=Mycolicibacterium smegmatis (strain ATCC 700084 / mc(2)155) OX=246196 GN=MSMEG_0598 PE=4 SV=1	-1.26	0.418	0.0627944	-1.20208	33.7	23.4	34.4	47.5	262.6	291.9	236.4	1	1	1	1	1	1	A0QQG3; msm:MSMEG_0745	33.7	5	9.2	24.1	184	151.4	124.5
High	A0QQ21	DNA ligase D polymerase domain-containing protein OS=Mycolicibacterium smegmatis (strain ATCC 700084 / mc(2)155) OX=246196 GN=MSMEG_0597 PE=4 SV=1	-0.65	0.638	0.0260584	-1.58405	828.9	516.9	543.2	681.8	2269.1	3158.8	3029.5	1	1	1	1	5	1	A0R6N7; msm:MSMEG_6614	828.9	111.4	144.8	345.5	1590	1638.9	1595.8
High	A0QQ22	Acyl-CoA synthase OS=Mycolicibacterium smegmatis (strain ATCC 700084 / mc(2)155) OX=246196 GN=MSMEG_0599 PE=4 SV=1	-2.13	0.228	0.00366397	-2.43605	2515.5	2113.6	2212.7	2063.6	854	995.6	823.7	4	1	4	4	8	4	A0QQF1; msm:MSMEG_0733	2515.5	455.7	590	1045.8	598.5	516.6	433.9
High	A0QQ23	3-oxoacyl-[acyl-carrier-protein] reductase MabA OS=Mycolicibacterium smegmatis (strain ATCC 700084 / mc(2)155) OX=246196 GN=MSMEG_0600 PE=3 SV=1	1.37	2.589	0.000934297	-3.02952	7921.6	5724.1	4884.8	6146	28173.2	24525.9	26081.8	10	1	10	10	27	10	A0QSJ1; msm:MSMEG_1497	7921.6	1234	1302.4	3114.7	19742.3	12725	13739.1
High	A0QQ26	Acyl-CoA dehydrogenase OS=Mycolicibacterium smegmatis (strain ATCC 700084 / mc(2)155) OX=246196 GN=MSMEG_0603 PE=3 SV=1	-1.82	0.284	0.00379886	-2.42035	2279.7	1718.3	1542.2	1632.5	5108.9	5318.3	6626.2	5	1	5	6	17	5	A0QT16; msm:MSMEG_1677	2279.7	370.5	411.2	827.3	3580	2759.4	3490.5
High	A0QQ27	Glyoxylate reductase OS=Mycolicibacterium smegmatis (strain ATCC 700084 / mc(2)155) OX=246196 GN=MSMEG_0604 PE=3 SV=1	-1.35	0.392	0.000164606	-3.78356	11037.5	7930.5	7284.6	10578.4	34241.5	30887.8	37187.6	15	1	15	18	86	15	A0QRJ6; msm:MSMEG_1140	11037.5	1709.7	1942.3	5361.1	23994.7	16025.8	19589.4
High	A0QQ28	Alpha/beta hydrolase OS=Mycolicibacterium smegmatis (strain ATCC 700084 / mc(2)155) OX=246196 GN=MSMEG_0605 PE=4 SV=1	-1.86	0.275	0.000551022	-3.25883	24307.1	24340.2	22895.2	26851.9	83029.6	99415.4	99987.8	14	1	14	17	122	14	A0QXB2; msm:MSMEG_3237	24307.1	5247.5	6104.6	13608.4	58182.8	51580.7	52670.7
High	A0QQ30	Glyoxalase family protein OS=Mycolicibacterium smegmatis (strain ATCC 700084 / mc(2)155) OX=246196 GN=MSMEG_0608 PE=3 SV=1	-1	0.5	0.0302962	-1.51861	30747.8	28373.4	32052.3	26663.4	6610.5	7289.3	5679.9	21	1	21	23	69	21	A0QQT2; msm:MSMEG_0866	30747.8	6117	8546.2	13512.9	4632.3	3782	2992
High	A0QQ31	S-adenosyl-L-methionine-dependent methyltransferase OS=Mycolicibacterium smegmatis (strain ATCC 700084 / mc(2)155) OX=246196 GN=MSMEG_0607 PE=3 SV=1	-0.66	0.634	0.00566401	-2.24688	5.8	12.3	9.1	12.9	122	154.5	141.9	1	1	1	1	1	1	A0R3Z9; msm:MSMEG_5653	5.8	2.6	2.4	6.5	85.5	80.2	74.7
High	A0QQ32	Helix-turn-helix domain protein OS=Mycolicibacterium smegmatis (strain ATCC 700084 / mc(2)155) OX=246196 GN=MSMEG_0609 PE=4 SV=1	0.88	1.835	0.0110705	-1.95583	769.7	817.9	711.9	900	5210	3895.4	4772.6	7	1	7	7	12	7	A0QV93; msm:MSMEG_2491	769.7	176.3	189.8	456.1	3650.9	2021.1	2514.1
High	A0QQ34	Carboxylic ester hydrolase OS=Mycolicibacterium smegmatis (strain ATCC 700084 / mc(2)155) OX=246196 GN=MSMEG_0611 PE=3 SV=1					5210	4078.8	4048.5	4887.4	1208	1188.9	1188.4	4	1	4	4	18	4	A0QYK8; msm:MSMEG_3694	5210	879.3	1079.5	2476.9	846.5	616.8	626
High	A0QQ37	Putative S-adenosyl-L-methionine-dependent methyltransferase MSMEG_0614/MSMEI_0598 OS=Mycolicibacterium smegmatis (strain ATCC 700084 / mc(2)155) OX=246196 GN=MSMEG_0614 PE=3 SV=1	1.95	3.859	6.30045e-05	-4.20063	272578	435332	456997	562722	27215.2	27197.3	24560.1	28	1	28	32	400	28	A0QQX6; msm:MSMEG_0911	272578	93853	121850	285185	19071	14111	12937.6
High	A0QQ38	ESX-3 secretion system protein EccA3 OS=Mycolicibacterium smegmatis (strain ATCC 700084 / mc(2)155) OX=246196 GN=eccA3 PE=1 SV=2	1.09	2.124	0.024863	-1.60445	6025.7	7946.7	6218.3	7439.5	25672.5	35366.8	29822.2	6	1	8	12	94	6	A0R6K6; msm:MSMEG_6583	6025.7	1713.2	1658	3770.3	17990	18349.7	15709.5
High	A0QQ39	ESX-3 secretion system ATPase EccB3 OS=Mycolicibacterium smegmatis (strain ATCC 700084 / mc(2)155) OX=246196 GN=eccB3 PE=1 SV=1	2.64	6.219	7.38564e-05	-4.13161	110377	156270	187822	138311	36418.5	43763.3	35350.4	31	1	31	36	259	31	A0R451; msm:MSMEG_5706	110377	33690.2	50079.2	70095.2	25520.2	22706.1	18621.6
High	A0QQ40	ESX-3 secretion system protein EccC3 OS=Mycolicibacterium smegmatis (strain ATCC 700084 / mc(2)155) OX=246196 GN=eccC3 PE=1 SV=1	1.9	3.722	0.000591578	-3.22799	21016.8	20792	17270.6	21778.1	49320.8	41269.6	49193.7	9	1	9	11	86	8	A0QQT1; msm:MSMEG_0867	21016.8	4482.5	4604.9	11037	34561.5	21412.3	25913.8
High	A0QQ46	ESX-3 secretion system protein EccD3 OS=Mycolicibacterium smegmatis (strain ATCC 700084 / mc(2)155) OX=246196 GN=eccD3 PE=1 SV=1	2.17	4.511	6.8063e-05	-4.16709	28208.1	37669.5	38626.8	20801.2	4179.6	4207.3	3520.2	21	1	22	22	78	21	A0R484; msm:MSMEG_5739	28208.1	8121.1	10299.1	10542	2928.8	2182.9	1854.3
High	A0QQ48	ESX-3 secretion system protein EccE3 OS=Mycolicibacterium smegmatis (strain ATCC 700084 / mc(2)155) OX=246196 GN=eccE3 PE=1 SV=1	2.59	6.019	0.00560192	-2.25166	5469	5377.4	5481.3	5237.3	42783.8	48642.2	42273	5	1	5	6	53	5	A0QSP5; msm:MSMEG_1552	5469	1159.3	1461.5	2654.2	29980.6	25237.5	22268.2
High	A0QQ49	cutinase OS=Mycolicibacterium smegmatis (strain ATCC 700084 / mc(2)155) OX=246196 GN=MSMEG_0625 PE=3 SV=1	0.14	1.104	0.106499	-0.972655	19682.9	19566	23522.4	21536.6	12298.3	13293.2	12230.9	8	1	8	8	42	8	A0QQI1; msm:MSMEG_0763	19682.9	4218.2	6271.8	10914.6	8618	6897	6442.9
High	A0QQ51	Amidohydrolase family protein OS=Mycolicibacterium smegmatis (strain ATCC 700084 / mc(2)155) OX=246196 GN=MSMEG_0628 PE=4 SV=1	-0.13	0.916	0.629467	-0.201027	18027	28186.2	18650.1	21715.4	3939.4	3891	3621.8	10	1	10	10	48	10	A0R7C5; msm:MSMEG_6859	18027	6076.6	4972.7	11005.3	2760.5	2018.8	1907.8
High	A0QQ52	Trans-aconitate 2-methyltransferase OS=Mycolicibacterium smegmatis (strain ATCC 700084 / mc(2)155) OX=246196 GN=MSMEG_0629 PE=4 SV=1	-0.03	0.981	0.830103	-0.0808682	6378.2	7612.9	8825.3	7566.7	3147.5	3406.6	3075.5	5	1	5	7	14	5	A0R3K5; msm:MSMEG_5505	6378.2	1641.3	2353.1	3834.8	2205.6	1767.5	1620.1
High	A0QQ53	Trehalose 2-sulfotransferase OS=Mycolicibacterium smegmatis (strain ATCC 700084 / mc(2)155) OX=246196 GN=stf0 PE=1 SV=1	-0.73	0.601	0.000507791	-3.29431	363.5	255.5	223.1	315.9	66.6	57.9	60.2	1	1	3	3	10	1	A0QSH5; I7FGE8; msg:MSMEI_1445; msm:MSMEG_1481	363.5	55.1	59.5	160.1	46.7	30	31.7
High	A0QQ54	Uncharacterized protein OS=Mycolicibacterium smegmatis (strain ATCC 700084 / mc(2)155) OX=246196 GN=MSMEG_0632 PE=4 SV=1	1.13	2.194	0.0774905	-1.11075	724.4	605.8	522.9	731.6	3194.5	3437.5	4607.1	4	1	4	5	15	4	A0QU35; I7FI80; msg:MSMEI_2017; msm:MSMEG_2062	724.4	130.6	139.4	370.8	2238.5	1783.5	2426.9
High	A0QQ56	PAP2 superfamily protein OS=Mycolicibacterium smegmatis (strain ATCC 700084 / mc(2)155) OX=246196 GN=MSMEG_0633 PE=4 SV=1	-0.24	0.846	0.0397138	-1.40106	14271.6	13651.2	16574	15320.1	23221.7	26141.6	25521.6	10	1	10	10	59	10	A0QTL1; msm:MSMEG_1883	14271.6	2943	4419.1	7764.1	16272.5	13563.3	13444.1
High	A0QQ57	Conserved exported protein OS=Mycolicibacterium smegmatis (strain ATCC 700084 / mc(2)155) OX=246196 GN=MSMEG_0635 PE=4 SV=1	-2	0.25	7.98505e-06	-5.09772	12505.8	8674.5	8983.5	7834.7	30842.1	33208.6	25958.2	9	1	9	9	47	9	A0QXE2; msm:MSMEG_3269	12505.8	1870.1	2395.3	3970.6	21612.5	17230	13674
High	A0QQ58	SnoaL-like domain-containing protein OS=Mycolicibacterium smegmatis (strain ATCC 700084 / mc(2)155) OX=246196 GN=MSMEG_0636 PE=4 SV=1	0.79	1.725	0.0219822	-1.65793	7194.8	5084.1	5655.9	6618	2353.4	2637.1	2082.4	5	1	5	5	10	5	A0R6H1; msm:MSMEG_6547	7194.8	1096.1	1508	3354	1649.2	1368.2	1097
High	A0QQ59	Iron-sulfur binding oxidoreductase OS=Mycolicibacterium smegmatis (strain ATCC 700084 / mc(2)155) OX=246196 GN=MSMEG_0637 PE=4 SV=1	2.38	5.218	0.00365534	-2.43707	25442.4	33626.6	24645.7	30900.1	78762.8	65543.6	83061.4	19	1	21	25	109	19	A0QWJ0; msm:MSMEG_2959	25442.4	7249.5	6571.3	15660	55192.8	34006.6	43754.3
High	A0QQ60	Conserved hypothetical proline and threonine rich protein OS=Mycolicibacterium smegmatis (strain ATCC 700084 / mc(2)155) OX=246196 GN=MSMEG_0638 PE=4 SV=1	-0.42	0.745	0.0547746	-1.26142	152.6	374.9	349.2	269.2	2084.6	3247.5	3134.4	1	1	1	1	3	1	A0QU25; msm:MSMEG_2052	152.6	80.8	93.1	136.4	1460.8	1684.9	1651.1
High	A0QQ61	Oligopeptide transport ATP-binding protein AppF OS=Mycolicibacterium smegmatis (strain ATCC 700084 / mc(2)155) OX=246196 GN=MSMEG_0639 PE=3 SV=1	-0.05	0.968	0.503258	-0.298209	2183.1	1823.3	1408.5	1532.9	6324.5	5978.2	5427.1	5	1	5	5	11	5	A0QSP7; msm:MSMEG_1554	2183.1	393.1	375.5	776.9	4431.8	3101.7	2858.8
High	A0QQ62	Oligopeptide transport ATP-binding protein OppD OS=Mycolicibacterium smegmatis (strain ATCC 700084 / mc(2)155) OX=246196 GN=MSMEG_0640 PE=3 SV=1	0.38	1.301	0.444014	-0.352604	1380.2	1256.9	1272.5	1161.4	609.9	591.2	517.4	3	1	3	3	9	3	A0R2A0; msm:MSMEG_5038	1380.2	271	339.3	588.6	427.4	306.7	272.5
High	A0QQ63	Binding-protein-dependent transport systems inner membrane component OS=Mycolicibacterium smegmatis (strain ATCC 700084 / mc(2)155) OX=246196 GN=MSMEG_0641 PE=3 SV=1	-1.06	0.478	0.00247929	-2.60567	3493	3203.2	2858.4	3880	6845.5	6513.5	7630.5	8	1	8	8	18	8	A0R401; msm:MSMEG_5656	3493	690.6	762.1	1966.4	4797	3379.5	4019.5
High	A0QQ64	Hypothetical ABC transporter permease protein YliD OS=Mycolicibacterium smegmatis (strain ATCC 700084 / mc(2)155) OX=246196 GN=MSMEG_0642 PE=3 SV=1	-0.29	0.82	0.745092	-0.12779	1086.5	659.7	769.3	889.1	184.2	169.8	163.9	2	1	2	2	5	2	A0R7G3; msm:MSMEG_6901	1086.5	142.2	205.1	450.6	129.1	88.1	86.3
High	A0QQ65	Extracellular solute-binding protein, family protein 5, putative OS=Mycolicibacterium smegmatis (strain ATCC 700084 / mc(2)155) OX=246196 GN=MSMEG_0643 PE=3 SV=1	-1.29	0.409	0.000277984	-3.55598	472.9	496.5	512.2	493.8	4192.5	3881.5	4712	4	1	4	4	22	4	A0QVK3; msm:MSMEG_2604	472.9	107	136.6	250.2	2937.9	2013.9	2482.2
High	A0QQ67	Beta-1,3-glucanase OS=Mycolicibacterium smegmatis (strain ATCC 700084 / mc(2)155) OX=246196 GN=MSMEG_0645 PE=3 SV=1	-0.4	0.76	0.0196582	-1.70646	20955.3	13693.7	12048.2	13458.1	77848.1	85905	89959.1	13	1	13	15	177	13	A0QPX3; msm:MSMEG_0550	20955.3	2952.2	3212.4	6820.5	54551.9	44570.9	47387.9
High	A0QQ71	Phosphate-import protein PhnD OS=Mycolicibacterium smegmatis (strain ATCC 700084 / mc(2)155) OX=246196 GN=phnD PE=1 SV=1	0.6	1.513	0.11845	-0.926464	148236	137592	114992	149479	348834	288219	352017	29	1	29	39	728	29	A0QQ65; msm:MSMEG_0643	148236	29663.4	30660.5	75755	244444	149540	185432
High	A0QQ76	3-oxoacyl-[acyl-carrier-protein] reductase MabA OS=Mycolicibacterium smegmatis (strain ATCC 700084 / mc(2)155) OX=246196 GN=MSMEG_0655 PE=3 SV=1	0.01	1.01	0.81807	-0.0872097	1273.7	1597.2	1401.1	1347.1	27171.1	36973.2	25604.6	4	1	4	4	38	4	A0QVC4; msm:MSMEG_2525	1273.7	344.3	373.6	682.7	19040.1	19183.2	13487.8
High	A0QQ77	Transcriptional regulator, TetR family protein OS=Mycolicibacterium smegmatis (strain ATCC 700084 / mc(2)155) OX=246196 GN=MSMEG_0656 PE=4 SV=1	-0.11	0.927	0.495262	-0.305165	1718.8	3877.4	4172.3	3402.3	37501.5	78725.8	58570.4	8	1	8	8	82	8	A0QT21; msm:MSMEG_1683	1718.8	835.9	1112.5	1724.3	26279.1	40846.1	30853.2
High	A0QQ81	Bacterial extracellular solute-binding protein OS=Mycolicibacterium smegmatis (strain ATCC 700084 / mc(2)155) OX=246196 GN=MSMEG_0660 PE=4 SV=1	-2.57	0.168	2.34246e-06	-5.63033	82	88.9	99.8	78	217.4	233.9	187.8	2	1	2	2	3	2	A0R514; msm:MSMEG_6028	82	19.2	26.6	39.5	152.3	121.4	98.9
High	A0QQ82	Glutamate-1-semialdehyde 2,1-aminomutase OS=Mycolicibacterium smegmatis (strain ATCC 700084 / mc(2)155) OX=246196 GN=MSMEG_0661 PE=3 SV=1	-0.98	0.507	0.0561662	-1.25052	9830.5	9468.4	7434.6	7952.2	789.8	898.2	593	7	1	8	9	48	7	A0QNM1; I7FCF8; msg:MSMEI_0091; msm:MSMEG_0093	9830.5	2041.3	1982.3	4030.1	553.4	466	312.4
High	A0QQ83	Spermidine/putrescine import ATP-binding protein PotA OS=Mycolicibacterium smegmatis (strain ATCC 700084 / mc(2)155) OX=246196 GN=potA PE=3 SV=1	-0.89	0.54	0.000457989	-3.33914	3850.9	3561.3	2562.3	3968.5	772.4	791.5	714.2	4	1	4	4	21	4	A0QUH0; msm:MSMEG_2204	3850.9	767.8	683.2	2011.2	541.3	410.7	376.2
High	A0QQ84	TetR-family protein transcriptional regulator OS=Mycolicibacterium smegmatis (strain ATCC 700084 / mc(2)155) OX=246196 GN=MSMEG_0663 PE=4 SV=1	-0.35	0.787	0.00702343	-2.15345	30694.5	38336.1	33435.4	41378.8	93360.4	82472.4	105891	24	1	24	24	141	24	A0QW62; msm:MSMEG_2826	30694.5	8264.9	8914.9	20970.6	65422.1	42790	55780.2
High	A0QQ85	Pyridine nucleotide-disulfide oxidoreductase domain-containing protein 2 OS=Mycolicibacterium smegmatis (strain ATCC 700084 / mc(2)155) OX=246196 GN=MSMEG_0664 PE=4 SV=1	-2.11	0.232	0.00259192	-2.58638	275.9	345.5	384.1	328.6	689.8	786.4	676.8	2	1	2	2	6	2	A0R3P5; msm:MSMEG_5547	275.9	74.5	102.4	166.5	483.4	408	356.5
High	A0QQ87	Sarcosine oxidase subunit beta, putative OS=Mycolicibacterium smegmatis (strain ATCC 700084 / mc(2)155) OX=246196 GN=MSMEG_0665 PE=4 SV=1	-0.68	0.624	0.00105196	-2.978	5254.6	9507.4	8133.6	7625.8	46269.7	42204.3	48716.7	10	1	10	11	43	10	A0R2B3; msm:MSMEG_5050	5254.6	2049.7	2168.7	3864.7	32423.4	21897.3	25662.6
High	A0QQ90	FAD dependent oxidoreductase OS=Mycolicibacterium smegmatis (strain ATCC 700084 / mc(2)155) OX=246196 GN=MSMEG_0670 PE=4 SV=1	2.18	4.528	0.0010526	-2.97774	75.1	80.3	103.2	77	472.9	683.4	654.3	2	1	2	3	8	2	A0R598; msm:MSMEG_6116	75.1	17.3	27.5	39	331.4	354.6	344.7
High	A0QQ92	S-(Hydroxymethyl)glutathione dehydrogenase OS=Mycolicibacterium smegmatis (strain ATCC 700084 / mc(2)155) OX=246196 GN=MSMEG_0671 PE=3 SV=1	1.88	3.672	0.00665658	-2.17675	186	239.8	270.4	242.9	77.9	95.6	73.7	1	1	1	1	2	1	A0QXH2; msm:MSMEG_3300	186	51.7	72.1	123.1	54.6	49.6	38.8
High	A0QQ93	GAF domain-containing protein OS=Mycolicibacterium smegmatis (strain ATCC 700084 / mc(2)155) OX=246196 GN=MSMEG_0672 PE=4 SV=1	-0.34	0.789	0.861479	-0.0647556	38115.2	27719	27941.4	33105.2	10449.3	11212.4	10310.7	16	1	16	18	97	16	A0QX75; msm:MSMEG_3199	38115.2	5975.9	7450	16777.6	7322.3	5817.4	5431.4
Medium	A0QQ94	Uncharacterized protein OS=Mycolicibacterium smegmatis (strain ATCC 700084 / mc(2)155) OX=246196 GN=MSMEG_0673 PE=4 SV=1					1049.7	834.1	827.5	784.5	355.2	391.9	436.4	2	1	2	2	4	2	A0QP57; msm:MSMEG_0280	1049.7	179.8	220.6	397.6	248.9	203.3	229.9
High	A0QQ95	ErfK/YbiS/YcfS/YnhG family protein OS=Mycolicibacterium smegmatis (strain ATCC 700084 / mc(2)155) OX=246196 GN=MSMEG_0674 PE=4 SV=1	0.03	1.023	0.850624	-0.0702622	3170.8	4348.7	5047.4	3459.8	1133.6	1404.3	1133.6	6	1	6	6	13	6	A0QTN8; msm:MSMEG_1910	3170.8	937.5	1345.8	1753.4	794.4	728.6	597.2
Medium	A0QQ96	Cytochrome P450 144 OS=Mycolicibacterium smegmatis (strain ATCC 700084 / mc(2)155) OX=246196 GN=MSMEG_0675 PE=3 SV=1	-0.66	0.634	0.0304213	-1.51682	14703.3	12721.5	9684.6	16156.7	3177.6	3195.5	2782.3	9	1	11	11	39	9	A0QSH4; I7FYA3; msg:MSMEI_1444; msm:MSMEG_1480	14703.3	2742.6	2582.2	8188.1	2226.7	1658	1465.6
High	A0QQ98	dCTP deaminase, dUMP-forming OS=Mycolicibacterium smegmatis (strain ATCC 700084 / mc(2)155) OX=246196 GN=dcd PE=1 SV=1	-0.1	0.936	0.259495	-0.585871	1479.3	1499.2	1286.7	1494.2	2114.1	2106.6	2294.2	3	1	3	3	5	3	A0R2U2; msm:MSMEG_5234	1479.3	323.2	343.1	757.3	1481.4	1093	1208.5
High	A0QQA1	P450 heme-thiolate protein OS=Mycolicibacterium smegmatis (strain ATCC 700084 / mc(2)155) OX=246196 GN=MSMEG_0681 PE=3 SV=1	0.2	1.152	0.115837	-0.936152	299.2	207.7	244	242.6	102.2	109.7	87	2	1	2	2	3	2	A0QYY2; msm:MSMEG_3828	299.2	44.8	65	122.9	71.6	56.9	45.8
High	A0QQA2	Mycothiol-dependent maleylpyruvate isomerase metal-binding domain-containing protein OS=Mycolicibacterium smegmatis (strain ATCC 700084 / mc(2)155) OX=246196 GN=MSMEG_0682 PE=4 SV=1	-1.59	0.332	6.77303e-05	-4.16922	1092.6	837.1	946.8	1017.8	490.3	538.8	490.2	2	1	2	2	3	2	A0QVU3; msm:MSMEG_2696	1092.6	180.5	252.4	515.8	343.6	279.5	258.2
High	A0QQA3	SnoaL-like domain-containing protein OS=Mycolicibacterium smegmatis (strain ATCC 700084 / mc(2)155) OX=246196 GN=MSMEG_0683 PE=4 SV=1	-1.45	0.365	0.0029208	-2.5345	3715.9	3308.5	3568.7	3962.3	8979.2	9450.4	7833.1	8	1	8	8	13	8	A0R6W3; msm:MSMEG_6693	3715.9	713.3	951.5	2008.1	6292.1	4903.2	4126.3
High	A0QQA4	Aldehyde oxidase and xanthine dehydrogenase, molybdopterin binding OS=Mycolicibacterium smegmatis (strain ATCC 700084 / mc(2)155) OX=246196 GN=MSMEG_0684 PE=4 SV=1	2.39	5.25	0.000883613	-3.05374	31943.4	41696.7	47284.2	39898.3	15631.5	18198.5	14924.7	17	1	17	17	62	17	A0QWV6; I7GAF4; msg:MSMEI_3000; msm:MSMEG_3078	31943.4	8989.4	12607.5	20220.2	10953.7	9442.1	7861.9
High	A0QQA5	Oxidoreductase, molybdopterin-binding subunit OS=Mycolicibacterium smegmatis (strain ATCC 700084 / mc(2)155) OX=246196 GN=MSMEG_0685 PE=4 SV=1	2.01	4.031	0.000694713	-3.15819	12131	9951.6	10467.7	11051.9	18046.2	18713.5	16558.5	11	1	11	11	42	11	A0QP47; msm:MSMEG_0270	12131	2145.5	2791	5601	12645.8	9709.3	8722.5
High	A0QQA6	Oxidoreductase OS=Mycolicibacterium smegmatis (strain ATCC 700084 / mc(2)155) OX=246196 GN=MSMEG_0686 PE=4 SV=1	0.61	1.522	0.0830009	-1.08092	13836.8	14315.2	12285.7	15889.8	24974.5	23605.3	27080	11	1	12	12	47	11	A0QRN6; I7FFI6; msg:MSMEI_1151; msm:MSMEG_1182	13836.8	3086.2	3275.8	8052.8	17500.8	12247.4	14265
High	A0QQA8	alanine transaminase OS=Mycolicibacterium smegmatis (strain ATCC 700084 / mc(2)155) OX=246196 GN=MSMEG_0688 PE=3 SV=1	-0.3	0.812	0.354412	-0.450492	468.3	345.7	336.6	428.7	1134.8	1537.4	1228.4	1	1	1	1	2	1	A0QZ44; msm:MSMEG_3892	468.3	74.5	89.7	217.2	795.2	797.7	647.1
High	A0QQB0	Iron-sulfur cluster-binding protein OS=Mycolicibacterium smegmatis (strain ATCC 700084 / mc(2)155) OX=246196 GN=MSMEG_0690 PE=4 SV=1	0.47	1.383	0.0282969	-1.54826	9468.3	10470.2	10806.9	10097.1	6781	7351.5	6677.7	14	1	14	14	36	14	A0QV69; msm:MSMEG_2467	9468.3	2257.3	2881.4	5117.2	4751.8	3814.2	3517.6
High	A0QQB1	Transcriptional regulatory protein OS=Mycolicibacterium smegmatis (strain ATCC 700084 / mc(2)155) OX=246196 GN=MSMEG_0691 PE=4 SV=1	-0.97	0.512	0.00143503	-2.84314	974.5	602.2	620.5	792.4	3303.7	2795.1	3001.1	3	1	3	3	9	3	A0QY77; msm:MSMEG_3562	974.5	129.8	165.4	401.6	2315.1	1450.2	1580.9
High	A0QQB2	Molecular chaperone OS=Mycolicibacterium smegmatis (strain ATCC 700084 / mc(2)155) OX=246196 GN=MSMEG_0692 PE=4 SV=1	0.26	1.197	0.584462	-0.233244	1284.9	1135.5	1268.1	1340.1	2253	2650	2433.2	4	1	4	4	9	4	A0QR57; msm:MSMEG_0993	1284.9	244.8	338.1	679.2	1578.8	1374.9	1281.7
High	A0QQB4	Isoniazid inductible protein IniA OS=Mycolicibacterium smegmatis (strain ATCC 700084 / mc(2)155) OX=246196 GN=MSMEG_0695 PE=4 SV=1	1.34	2.528	0.000168439	-3.77356	52295.5	45112.8	35558.8	40172.1	4500.2	4552.2	2996	10	1	10	10	72	10	A0QR79; msm:MSMEG_1016; msm:MSMEG_2296	52295.5	9725.8	9481.1	20359	3153.5	2361.9	1578.2
High	A0QQB5	Alanine-rich protein OS=Mycolicibacterium smegmatis (strain ATCC 700084 / mc(2)155) OX=246196 GN=MSMEG_0696 PE=4 SV=1	1.99	3.975	0.00469101	-2.32873	83.6	111.2	126.6	110.1	442.6	659.6	545.9	1	1	1	1	2	1	A0R6S9; msm:MSMEG_6660	83.6	24	33.8	55.8	310.1	342.2	287.6
High	A0QQB6	Integral membrane protein OS=Mycolicibacterium smegmatis (strain ATCC 700084 / mc(2)155) OX=246196 GN=MSMEG_0697 PE=4 SV=1	2.15	4.45	0.0185212	-1.73233	53	61.8	75	46.8	171.8	200.5	161.1	1	1	1	1	1	1	A0R2X9; msm:MSMEG_5271	53	13.3	20	23.7	120.4	104	84.9
High	A0QQB7	Isoniazid inductible protein IniC OS=Mycolicibacterium smegmatis (strain ATCC 700084 / mc(2)155) OX=246196 GN=MSMEG_0698 PE=4 SV=1	-0.69	0.62	0.162505	-0.789134	4374.1	3085.2	3769.7	3827.4	1461.8	1667.3	1803.5	1	1	1	1	8	1	A0QWF6; msm:MSMEG_2925	4374.1	665.1	1005.1	1939.7	1024.3	865	950
High	A0QQB8	Conserved hypothetical proline rich protein OS=Mycolicibacterium smegmatis (strain ATCC 700084 / mc(2)155) OX=246196 GN=MSMEG_0699 PE=4 SV=1	1.62	3.066	8.09306e-05	-4.09189	26810.9	18014.5	21133.2	21177.8	62296.8	68831.8	64245	34	1	37	40	182	34	A0R5C0; msm:MSMEG_6137	26810.9	3883.7	5634.8	10732.8	43654.4	35712.7	33842.4
High	A0QQC1	Monooxygenase OS=Mycolicibacterium smegmatis (strain ATCC 700084 / mc(2)155) OX=246196 GN=MSMEG_0702 PE=4 SV=1	1	1.994	0.00572742	-2.24204	1782.8	1268.1	1357	1687.3	3388.8	3603.1	4126.9	3	1	3	3	10	3	A0R169; msm:MSMEG_4644	1782.8	273.4	361.8	855.1	2374.7	1869.5	2173.9
High	A0QQC2	Mycothiol-dependent maleylpyruvate isomerase metal-binding domain-containing protein OS=Mycolicibacterium smegmatis (strain ATCC 700084 / mc(2)155) OX=246196 GN=MSMEG_0703 PE=4 SV=1	-1.91	0.266	9.17216e-05	-4.03753	354.1	417.8	435.1	451.5	703.9	795	718.1	2	1	2	2	3	2	A0QWU1; msm:MSMEG_3063	354.1	90.1	116	228.8	493.2	412.5	378.3
High	A0QQC3	LpqJ protein OS=Mycolicibacterium smegmatis (strain ATCC 700084 / mc(2)155) OX=246196 GN=MSMEG_0704 PE=4 SV=1	-1.69	0.309	0.0115419	-1.93772	162452	157957	194110	151965	84219.3	91816.1	86240.8	11	1	11	15	226	11	A0QV42; I7G010; msg:MSMEI_2379; msm:MSMEG_2440	162452	34053.8	51755.8	77014.9	59016.5	47637.9	45429.2
High	A0QQC7	Transcriptional regulator, LysR family protein OS=Mycolicibacterium smegmatis (strain ATCC 700084 / mc(2)155) OX=246196 GN=MSMEG_0708 PE=3 SV=1	-0.92	0.527	0.0299662	-1.52337	11434.9	18615.1	17193.6	14961.9	112640	156735	95850.6	22	1	22	27	221	22	A0QVC5; msm:MSMEG_2526	11434.9	4013.2	4584.4	7582.6	78932.5	81320.3	50491.3
High	A0QQC8	Chaperone protein DnaK OS=Mycolicibacterium smegmatis (strain ATCC 700084 / mc(2)155) OX=246196 GN=dnaK PE=1 SV=1	0.36	1.285	0.0515193	-1.28803	11805.4	9200.9	10678.3	12571.1	24931.6	21838	23331.6	12	1	12	15	56	12	A0QYX6; msm:MSMEG_3822	11805.4	1983.6	2847.2	6370.9	17470.8	11330.4	12290.4
High	A0QQD0	Chaperone protein DnaJ OS=Mycolicibacterium smegmatis (strain ATCC 700084 / mc(2)155) OX=246196 GN=dnaJ PE=3 SV=1	-0.49	0.713	0.00899758	-2.04587	5241.7	6527.6	6160.7	6648.9	33791.5	34938.3	26018.2	8	1	8	9	38	8	A0R0C5; msm:MSMEG_4338	5241.7	1407.3	1642.6	3369.6	23679.3	18127.4	13705.6
High	A0QQD1	Transcriptional regulator, MerR family protein OS=Mycolicibacterium smegmatis (strain ATCC 700084 / mc(2)155) OX=246196 GN=MSMEG_0713 PE=4 SV=1	-0.45	0.732	0.116052	-0.935348	1715.7	1497.1	1145.7	1360.4	4316	4022.3	4485.4	3	1	3	3	18	3	A0QNX2; msm:MSMEG_0194	1715.7	322.8	305.5	689.5	3024.4	2086.9	2362.8
High	A0QQD2	Transcriptional regulator, TetR family protein OS=Mycolicibacterium smegmatis (strain ATCC 700084 / mc(2)155) OX=246196 GN=MSMEG_0712 PE=4 SV=1	-0.83	0.563	0.176516	-0.753215	96662.1	79427.1	92286.5	88396.3	56461.7	58774.6	52239.3	30	1	30	31	178	30	A0R0Y9; msm:MSMEG_4556	96662.1	17123.6	24606.5	44798.8	39565.4	30494.6	27518.2
High	A0QQD7	Aldose 1-epimerase subfamily protein OS=Mycolicibacterium smegmatis (strain ATCC 700084 / mc(2)155) OX=246196 GN=MSMEG_0717 PE=4 SV=1	-0.75	0.595	0.00924418	-2.03413	92500.2	69910.3	47877.5	82949.7	13990.3	13136	17341.4	23	1	23	27	126	23	A0QSP1; msm:MSMEG_1547	92500.2	15071.9	12765.6	42038.5	9803.7	6815.5	9134.9
High	A0QQD8	nitric oxide dioxygenase OS=Mycolicibacterium smegmatis (strain ATCC 700084 / mc(2)155) OX=246196 GN=MSMEG_0719 PE=3 SV=1	-0.73	0.605	0.00066236	-3.17891	23964.4	26886.3	22841.4	26498.4	58080.7	55849.1	67630.9	22	1	22	27	135	22	A0R022; msg:MSMEI_4133; msm:MSMEG_4233	23964.4	5796.4	6090.2	13429.3	40700	28976.8	35626
High	A0QQE7	Threonine efflux protein OS=Mycolicibacterium smegmatis (strain ATCC 700084 / mc(2)155) OX=246196 GN=MSMEG_0729 PE=4 SV=1	-0.86	0.549	0.0151261	-1.82027	857.3	1110.9	1278.6	1091.4	2927	3103.3	3907.7	4	1	4	4	20	4	A0QSI9; msm:MSMEG_1495	857.3	239.5	340.9	553.1	2051.1	1610.1	2058.5
High	A0QQE8	Oleandomycin glycosyltransferase OS=Mycolicibacterium smegmatis (strain ATCC 700084 / mc(2)155) OX=246196 GN=MSMEG_0730 PE=3 SV=1	-0.67	0.629	0.00169038	-2.77202	3959.8	2641.5	2030.5	2192.1	14476.7	18078.1	15822.8	3	1	3	3	26	3	A0QNK0; msm:MSMEG_0070	3959.8	569.5	541.4	1110.9	10144.5	9379.7	8335
High	A0QQE9	CYTH domain-containing protein OS=Mycolicibacterium smegmatis (strain ATCC 700084 / mc(2)155) OX=246196 GN=MSMEG_0731 PE=4 SV=1	-1.9	0.268	0.00768874	-2.11415	48528.6	52236	47120.3	56550.7	25582.1	25836.2	25290.4	23	1	23	24	127	23	A0R3E3; msm:MSMEG_5442	48528.6	11261.5	12563.7	28659.6	17926.6	13404.8	13322.3
High	A0QQF0	Chaperone protein ClpB OS=Mycolicibacterium smegmatis (strain ATCC 700084 / mc(2)155) OX=246196 GN=clpB PE=3 SV=1	0.52	1.438	0.0565935	-1.24723	6963.7	11055.7	10301.6	8819.2	47611.3	49056.9	33794.2	11	1	11	14	90	11	A0QUM6; msm:MSMEG_2262	6963.7	2383.5	2746.7	4469.5	33363.5	25452.7	17801.8
High	A0QQF1	Dihydrodipicolinate reductase, N-terminus domain protein OS=Mycolicibacterium smegmatis (strain ATCC 700084 / mc(2)155) OX=246196 GN=dapB PE=4 SV=1	1.34	2.532	0.000209011	-3.67983	4117.2	3461.5	3151.6	5058.8	15684.8	15313.3	17153.8	9	1	10	10	32	9	A0QRQ9; msm:MSMEG_1205	4117.2	746.3	840.3	2563.8	10991.1	7945.2	9036.1
High	A0QQF2	cholesterol 7-desaturase OS=Mycolicibacterium smegmatis (strain ATCC 700084 / mc(2)155) OX=246196 GN=MSMEG_0734 PE=3 SV=1	1.38	2.598	2.42107e-05	-4.61599	8717.4	7347.3	7876.7	7345.6	4193.7	4810.1	4210.4	6	1	6	7	23	6	A0QR07; msm:MSMEG_0942	8717.4	1584	2100.2	3722.7	2938.8	2495.7	2217.9
High	A0QQF4	Trehalose monomycolate transport factor A OS=Mycolicibacterium smegmatis (strain ATCC 700084 / mc(2)155) OX=246196 GN=ttfA PE=1 SV=1	0.36	1.283	0.0798992	-1.09746	17228.9	27032.6	28806.8	18421.1	151475	161514	169211	12	1	12	13	161	11	A0QT18; msm:MSMEG_1680	17228.9	5827.9	7680.8	9335.7	106146	83800	89135.6
High	A0QQF5	Dehydrogenase OS=Mycolicibacterium smegmatis (strain ATCC 700084 / mc(2)155) OX=246196 GN=MSMEG_0737 PE=3 SV=1	0.03	1.02	0.828827	-0.0815362	8162.7	9984.3	10727.7	10298.7	17327.9	19500.6	19187.1	8	1	8	10	67	8	A0QYQ4; msm:MSMEG_3743	8162.7	2152.5	2860.4	5219.3	12142.5	10117.7	10107.2
High	A0QQF6	Uncharacterized protein OS=Mycolicibacterium smegmatis (strain ATCC 700084 / mc(2)155) OX=246196 GN=MSMEG_0738 PE=4 SV=1	-0.5	0.705	0.190079	-0.721066	5300.4	6513.6	6988	8111.7	1957.6	2166.1	2014.6	4	1	4	4	24	4	A0R7A8; msm:MSMEG_6842	5300.4	1404.3	1863.2	4111	1371.8	1123.9	1061.2
High	A0QQF7	Spou rRNA methylase family protein OS=Mycolicibacterium smegmatis (strain ATCC 700084 / mc(2)155) OX=246196 GN=MSMEG_0739 PE=4 SV=1	1.14	2.207	0.0472969	-1.32517	28363.5	21968.5	24812.3	25000.8	43034.8	49654.3	43384.6	17	1	17	17	68	17	A0R3Y2; I7GEK0; msg:MSMEI_5486; msm:MSMEG_5636	28363.5	4736.2	6615.7	12670.3	30156.5	25762.6	22853.7
High	A0QQF8	Glycosyl hydrolase family protein 76 OS=Mycolicibacterium smegmatis (strain ATCC 700084 / mc(2)155) OX=246196 GN=MSMEG_0740 PE=4 SV=1	-0.48	0.716	0.0289575	-1.53824	44556.3	48940.2	55024.6	51361.8	29578.8	33082.6	30660.5	21	1	21	21	105	21	A0R4S3; msm:MSMEG_5935	44556.3	10551	14671.3	26029.9	20727.2	17164.6	16151.1
High	A0QQF9	Luciferase-like domain-containing protein OS=Mycolicibacterium smegmatis (strain ATCC 700084 / mc(2)155) OX=246196 GN=MSMEG_0741 PE=4 SV=1	-0.15	0.9	0.805349	-0.0940158	16534.4	15900.3	18196.9	16599.6	27116.7	30927.1	28283.8	12	1	12	12	56	12	A0QTL0; msm:MSMEG_1882	16534.4	3427.9	4851.9	8412.6	19002	16046.2	14899.1
High	A0QQG0	Probable transcriptional regulatory protein OS=Mycolicibacterium smegmatis (strain ATCC 700084 / mc(2)155) OX=246196 GN=MSMEG_0742 PE=3 SV=1	-0.72	0.608	0.000183703	-3.73588	1794.2	3530.3	3350.2	2762.6	24840.9	27835.4	28092.3	12	1	14	14	69	12	A0QT49; msm:MSMEG_1711	1794.2	761.1	893.3	1400.1	17407.2	14442.1	14798.2
High	A0QQG1	Xanthine dehydrogenase OS=Mycolicibacterium smegmatis (strain ATCC 700084 / mc(2)155) OX=246196 GN=MSMEG_0743 PE=1 SV=1	-0.19	0.877	0.0579812	-1.23671	2548.4	2167.9	2039.7	1655.2	6421.4	7117.8	6891.6	5	1	5	5	15	5	A0R181; msm:MSMEG_4656	2548.4	467.4	543.8	838.8	4499.8	3693	3630.3
High	A0QQG2	Carbon monoxide dehydrogenase medium chain OS=Mycolicibacterium smegmatis (strain ATCC 700084 / mc(2)155) OX=246196 GN=MSMEG_0744 PE=4 SV=1	-2.45	0.183	0.000181449	-3.74124	110.7	85.1	115.9	131.7	331.8	294	282.1	1	1	1	1	4	1	A0QP84; msm:MSMEG_0307	110.7	18.3	30.9	66.7	232.5	152.5	148.6
Medium	A0QQG3	[2Fe-2S] binding domain protein OS=Mycolicibacterium smegmatis (strain ATCC 700084 / mc(2)155) OX=246196 GN=MSMEG_0745 PE=4 SV=1	-2.95	0.13	0.000207821	-3.68231	2331.4	2125.9	3096.1	2445.1	797.5	982.1	1028.4	1	1	1	1	3	1	A0R1L0; msm:MSMEG_4792	2331.4	458.3	825.5	1239.2	558.9	509.6	541.7
High	A0QQG4	Carbon-monoxide dehydrogenase, large subunit OS=Mycolicibacterium smegmatis (strain ATCC 700084 / mc(2)155) OX=246196 GN=MSMEG_0746 PE=4 SV=1	0.54	1.456	0.973725	-0.0115637	770.8	894.8	843.3	921.7	1474	1293	1365.1	4	1	4	4	10	4	A0R004; msm:MSMEG_4215	770.8	192.9	224.9	467.1	1032.9	670.9	719.1
High	A0QQG6	ATPase associated with various cellular activities, AAA_5 OS=Mycolicibacterium smegmatis (strain ATCC 700084 / mc(2)155) OX=246196 GN=MSMEG_0748 PE=4 SV=1	-2.5	0.177	0.0380814	-1.41929	9897.3	9496.1	6029	9382.4	25957.9	27754.2	34234.2	8	1	8	8	47	8	A0R782; msm:MSMEG_6815	9897.3	2047.3	1607.5	4754.9	18189.9	14400	18033.6
High	A0QQG7	Carbon monoxide dehydrogenase subunit G (CoxG) family protein OS=Mycolicibacterium smegmatis (strain ATCC 700084 / mc(2)155) OX=246196 GN=MSMEG_0749 PE=4 SV=1	-0.94	0.523	0.00747798	-2.12622	1912.4	3164.1	2975.1	2800.4	11031.2	9252.4	9924.6	9	1	9	11	36	9	A0QXS0; msm:MSMEG_3403	1912.4	682.2	793.3	1419.2	7730.1	4800.5	5228
High	A0QQG9	Membrane protein OS=Mycolicibacterium smegmatis (strain ATCC 700084 / mc(2)155) OX=246196 GN=MSMEG_0750 PE=3 SV=1	0.07	1.053	0.853191	-0.0689536	10491.6	13097.7	14581.1	11918.4	24886.7	28390.4	24847.1	11	1	11	11	41	11	A0R5L5; msm:MSMEG_6234	10491.6	2823.7	3887.8	6040.2	17439.3	14730.1	13088.8
High	A0QQH0	Fructose-bisphosphate aldolase OS=Mycolicibacterium smegmatis (strain ATCC 700084 / mc(2)155) OX=246196 GN=fbaA PE=3 SV=1	-0.94	0.523	0.012602	-1.89956	1671.2	1809.6	2329.3	1666.1	3981.8	4773.3	4053.5	2	1	2	2	10	2	A0QPY7; msm:MSMEG_0564	1671.2	390.1	621.1	844.4	2790.3	2476.6	2135.3
High	A0QQH1	DUF4878 domain-containing protein OS=Mycolicibacterium smegmatis (strain ATCC 700084 / mc(2)155) OX=246196 GN=MSMEG_0753 PE=4 SV=1	-0.85	0.553	0.100819	-0.996457	98156.3	83936.9	98284.8	87861.6	159520	172663	148128	46	1	46	54	467	46	A0R1Y2; msm:MSMEG_4915	98156.3	18095.9	26205.8	44527.8	111784	89584.3	78029.4
High	A0QQH2	DUF3151 domain-containing protein OS=Mycolicibacterium smegmatis (strain ATCC 700084 / mc(2)155) OX=246196 GN=MSMEG_0754 PE=4 SV=1	-0.76	0.592	0.00810838	-2.09107	17605.4	17655	22793.2	21022.3	8362.9	9519	10232.7	14	1	14	15	37	14	A0R5V2; msm:MSMEG_6322	17605.4	3806.2	6077.4	10654	5860.3	4938.8	5390.3
High	A0QQH5	Putative zinc metalloprotease Rip2 OS=Mycolicibacterium smegmatis (strain ATCC 700084 / mc(2)155) OX=246196 GN=rip2 PE=3 SV=1	0.69	1.614	0.0191353	-1.71817	551	465.8	471.7	476	284.9	291.4	298.4	2	1	2	2	9	2	A0R1F6; msm:MSMEG_4735	551	100.4	125.8	241.2	199.7	151.2	157.2
High	A0QQH6	Peptidase M50 OS=Mycolicibacterium smegmatis (strain ATCC 700084 / mc(2)155) OX=246196 GN=MSMEG_0758 PE=4 SV=1	0.25	1.193	0.241069	-0.617858	860.7	790.2	661.9	877.5	1748.8	1887	1843.5	3	1	3	3	3	3	A0QSQ6; msm:MSMEG_1565	860.7	170.4	176.5	444.7	1225.5	979	971.1
High	A0QQH7	Adenylosuccinate synthetase OS=Mycolicibacterium smegmatis (strain ATCC 700084 / mc(2)155) OX=246196 GN=purA PE=1 SV=1	-0.46	0.726	0.00126831	-2.89677	2563	1891.2	1558.7	1944.2	6482.9	5404.5	6148.2	7	1	7	7	15	7	A0R5S6; msm:MSMEG_6296	2563	407.7	415.6	985.3	4542.9	2804.1	3238.7
High	A0QQH8	Acyl-coenzyme A thioesterase THEM4 OS=Mycolicibacterium smegmatis (strain ATCC 700084 / mc(2)155) OX=246196 GN=MSMEG_0760 PE=3 SV=1	-0.7	0.616	0.120369	-0.919486	54720.6	59622.7	71859	60843	26830.6	32858.3	30296.2	22	1	23	26	203	22	A0QX61; msm:MSMEG_3184	54720.6	12854	19159.9	30834.9	18801.5	17048.2	15959.1
High	A0QQI0	Cytochrome P450 FAS1 OS=Mycolicibacterium smegmatis (strain ATCC 700084 / mc(2)155) OX=246196 GN=MSMEG_0762 PE=3 SV=1	1.12	2.18	0.000611084	-3.2139	21468.4	18497.7	15789.5	21388.1	45152.9	39585.3	41400.3	12	1	13	13	91	12	A0R582; msm:MSMEG_6099	21468.4	3987.9	4210	10839.4	31640.8	20538.4	21808.5
High	A0QQI1	Antibiotic transporter OS=Mycolicibacterium smegmatis (strain ATCC 700084 / mc(2)155) OX=246196 GN=MSMEG_0763 PE=3 SV=1	0.74	1.674	0.000239921	-3.61993	263.3	308.8	274	291.7	166.6	163.2	144.2	2	1	2	2	2	2	A0R6C2; msm:MSMEG_6497	263.3	66.6	73.1	147.8	116.8	84.7	76
High	A0QQI2	Na+/H+ antiporter OS=Mycolicibacterium smegmatis (strain ATCC 700084 / mc(2)155) OX=246196 GN=MSMEG_0764 PE=3 SV=1	-0.17	0.886	0.135265	-0.868814	460.7	714.4	733.3	544.3	2358.5	2065.2	1988.7	4	1	4	4	7	4	A0QPJ5; msm:MSMEG_0420	460.7	154	195.5	275.8	1652.7	1071.5	1047.6
High	A0QQI3	Zinc finger, UBP-type OS=Mycolicibacterium smegmatis (strain ATCC 700084 / mc(2)155) OX=246196 GN=MSMEG_0765 PE=4 SV=1	-1.2	0.437	0.00370707	-2.43097	385.8	327.6	346.6	410.4	161	184.7	195.6	1	1	1	1	5	1	A0R233; msm:MSMEG_4970	385.8	70.6	92.4	208	112.8	95.9	103
High	A0QQI4	Phosphoribosylglycinamide formyltransferase 2 OS=Mycolicibacterium smegmatis (strain ATCC 700084 / mc(2)155) OX=246196 GN=purT PE=4 SV=1	1.28	2.422	0.0123753	-1.90744	22021.8	19784.5	23095.6	20044.1	8086.2	9317.9	7595.1	15	1	15	15	39	15	A0QZ01; msm:MSMEG_3848	22021.8	4265.3	6158	10158.2	5666.4	4834.5	4000.9
High	A0QQI5	Lumazine-binding protein OS=Mycolicibacterium smegmatis (strain ATCC 700084 / mc(2)155) OX=246196 GN=MSMEG_0767 PE=4 SV=1	0.57	1.483	0.00106637	-2.97209	14957.6	16028.3	16546.8	16363.7	1793.7	2122.4	1661	7	1	7	7	24	7	A0QT72; msm:MSMEG_1738	14957.6	3455.5	4411.9	8293	1256.9	1101.2	875
High	A0QQI6	Rhodanese domain-containing protein OS=Mycolicibacterium smegmatis (strain ATCC 700084 / mc(2)155) OX=246196 GN=MSMEG_0768 PE=4 SV=1	-0.44	0.737	0.182316	-0.739176	6134.8	6066.2	3521.8	4347.7	21661.1	25793.3	21401.8	8	1	8	9	44	8	A0R6E9; msm:MSMEG_6524	6134.8	1307.8	939	2203.4	15179	13382.6	11273.9
High	A0QQI7	O-succinylhomoserine sulfhydrylase OS=Mycolicibacterium smegmatis (strain ATCC 700084 / mc(2)155) OX=246196 GN=metZ PE=3 SV=1	0.28	1.215	0.144178	-0.8411	4058.9	2710.6	2717.5	3843.9	9396.6	11506.9	10485.7	7	1	7	7	26	7	A0R0D7; msm:MSMEG_4350	4058.9	584.4	724.6	1948.1	6584.6	5970.2	5523.5
High	A0QQI9	Oxidoreductase YqjQ OS=Mycolicibacterium smegmatis (strain ATCC 700084 / mc(2)155) OX=246196 GN=MSMEG_0771 PE=3 SV=1	-0.77	0.586	0.0520259	-1.28378	35825.9	30382.4	20112.6	35233.7	4181.9	4619.8	4185.3	11	1	11	11	59	11	A0QNM4; msm:MSMEG_0096	35825.9	6550.1	5362.7	17856.3	2930.5	2397	2204.7
High	A0QQJ3	Metallo-beta-lactamase superfamily protein OS=Mycolicibacterium smegmatis (strain ATCC 700084 / mc(2)155) OX=246196 GN=MSMEG_0775 PE=4 SV=1	0.19	1.143	0.19615	-0.707411	6616.8	13082.6	11986.3	12194.2	50965.3	83712.6	78089.2	10	1	10	16	127	10	A0R365; msm:MSMEG_5359	6616.8	2820.5	3195.9	6180	35713.8	43433.4	41135.2
High	A0QQJ4	F420-dependent glucose-6-phosphate dehydrogenase OS=Mycolicibacterium smegmatis (strain ATCC 700084 / mc(2)155) OX=246196 GN=fgd PE=1 SV=2	0.4	1.318	0.0203271	-1.69193	195	233.4	163.3	181.7	627.5	601.1	617.4	2	1	2	2	6	2	A0QVG8; msm:MSMEG_2569	195	50.3	43.5	92.1	439.7	311.9	325.2
High	A0QQJ6	3-oxoacyl-[acyl-carrier-protein] reductase MabA OS=Mycolicibacterium smegmatis (strain ATCC 700084 / mc(2)155) OX=246196 GN=MSMEG_0779 PE=1 SV=1	-2.91	0.133	2.6039e-05	-4.58438	178109	97979.9	116574	121011	30666.5	29605.4	25852.5	57	1	57	59	269	57	A0QPE5; msm:MSMEG_0370	178109	21123.4	31082.3	61327.7	21489.5	15360.5	13618.4
High	A0QQJ8	Amino acid permease OS=Mycolicibacterium smegmatis (strain ATCC 700084 / mc(2)155) OX=246196 GN=MSMEG_0781 PE=3 SV=1	-2.05	0.241	0.000149439	-3.82554	5814.8	7479.1	7597.7	6866.3	12285	14838.8	13848.1	4	1	4	5	28	4	A0R2X5; msm:MSMEG_5266	5814.8	1612.4	2025.8	3479.8	8608.7	7699	7294.8
High	A0QQJ9	Aminotransferase class-III OS=Mycolicibacterium smegmatis (strain ATCC 700084 / mc(2)155) OX=246196 GN=MSMEG_0782 PE=3 SV=1	-0.15	0.901	0.548885	-0.260519	2049.7	2298.8	2655.2	2269.5	3742.1	4320.4	3985.7	5	1	5	5	23	5	A0R4G3; msm:MSMEG_5823	2049.7	495.6	708	1150.2	2622.3	2241.6	2099.5
High	A0QQK0	Phosphate acetyltransferase OS=Mycolicibacterium smegmatis (strain ATCC 700084 / mc(2)155) OX=246196 GN=pta PE=3 SV=1	0.17	1.129	0.251118	-0.600123	11051	8567.6	10187.6	11168.8	18344.9	21799.4	19036.4	13	1	13	13	51	13	A0QTV6; msm:MSMEG_1980	11051	1847.1	2716.3	5660.3	12855.1	11310.4	10027.8
High	A0QQK1	Acetate kinase OS=Mycolicibacterium smegmatis (strain ATCC 700084 / mc(2)155) OX=246196 GN=ackA PE=1 SV=1	0.21	1.153	0.105288	-0.97762	192.5	187.4	175.3	205.2	351.7	403.3	347.9	2	1	3	3	15	2	A0QQ83; msm:MSMEG_0662	192.5	40.4	46.7	104	246.5	209.2	183.2
High	A0QQK3	Serine/threonine-protein kinase PknG OS=Mycolicibacterium smegmatis (strain ATCC 700084 / mc(2)155) OX=246196 GN=pknG PE=1 SV=1	-0.16	0.892	0.202274	-0.69406	118.5	133.2	136.8	125.6	497.3	503.7	616.6	1	1	1	1	3	1	A0R400; msm:MSMEG_5655	118.5	28.7	36.5	63.7	348.5	261.3	324.8
High	A0QQK4	Bacterial extracellular solute-binding protein, family protein 3 OS=Mycolicibacterium smegmatis (strain ATCC 700084 / mc(2)155) OX=246196 GN=MSMEG_0787 PE=3 SV=1	-1.46	0.364	0.00219987	-2.6576	826.9	725	712.7	841.6	1482.3	1519.6	1507.1	3	1	3	3	11	3	A0R3T2; msm:MSMEG_5586	826.9	156.3	190	426.5	1038.7	788.4	793.9
High	A0QQK5	Conserved membrane protein OS=Mycolicibacterium smegmatis (strain ATCC 700084 / mc(2)155) OX=246196 GN=MSMEG_0788 PE=4 SV=1	-0.43	0.743	0.0338416	-1.47055	121.7	81.4	94.7	125.6	39.6	32.7	34.4	1	1	1	1	2	1	A0QZL5; msm:MSMEG_4067	121.7	17.6	25.3	63.7	27.7	16.9	18.1
High	A0QQK6	Hydrolase, NUDIX family protein OS=Mycolicibacterium smegmatis (strain ATCC 700084 / mc(2)155) OX=246196 GN=MSMEG_0790 PE=3 SV=1	0.7	1.625	0.21016	-0.677449	2356.2	2191.8	2045	2347.9	2989.4	3193.7	3210.2	5	1	5	5	31	5	A0R435; msm:MSMEG_5690	2356.2	472.5	545.3	1189.9	2094.8	1657	1691.1
High	A0QQK7	Thiamine-phosphate synthase OS=Mycolicibacterium smegmatis (strain ATCC 700084 / mc(2)155) OX=246196 GN=thiE PE=3 SV=1	-0.89	0.541	0.0539598	-1.26793	149544	246302	228632	182427	33312.8	31811.1	33011	21	1	21	25	258	21	A0QR97; I7FIW6; msg:MSMEI_1007; msm:MSMEG_1037; P0CH36; Q9AE96	149544	53100.1	60960.6	92453.2	23343.9	16504.9	17389.2
High	A0QQK8	Glycine oxidase ThiO OS=Mycolicibacterium smegmatis (strain ATCC 700084 / mc(2)155) OX=246196 GN=thiO PE=4 SV=1	0.03	1.018	0.643508	-0.191446	1607.7	1855.3	2098.7	2426.2	5408.2	4822.9	5470.2	1	1	1	1	3	1	A0R4J3; msm:MSMEG_5854	1607.7	400	559.6	1229.6	3789.8	2502.3	2881.5
High	A0QQK9	Thiamine biosynthesis protein ThiS OS=Mycolicibacterium smegmatis (strain ATCC 700084 / mc(2)155) OX=246196 GN=thiS PE=4 SV=1	-0.55	0.684	0.372567	-0.428796	5108.7	7415.2	7217.4	5771.1	34443.1	54666.5	40869.9	15	1	15	18	96	15	A0QT42; msm:MSMEG_1704	5108.7	1598.6	1924.4	2924.8	24135.9	28363.2	21529.1
High	A0QQL0	Thiazole synthase OS=Mycolicibacterium smegmatis (strain ATCC 700084 / mc(2)155) OX=246196 GN=thiG PE=1 SV=1	-0.21	0.862	0.466765	-0.330902	448.1	580.2	629.7	501.4	2347	3450.6	2609.1	6	1	6	6	12	6	A0QRN1; msm:MSMEG_1177	448.1	125.1	167.9	254.1	1644.7	1790.3	1374.4
High	A0QQL1	SGNH hydrolase-type esterase domain-containing protein OS=Mycolicibacterium smegmatis (strain ATCC 700084 / mc(2)155) OX=246196 GN=MSMEG_0794 PE=4 SV=1	0.86	1.817	0.0412048	-1.38505	1831.1	1772.8	2116.2	1788.1	2895.4	3295.1	2944	5	1	5	7	30	5	A0QWU0; msm:MSMEG_3062	1831.1	382.2	564.2	906.2	2028.9	1709.6	1550.8
High	A0QQL2	ABC transporter ATP-binding protein OS=Mycolicibacterium smegmatis (strain ATCC 700084 / mc(2)155) OX=246196 GN=MSMEG_0795 PE=4 SV=1	0.36	1.285	0.0477842	-1.32072	13081.7	13574.7	12115.5	13579.6	18000.7	16658.7	17655.3	10	1	10	11	46	10	A0QSW1; msm:MSMEG_1621	13081.7	2926.6	3230.4	6882	12613.9	8643.2	9300.3
High	A0QQL3	ABC transporter integral membrane subunit OS=Mycolicibacterium smegmatis (strain ATCC 700084 / mc(2)155) OX=246196 GN=MSMEG_0796 PE=4 SV=1					281.5	219.7	173	246.4	588.2	797.2	760.5	2	1	2	2	2	2	A0QU22; msm:MSMEG_2049	281.5	47.4	46.1	124.9	412.2	413.6	400.6
High	A0QQM2	Hydrolase OS=Mycolicibacterium smegmatis (strain ATCC 700084 / mc(2)155) OX=246196 GN=MSMEG_0806 PE=3 SV=1	-1.37	0.387	8.52017e-05	-4.06955	1433.9	949.4	886.7	1248	4638	4147.1	4022.9	4	1	4	4	16	4	A0QVB4; I7G8M9; msg:MSMEI_2456; msm:MSMEG_2515	1433.9	204.7	236.4	632.5	3250.1	2151.7	2119.2
High	A0QQM4	Possible chalcone synthase Pks10 OS=Mycolicibacterium smegmatis (strain ATCC 700084 / mc(2)155) OX=246196 GN=MSMEG_0808 PE=3 SV=1	-2.13	0.228	2.23943e-05	-4.64986	370	270.1	306.7	253.9	975.7	1000	937.3	1	1	1	1	2	1	A0QX39; msm:MSMEG_3162	370	58.2	81.8	128.7	683.7	518.9	493.7
Medium	A0QQM5	Isoprenylcysteine carboxyl methyltransferase OS=Mycolicibacterium smegmatis (strain ATCC 700084 / mc(2)155) OX=246196 GN=MSMEG_0809 PE=4 SV=1					246213	244353	312649	300939	131507	149131	144192	14	1	14	16	284	14	A0QSF9; I7FY96; msg:MSMEI_1429; msm:MSMEG_1465	246213	52679.9	83361.9	152514	92153	77374.9	75956
High	A0QQM7	Pyrimidine permease RutG OS=Mycolicibacterium smegmatis (strain ATCC 700084 / mc(2)155) OX=246196 GN=MSMEG_0810 PE=3 SV=1	-1.95	0.259	4.07082e-05	-4.39032	11385.6	11438.7	11530.5	8281.1	22675.5	26636.5	22248.1	15	1	15	15	57	15	A0R675; msm:MSMEG_6450	11385.6	2466.1	3074.4	4196.8	15889.8	13820.1	11719.6
High	A0QQN0	Transcriptional regulator, TetR family protein OS=Mycolicibacterium smegmatis (strain ATCC 700084 / mc(2)155) OX=246196 GN=MSMEG_0815 PE=4 SV=1	-0.19	0.874	0.448949	-0.347803	39950.5	45371.1	46747.1	53077.7	11855.2	15714.8	14852.3	12	1	12	15	103	12	A0QSZ4; msm:MSMEG_1655	39950.5	9781.5	12464.2	26899.5	8307.5	8153.5	7823.8
High	A0QQN1	Membrane protein OS=Mycolicibacterium smegmatis (strain ATCC 700084 / mc(2)155) OX=246196 GN=MSMEG_0814 PE=4 SV=1	-0.47	0.72	0.392384	-0.406288	2128.1	3053.2	3155.2	3475.7	13778.3	14013.3	14746.7	4	1	4	4	10	4	A0R0G6; msm:MSMEG_4379	2128.1	658.2	841.3	1761.5	9655.1	7270.7	7768.1
High	A0QQN3	LysR-family protein transcriptional regulator OS=Mycolicibacterium smegmatis (strain ATCC 700084 / mc(2)155) OX=246196 GN=MSMEG_0817 PE=3 SV=1	0.89	1.851	0.396638	-0.401605	9.6	13.4	9	6.6	45.5	54	44.4	2	1	2	2	9	2	A0R2J8; msm:MSMEG_5140	9.6	2.9	2.4	3.4	31.9	28	23.4
High	A0QQN5	N-carbamoyl-L-amino acid amidohydrolase OS=Mycolicibacterium smegmatis (strain ATCC 700084 / mc(2)155) OX=246196 GN=MSMEG_0819 PE=3 SV=1	0.15	1.109	0.0504195	-1.2974	773.4	1653	1609.2	1340.9	7305.9	8490.2	9858	6	1	6	6	26	6	A0R631; msm:MSMEG_6406	773.4	356.4	429.1	679.6	5119.6	4405	5192.9
Medium	A0QQN6	Glutamyl-tRNA(Gln) amidotransferase subunit A OS=Mycolicibacterium smegmatis (strain ATCC 700084 / mc(2)155) OX=246196 GN=MSMEG_0821 PE=4 SV=1	-0.77	0.586	0.0484779	-1.31446	36.8	48.2	48.4	55.1	144.6	207.7	166.1	1	1	1	1	3	1	A0R5G0; msm:MSMEG_6178	36.8	10.4	12.9	27.9	101.3	107.8	87.5
Medium	A0QQN9	Septum formation-related domain-containing protein OS=Mycolicibacterium smegmatis (strain ATCC 700084 / mc(2)155) OX=246196 GN=MSMEG_0823 PE=4 SV=1					26609.6	25690.6	25402.3	27546	35034.1	34966.6	35206.4	14	1	14	15	84	14	A0QX37; msm:MSMEG_3160	26609.6	5538.6	6773	13960.2	24550	18142	18545.7
High	A0QQP0	KANL3/Tex30 alpha/beta hydrolase-like domain-containing protein OS=Mycolicibacterium smegmatis (strain ATCC 700084 / mc(2)155) OX=246196 GN=MSMEG_0824 PE=4 SV=1	-0.45	0.73	0.0650243	-1.18692	2741.7	2119.8	1865	2465.5	5234	5526	6032.3	8	1	8	8	51	8	A0QPL3; msm:MSMEG_0438	2741.7	457	497.3	1249.5	3667.7	2867.1	3177.6
High	A0QQP1	Phosphomethylpyrimidine kinase OS=Mycolicibacterium smegmatis (strain ATCC 700084 / mc(2)155) OX=246196 GN=thiD PE=4 SV=1	-0.73	0.605	0.00506125	-2.29574	1920.3	1636.8	1733.8	1590.5	619.6	736.2	591.5	3	1	3	3	13	3	A0R113; msm:MSMEG_4582	1920.3	352.9	462.3	806	434.2	382	311.6
High	A0QQP2	Phosphomethylpyrimidine synthase OS=Mycolicibacterium smegmatis (strain ATCC 700084 / mc(2)155) OX=246196 GN=thiC PE=3 SV=1	1.44	2.706	0.000121085	-3.91691	54.5	61.7	48.2	51.1	96.9	87.8	86.8	1	1	1	1	4	1	A0QQ53; msg:MSMEI_0614; msm:MSMEG_0630	54.5	13.3	12.9	25.9	67.9	45.6	45.7
High	A0QQP5	Exodeoxyribonuclease III OS=Mycolicibacterium smegmatis (strain ATCC 700084 / mc(2)155) OX=246196 GN=xth PE=3 SV=1	-0.23	0.85	0.431157	-0.365364	392.3	244.9	312.4	313.3	834.7	967.1	879.7	1	1	1	1	1	1	A0R0D9; msm:MSMEG_4352	392.3	52.8	83.3	158.8	584.9	501.8	463.4
High	A0QQP7	Acetyltransferase, gnat family protein OS=Mycolicibacterium smegmatis (strain ATCC 700084 / mc(2)155) OX=246196 GN=MSMEG_0830 PE=4 SV=1	-0.01	0.994	0.92022	-0.0361082	7518.3	4834.3	5625.5	6631.4	1913.3	2199.1	2074.8	7	1	7	7	14	7	A0R6H8; I7FV42; msg:MSMEI_6377; msm:MSMEG_6554	7518.3	1042.2	1499.9	3360.8	1340.7	1141	1092.9
High	A0QQP8	Peptide deformylase OS=Mycolicibacterium smegmatis (strain ATCC 700084 / mc(2)155) OX=246196 GN=def PE=3 SV=1	-0.2	0.869	0.196551	-0.706524	269.7	180.6	224.5	276.4	814.9	782.3	725	1	1	1	1	1	1	A0QXU5; msm:MSMEG_3429	269.7	38.9	59.9	140.1	571	405.9	381.9
High	A0QQP9	Fis family transcriptional regulator OS=Mycolicibacterium smegmatis (strain ATCC 700084 / mc(2)155) OX=246196 GN=MSMEG_0833 PE=4 SV=1	-1.64	0.32	0.0255416	-1.59275	1150.6	2404.6	2265.5	2463.1	10555.7	14920	12743.1	1	1	1	1	5	1	A0QVZ4; msm:MSMEG_2751	1150.6	518.4	604	1248.3	7396.9	7741.1	6712.7
High	A0QQQ0	Tuberculin related peptide OS=Mycolicibacterium smegmatis (strain ATCC 700084 / mc(2)155) OX=246196 GN=MSMEG_0834 PE=4 SV=1	0.65	1.571	0.0320988	-1.49351	13702.1	15565.1	15937.3	16041	6980.8	8137.5	6850.7	6	1	6	6	35	6	A0QSX9; msm:MSMEG_1640	13702.1	3355.7	4249.4	8129.5	4891.8	4222	3608.7
High	A0QQQ1	Superoxide dismutase [Cu-Zn] OS=Mycolicibacterium smegmatis (strain ATCC 700084 / mc(2)155) OX=246196 GN=sodC PE=1 SV=1	-1.47	0.361	0.0152832	-1.81579	26146	24742.9	23206.9	21307.2	122168	94607	123598	19	1	19	20	191	19	A0QT17; msm:MSMEG_1679	26146	5334.3	6187.7	10798.4	85608.7	49085.9	65108
High	A0QQQ2	Putative glutamate--cysteine ligase 2-1 OS=Mycolicibacterium smegmatis (strain ATCC 700084 / mc(2)155) OX=246196 GN=MSMEG_0836 PE=3 SV=1	-0.77	0.585	0.0106913	-1.97097	120582	143555	147512	145819	89250.4	81877.2	84911.8	24	1	24	28	261	24	A0R3C8; msm:MSMEG_5427	120582	30948.9	39331.3	73900.4	62542	42481.1	44729.1
High	A0QQQ4	AsnC-family protein transcriptional regulator OS=Mycolicibacterium smegmatis (strain ATCC 700084 / mc(2)155) OX=246196 GN=MSMEG_0838 PE=4 SV=1	-1.41	0.377	0.00684548	-2.1646	3708	2932.9	2096.4	2205.2	8683.6	12496.4	9860	6	1	6	6	31	6	A0R4N4; msm:MSMEG_5896	3708	632.3	559	1117.6	6085	6483.6	5194
High	A0QQQ5	ATP-dependent protease La (LON) domain subfamily protein OS=Mycolicibacterium smegmatis (strain ATCC 700084 / mc(2)155) OX=246196 GN=MSMEG_0839 PE=4 SV=1	-0.79	0.579	0.0798348	-1.09781	61805	64188.9	71219.4	50752.5	29809.8	33660.9	28743.7	33	1	33	36	170	33	A0R193; msm:MSMEG_4668	61805	13838.4	18989.3	25721.1	20889.2	17464.6	15141.4
High	A0QQQ6	Transmembrane protein OS=Mycolicibacterium smegmatis (strain ATCC 700084 / mc(2)155) OX=246196 GN=MSMEG_0840 PE=4 SV=1	-0.31	0.808	0.316343	-0.499842	403.6	516.7	490.2	480.5	770.9	878.8	776.7	1	1	1	1	2	1	A0QR84; msm:MSMEG_1023; msm:MSMEG_2303	403.6	111.4	130.7	243.5	540.2	456	409.2
High	A0QQQ8	Multisubunit Na+/H+ antiporter, G subunit OS=Mycolicibacterium smegmatis (strain ATCC 700084 / mc(2)155) OX=246196 GN=MSMEG_0843 PE=4 SV=1	-0.38	0.771	0.0248521	-1.60464	33257.8	26128.2	28449.1	29587.4	58017.1	72561.7	64636.8	16	1	16	18	105	16	A0QU12; msm:MSMEG_2038	33257.8	5633	7585.4	14994.7	40655.4	37647.9	34048.8
High	A0QQR0	Multisubunit Na+/H+ antiporter OS=Mycolicibacterium smegmatis (strain ATCC 700084 / mc(2)155) OX=246196 GN=MSMEG_0845 PE=3 SV=1	-0.17	0.891	0.278606	-0.555009	502.2	337.4	333	357.9	873.4	1129.7	980	2	1	2	2	3	2	A0QNT5; msm:MSMEG_0157	502.2	72.7	88.8	181.4	612	586.2	516.3
High	A0QQR1	NADH-ubiquinone oxidoreductase/multisubunit na+/h+ antiporter, d subunit OS=Mycolicibacterium smegmatis (strain ATCC 700084 / mc(2)155) OX=246196 GN=MSMEG_0846 PE=3 SV=1	0.52	1.438	0.344402	-0.462934	1285.9	1312	1431	1239	2449.5	2792.8	2403.5	1	1	1	1	3	1	A0R5C2; msm:MSMEG_6140	1285.9	282.9	381.5	627.9	1716.5	1449	1266.1
High	A0QQR2	NADH-ubiquinone/plastoquinone oxidoreductase chain 4l family protein OS=Mycolicibacterium smegmatis (strain ATCC 700084 / mc(2)155) OX=246196 GN=MSMEG_0847 PE=3 SV=1	-0.42	0.745	0.026849	-1.57107	8011.1	5924.5	6935.2	6467.6	13407.1	14645.3	12048	18	1	18	18	43	18	A0QPD4; msg:MSMEI_0352; msm:MSMEG_0359	8011.1	1277.3	1849.1	3277.8	9395	7598.6	6346.5
High	A0QQR3	NADH ubiquinone oxidoreductase subunit 5 OS=Mycolicibacterium smegmatis (strain ATCC 700084 / mc(2)155) OX=246196 GN=MSMEG_0848 PE=4 SV=1	0.29	1.222	0.511697	-0.290988	28157	25514.8	21976	30003.6	48384.7	50495.2	55424.4	10	1	10	12	80	10	A0QZR9; msm:MSMEG_4125	28157	5500.7	5859.5	15205.7	33905.5	26198.9	29196
High	A0QQR5	Cullin, a subunit of E3 ubiquitin ligase OS=Mycolicibacterium smegmatis (strain ATCC 700084 / mc(2)155) OX=246196 GN=MSMEG_0850 PE=4 SV=1	1.74	3.342	0.0349164	-1.45697	15535.9	15325.2	12091	15098.2	25173.3	25274.6	27930.5	11	1	12	14	83	11	A0QVY5; I7G7A4; msg:MSMEI_2673; msm:MSMEG_2740	15535.9	3304	3223.8	7651.7	17640.1	13113.4	14713
High	A0QQR7	CBS domain protein OS=Mycolicibacterium smegmatis (strain ATCC 700084 / mc(2)155) OX=246196 GN=MSMEG_0852 PE=4 SV=1					12196.3	12627.8	9647.9	12605.8	3840.9	3605.5	4783.6	4	1	4	5	27	4	A0R3A4; msm:MSMEG_5401	12196.3	2722.4	2572.4	6388.5	2691.5	1870.7	2519.9
High	A0QQS0	DNA-binding response regulator, LuxR family protein OS=Mycolicibacterium smegmatis (strain ATCC 700084 / mc(2)155) OX=246196 GN=MSMEG_0856 PE=4 SV=1	-0.41	0.751	0.00232088	-2.63435	2040	1318	1210.7	1709.8	5750.4	6628.6	6426.8	5	1	5	8	50	5	A0R1B0; msm:MSMEG_4687	2040	284.1	322.8	866.5	4029.6	3439.2	3385.4
High	A0QQS3	Transcriptional regulator, TetR family protein OS=Mycolicibacterium smegmatis (strain ATCC 700084 / mc(2)155) OX=246196 GN=MSMEG_0859 PE=4 SV=1	-0.54	0.686	0.0165848	-1.78029	4720.7	3861.1	3762.6	5495.8	15506.3	14780.3	15714.8	8	1	8	9	26	8	A0QQ28; msm:MSMEG_0605	4720.7	832.4	1003.2	2785.2	10866	7668.6	8278.1
High	A0QQS4	Cell division control protein Cdc48 OS=Mycolicibacterium smegmatis (strain ATCC 700084 / mc(2)155) OX=246196 GN=MSMEG_0858 PE=1 SV=1	0.84	1.789	0.0873916	-1.05853	510	322.7	408	401.9	964.9	1307.6	1188.4	1	1	1	1	3	1	A0R0W6; msm:MSMEG_4532	510	69.6	108.8	203.7	676.2	678.4	626
High	A0QQS5	CDP-diacylglycerol--serine O-phosphatidyltransferase OS=Mycolicibacterium smegmatis (strain ATCC 700084 / mc(2)155) OX=246196 GN=MSMEG_0860 PE=3 SV=1	0.71	1.634	0.0300216	-1.52257	4255.9	7369.4	7103.8	5937.5	37572.2	39825.1	37983.1	10	1	10	10	49	10	A0QS00; msm:MSMEG_1298	4255.9	1588.8	1894.1	3009.1	26328.6	20662.8	20008.4
High	A0QQS6	Phosphatidylserine decarboxylase proenzyme OS=Mycolicibacterium smegmatis (strain ATCC 700084 / mc(2)155) OX=246196 GN=psd PE=3 SV=1	0.27	1.207	0.189323	-0.722798	175	149.9	124.4	154.9	282.7	328.4	283.6	1	1	1	1	1	1	A0QWZ0; msm:MSMEG_3113	175	32.3	33.2	78.5	198.1	170.4	149.4
High	A0QQS7	Molybdopterin molybdenumtransferase OS=Mycolicibacterium smegmatis (strain ATCC 700084 / mc(2)155) OX=246196 GN=MSMEG_0862 PE=3 SV=1	-0.51	0.701	0.0380005	-1.42021	874.9	502.8	576.6	630.9	239.3	185.5	181.7	3	1	3	3	6	3	A0R6Q3; msm:MSMEG_6632	874.9	108.4	153.7	319.7	167.7	96.2	95.7
High	A0QQS8	Short chain dehydrogenase OS=Mycolicibacterium smegmatis (strain ATCC 700084 / mc(2)155) OX=246196 GN=MSMEG_0863 PE=3 SV=1	-0.19	0.878	0.319367	-0.495709	61673.6	52153.5	38573.2	61398.7	11421.7	10730.4	11399.8	16	1	16	20	171	16	A0R0T1; msm:MSMEG_4497	61673.6	11243.7	10284.8	31116.5	8003.7	5567.3	6005.1
High	A0QQS9	Bacterial membrane flanked domain family protein OS=Mycolicibacterium smegmatis (strain ATCC 700084 / mc(2)155) OX=246196 GN=MSMEG_0864 PE=4 SV=1	0.06	1.04	0.923413	-0.0346038	91664.6	98756.7	120902	89955.1	49820.4	55793.7	49248.9	37	1	37	42	311	37	A0QUE0; msm:MSMEG_2174	91664.6	21290.9	32236.3	45588.8	34911.5	28948	25942.9
High	A0QQT0	Bacterial membrane flanked domain family protein OS=Mycolicibacterium smegmatis (strain ATCC 700084 / mc(2)155) OX=246196 GN=MSMEG_0865 PE=4 SV=1	0.08	1.057	0.801665	-0.0960071	803.4	924.7	852.3	866.4	1143	1173.3	1106.5	1	1	1	1	2	1	A0QXV2; msm:MSMEG_3436	803.4	199.3	227.2	439.1	801	608.8	582.9
High	A0QQT1	Hydrolase OS=Mycolicibacterium smegmatis (strain ATCC 700084 / mc(2)155) OX=246196 GN=MSMEG_0867 PE=4 SV=1	-1.23	0.425	0.000232696	-3.63321	10984	8107.4	6832.4	10251	22184.4	28058.4	29743.4	5	1	5	8	50	5	A0QZ08; msm:MSMEG_3855	10984	1747.9	1821.7	5195.1	15545.7	14557.8	15668
High	A0QQT2	DNA or RNA helicase of superfamily protein II OS=Mycolicibacterium smegmatis (strain ATCC 700084 / mc(2)155) OX=246196 GN=MSMEG_0866 PE=4 SV=1	2.16	4.468	0.000218294	-3.66096	28661.1	30877.2	27302.6	31193.7	22497.6	21855.6	20930.8	15	1	15	15	72	15	A0QUZ7; I7FJ47; msg:MSMEI_2335; msm:MSMEG_2395	28661.1	6656.8	7279.7	15808.8	15765.1	11339.5	11025.8
High	A0QQU1	Dihydrodipicolinate synthase OS=Mycolicibacterium smegmatis (strain ATCC 700084 / mc(2)155) OX=246196 GN=MSMEG_0877 PE=3 SV=1	0.05	1.037	0.696676	-0.156969	3376.2	1853.5	2012.2	1901.8	438.4	525.6	537.4	7	1	8	8	40	7	A0QQ40; msg:MSMEI_0601; msm:MSMEG_0617	3376.2	399.6	536.5	963.8	307.2	272.7	283.1
High	A0QQU2	Short chain dehydrogenase OS=Mycolicibacterium smegmatis (strain ATCC 700084 / mc(2)155) OX=246196 GN=MSMEG_0876 PE=3 SV=1	1.15	2.227	0.00809599	-2.09173	2804.7	2619.4	3151.7	2992.9	1518.9	1778.7	1550.3	1	1	1	1	3	1	A0QV34; msm:MSMEG_2432	2804.7	564.7	840.3	1516.8	1064.4	922.9	816.7
High	A0QQU5	Chaperonin GroEL 2 OS=Mycolicibacterium smegmatis (strain ATCC 700084 / mc(2)155) OX=246196 GN=groEL2 PE=1 SV=1	0.67	1.596	0.00345495	-2.46156	12441.4	11176.7	11523.4	15128.8	24122.1	21890.1	25670	11	1	11	12	75	11	A0R3T9; msm:MSMEG_5592	12441.4	2409.6	3072.5	7667.2	16903.5	11357.5	13522.2
High	A0QQU7	Uncharacterized protein OS=Mycolicibacterium smegmatis (strain ATCC 700084 / mc(2)155) OX=246196 GN=MSMEG_0882 PE=4 SV=1	-0.75	0.593	0.00170639	-2.76792	1094.1	730	629.4	664.4	3546	3251.9	3065	6	1	7	7	10	6	A0R0H2; msm:MSMEG_4385	1094.1	157.4	167.8	336.7	2484.8	1687.2	1614.5
High	A0QQU8	Amidohydrolase family protein OS=Mycolicibacterium smegmatis (strain ATCC 700084 / mc(2)155) OX=246196 GN=MSMEG_0883 PE=4 SV=1	0.34	1.269	0.499154	-0.301766	1277.3	1525.5	1129.6	1138.2	5337.2	7956.6	6821.8	4	1	4	4	12	4	A0QTZ2; msm:MSMEG_2016	1277.3	328.9	301.2	576.8	3740	4128.2	3593.6
High	A0QQU9	Glyoxalase family protein OS=Mycolicibacterium smegmatis (strain ATCC 700084 / mc(2)155) OX=246196 GN=MSMEG_0884 PE=4 SV=1	-1.21	0.431	0.0340581	-1.46778	10183	12255.4	14596.6	12696.6	5648.1	6380.8	5723.1	9	1	9	11	44	9	A0QQI0; msm:MSMEG_0762	10183	2642.1	3891.9	6434.5	3957.9	3310.6	3014.8
Medium	A0QQV0	Mce-associated membrane protein OS=Mycolicibacterium smegmatis (strain ATCC 700084 / mc(2)155) OX=246196 GN=MSMEG_0885 PE=4 SV=1	0.59	1.503	0.286575	-0.542761	1254.2	1007.9	1057.5	998.5	1822.4	1961.6	1832.6	2	1	2	2	10	2	A0R5K9; msm:MSMEG_6228	1254.2	217.3	282	506	1277	1017.8	965.3
High	A0QQV1	non-specific serine/threonine protein kinase OS=Mycolicibacterium smegmatis (strain ATCC 700084 / mc(2)155) OX=246196 GN=MSMEG_0886 PE=4 SV=1	0.92	1.898	0.0293862	-1.53186	2151.1	1315.6	1110.3	1243.9	6649.9	6943.7	7989.1	3	1	3	3	5	3	A0QXM5; msm:MSMEG_3356	2151.1	283.6	296	630.4	4659.9	3602.7	4208.4
High	A0QQV2	Chorismate synthase OS=Mycolicibacterium smegmatis (strain ATCC 700084 / mc(2)155) OX=246196 GN=MSMEG_0887 PE=4 SV=1	-0.12	0.918	0.440227	-0.356323	34053.8	40656.9	44620.5	40556.2	66210.8	77982.8	68655.3	16	1	16	17	114	16	A0QXC3; msm:MSMEG_3250	34053.8	8765.2	11897.2	20553.7	46397	40460.6	36165.6
High	A0QQV4	Aldehyde dehydrogenase OS=Mycolicibacterium smegmatis (strain ATCC 700084 / mc(2)155) OX=246196 GN=MSMEG_0889 PE=3 SV=1	-2.74	0.15	0.00462686	-2.33471	259934	250725	282795	259455	200126	194930	194468	46	1	46	59	542	46	A0QWQ4; I7GAA7; msg:MSMEI_2950; msm:MSMEG_3025	259934	54053.7	75401.9	131490	140238	101138	102440
High	A0QQV5	HD domain protein OS=Mycolicibacterium smegmatis (strain ATCC 700084 / mc(2)155) OX=246196 GN=MSMEG_0890 PE=4 SV=1	-1.74	0.299	0.000998594	-3.00061	33548.7	27005.8	32520.4	26729	68539.2	68469.4	70541.7	11	1	11	12	78	11	A0QR90; msm:MSMEG_1029; msm:MSMEG_2309	33548.7	5822.2	8671	13546.1	48028.7	35524.6	37159.3
High	A0QQV6	GDP-polyphosphate phosphotransferase OS=Mycolicibacterium smegmatis (strain ATCC 700084 / mc(2)155) OX=246196 GN=MSMEG_0891 PE=1 SV=1	2.18	4.545	0.0210194	-1.67738	36439	36615.7	37121	41464.6	29211.1	27425.1	26690	15	1	15	18	93	15	A0QR02; I7G4G1; msg:MSMEI_0914; msm:MSMEG_0937; Q9F868	36439	7894	9897.6	21014	20469.6	14229.2	14059.5
High	A0QQV7	Uncharacterized protein OS=Mycolicibacterium smegmatis (strain ATCC 700084 / mc(2)155) OX=246196 GN=MSMEG_0892 PE=4 SV=1	-0.73	0.604	0.0543191	-1.26505	11743.5	8809.7	11221	9604.8	4841	5743.2	4708.4	10	1	14	14	65	10	A0QY12; msm:MSMEG_3496	11743.5	1899.3	2991.9	4867.7	3392.3	2979.8	2480.3
High	A0QQV9	Dihydrodipicolinate reductase OS=Mycolicibacterium smegmatis (strain ATCC 700084 / mc(2)155) OX=246196 GN=MSMEG_0894 PE=4 SV=1	0.32	1.249	0.0474712	-1.32357	472.5	476.2	483.7	409.7	684.1	669.9	629.4	2	1	2	2	8	2	A0R790; msm:MSMEG_6824	472.5	102.7	129	207.7	479.4	347.5	331.5
High	A0QQW0	Bacterial regulatory protein, GntR family protein OS=Mycolicibacterium smegmatis (strain ATCC 700084 / mc(2)155) OX=246196 GN=MSMEG_0895 PE=4 SV=1	-0.25	0.839	0.130415	-0.884674	173.3	277	206.1	216.8	76.5	92.1	88.2	1	1	1	1	1	1	A0QZJ6; msm:MSMEG_4048	173.3	59.7	55	109.9	53.6	47.8	46.5
High	A0QQW2	Four-carbon acid sugar kinase family protein OS=Mycolicibacterium smegmatis (strain ATCC 700084 / mc(2)155) OX=246196 GN=MSMEG_0897 PE=3 SV=1	0.02	1.011	0.955925	-0.0195763	9895.6	11408	10934.6	11776.8	6516.9	6439.7	6587	8	1	9	9	53	8	A0QP78; msm:MSMEG_0301	9895.6	2459.4	2915.5	5968.4	4566.7	3341.2	3469.9
High	A0QQW3	Tagatose-1,6-bisphosphate aldolase GatY OS=Mycolicibacterium smegmatis (strain ATCC 700084 / mc(2)155) OX=246196 GN=MSMEG_0898 PE=4 SV=1	-0.12	0.917	0.583895	-0.233666	2139	1782.2	1456.7	1828.1	858.6	927.5	763.4	2	1	2	2	3	2	A0QP68; msm:MSMEG_0291	2139	384.2	388.4	926.5	601.7	481.2	402.1
High	A0QQW4	Prolyl oligopeptidase family protein OS=Mycolicibacterium smegmatis (strain ATCC 700084 / mc(2)155) OX=246196 GN=MSMEG_0899 PE=4 SV=1	0.45	1.362	0.0113764	-1.94399	2323.3	2838.3	2935.6	3207.1	5167.3	6371.2	5529.4	4	1	4	4	11	4	A0QW54; msm:MSMEG_2811	2323.3	611.9	782.7	1625.3	3621	3305.6	2912.7
High	A0QQW5	Eptc-inducible aldehyde dehydrogenase OS=Mycolicibacterium smegmatis (strain ATCC 700084 / mc(2)155) OX=246196 GN=MSMEG_0900 PE=3 SV=1	-2.84	0.14	5.32363e-05	-4.27379	613.7	467.3	425.1	279.9	76.7	108.4	66.8	2	1	2	2	8	2	A0R0I6; msm:MSMEG_4399	613.7	100.8	113.3	141.9	53.8	56.3	35.2
High	A0QQW6	DUF779 domain-containing protein OS=Mycolicibacterium smegmatis (strain ATCC 700084 / mc(2)155) OX=246196 GN=MSMEG_0901 PE=4 SV=1	-0.27	0.827	0.173163	-0.761545	41263.5	40903.5	32780.4	37722	78879.1	70529.7	88065.4	11	1	11	15	157	10	A0QVX4; msm:MSMEG_2728	41263.5	8818.3	8740.3	19117.3	55274.4	36593.6	46390.3
High	A0QQW8	Dihydrolipoyl dehydrogenase OS=Mycolicibacterium smegmatis (strain ATCC 700084 / mc(2)155) OX=246196 GN=lpdA PE=3 SV=1	0.84	1.788	0.128737	-0.890297	935.4	1096.4	1316.8	1436	2854.9	3957.3	3549.6	5	1	5	5	25	5	A0QNL8; msm:MSMEG_0090	935.4	236.4	351.1	727.8	2000.6	2053.2	1869.8
High	A0QQX0	4-carboxymuconolactone decarboxylase domain protein OS=Mycolicibacterium smegmatis (strain ATCC 700084 / mc(2)155) OX=246196 GN=pcaC PE=4 SV=1	0.36	1.286	0.0231708	-1.63506	2829.3	4495.2	4375.8	4189.2	16057.6	17063.5	17127.5	6	1	6	6	31	6	A0QRS1; msm:MSMEG_1217	2829.3	969.1	1166.7	2123.1	11252.3	8853.2	9022.3
High	A0QQX1	DNA-binding protein OS=Mycolicibacterium smegmatis (strain ATCC 700084 / mc(2)155) OX=246196 GN=MSMEG_0906 PE=3 SV=1	-0.04	0.973	0.916728	-0.0377595	17094.5	15868.6	19270.5	16455.4	27733.8	30048.4	25805.1	16	1	16	16	66	16	A0QQD8; msm:MSMEG_0719	17094.5	3421.1	5138.1	8339.5	19434.4	15590.3	13593.4
High	A0QQX4	Acyl-ACP thioesterase superfamily protein OS=Mycolicibacterium smegmatis (strain ATCC 700084 / mc(2)155) OX=246196 GN=MSMEG_0909 PE=4 SV=1	0.84	1.795	0.0956569	-1.01928	575.8	342.4	395.3	407.7	1446.4	1227.8	1316.6	3	1	3	3	6	3	A0QZU0; msm:MSMEG_4148	575.8	73.8	105.4	206.6	1013.6	637	693.5
High	A0QQX6	isocitrate lyase OS=Mycolicibacterium smegmatis (strain ATCC 700084 / mc(2)155) OX=246196 GN=aceA PE=4 SV=1	4.04	16.4	0.00022434	-3.64909	3588.9	5748.9	3703.6	3327.9	14320.8	13711.4	11533	5	1	5	5	25	5	A0QTR1; msm:MSMEG_1932	3588.9	1239.4	987.5	1686.5	10035.3	7114	6075.3
High	A0QQX7	3-hydroxybutyryl-CoA dehydrogenase OS=Mycolicibacterium smegmatis (strain ATCC 700084 / mc(2)155) OX=246196 GN=MSMEG_0912 PE=4 SV=1	0.16	1.117	0.767037	-0.115184	1849	3169.7	3491.3	3090.6	15463.4	17335.6	17184	11	1	11	12	47	11	A0QSW3; msm:MSMEG_1624	1849	683.3	930.9	1566.3	10835.9	8994.4	9052.1
High	A0QQX8	Methoxy mycolic acid synthase 1 OS=Mycolicibacterium smegmatis (strain ATCC 700084 / mc(2)155) OX=246196 GN=MSMEG_0913 PE=3 SV=1	0.65	1.574	0.123059	-0.909886	3237.7	6371.8	6906.9	4340.3	810	898.4	1236.7	5	1	5	5	20	5	A0R5L4; msm:MSMEG_6233	3237.7	1373.7	1841.6	2199.6	567.6	466.1	651.5
High	A0QQY0	Polyphosphate kinase 2 superfamily protein OS=Mycolicibacterium smegmatis (strain ATCC 700084 / mc(2)155) OX=246196 GN=MSMEG_0915 PE=4 SV=1	-0.13	0.915	0.126631	-0.897461	243.2	331.3	216.8	388.9	1044.2	842.3	1173.9	4	1	4	4	30	4	A0QY50; msm:MSMEG_3535	243.2	71.4	57.8	197.1	731.7	437	618.4
High	A0QQY1	Transcriptional regulator, TetR family protein OS=Mycolicibacterium smegmatis (strain ATCC 700084 / mc(2)155) OX=246196 GN=MSMEG_0916 PE=4 SV=1	-0.33	0.796	0.259619	-0.585664	166.6	247.8	233.2	195.3	612.7	659.9	483.6	1	1	1	1	2	1	A0QZE1; msm:MSMEG_3993	166.6	53.4	62.2	99	429.3	342.4	254.8
High	A0QQY2	Transmembrane protein OS=Mycolicibacterium smegmatis (strain ATCC 700084 / mc(2)155) OX=246196 GN=MSMEG_0917 PE=4 SV=1	-0.17	0.89	0.483865	-0.315276	4198.6	6714.5	7151.8	4777	19684.8	21235	16712.6	10	1	10	10	61	9	A0QSA8; msm:MSMEG_1413	4198.6	1447.6	1906.9	2420.9	13794.1	11017.5	8803.7
High	A0QQY5	Transmembrane protein OS=Mycolicibacterium smegmatis (strain ATCC 700084 / mc(2)155) OX=246196 GN=MSMEG_0920 PE=4 SV=1	-0.72	0.609	0.0166385	-1.77889	11317.8	13002.3	12805.2	12538.2	17409.2	16785.6	15969.7	11	1	11	11	58	11	A0QNH9; msm:MSMEG_0049	11317.8	2803.1	3414.3	6354.3	12199.4	8709	8412.4
High	A0QQY7	Deoxyribose-phosphate aldolase OS=Mycolicibacterium smegmatis (strain ATCC 700084 / mc(2)155) OX=246196 GN=deoC PE=1 SV=1	-0.37	0.775	0.0977277	-1.00998	472.8	676.6	670.8	574.5	1876.8	1795.7	1867.4	5	1	5	5	11	5	A0QY74; msm:MSMEG_3559	472.8	145.9	178.8	291.2	1315.2	931.7	983.7
High	A0QQY8	DUF2993 domain-containing protein OS=Mycolicibacterium smegmatis (strain ATCC 700084 / mc(2)155) OX=246196 GN=MSMEG_0923 PE=4 SV=1	-1.08	0.472	0.00472439	-2.32565	4666.3	6103.8	6555.7	5741.1	12486.4	13399.1	12262.8	7	1	7	7	24	7	A0R5F9; msm:MSMEG_6177	4666.3	1315.9	1748	2909.6	8749.8	6952	6459.7
High	A0QQY9	Hydrolase, carbon-nitrogen family protein OS=Mycolicibacterium smegmatis (strain ATCC 700084 / mc(2)155) OX=246196 GN=MSMEG_0924 PE=3 SV=1	0.82	1.766	0.00335827	-2.47388	14538.2	23731.9	26502	19852.7	5281.4	5385.4	6452.5	9	1	9	9	42	9	A0QQA5; msm:MSMEG_0685	14538.2	5116.3	7066.3	10061.3	3701	2794.2	3399
High	A0QQZ1	DUF2505 domain-containing protein OS=Mycolicibacterium smegmatis (strain ATCC 700084 / mc(2)155) OX=246196 GN=MSMEG_0926 PE=4 SV=1	-0.55	0.681	0.0136905	-1.86358	793.2	630.9	627	800.7	1702.4	1757.7	1672.4	3	1	4	4	15	3	A0QS89; msm:MSMEG_1391	793.2	136	167.2	405.8	1192.9	912	881
High	A0QQZ2	DUF2505 domain-containing protein OS=Mycolicibacterium smegmatis (strain ATCC 700084 / mc(2)155) OX=246196 GN=MSMEG_0927 PE=4 SV=1	-0.65	0.637	0.000167093	-3.77704	367.9	929.1	871.2	691.7	5044.1	6830.1	6174.5	5	1	5	5	10	5	A0QU34; I7FZB4; msg:MSMEI_2016; msm:MSMEG_2061	367.9	200.3	232.3	350.5	3534.6	3543.7	3252.6
High	A0QQZ3	UDP-N-acetylenolpyruvoylglucosamine reductase OS=Mycolicibacterium smegmatis (strain ATCC 700084 / mc(2)155) OX=246196 GN=murB PE=3 SV=1	-0.12	0.918	0.224395	-0.648986	22385.8	18788.6	16867.6	19074.2	34638.1	30463.5	33337.2	12	1	14	14	79	12	A0QSQ7; msm:MSMEG_1566	22385.8	4050.6	4497.4	9666.7	24272.6	15805.7	17561.1
High	A0QQZ4	ErfK/YbiS/YcfS/YnhG family protein OS=Mycolicibacterium smegmatis (strain ATCC 700084 / mc(2)155) OX=246196 GN=MSMEG_0929 PE=4 SV=1	-0.07	0.955	0.59119	-0.228273	3148.5	5349.2	5024.4	4814.2	19843.6	21271.6	21581.2	10	1	10	11	55	10	A0R1D2; msm:MSMEG_4710	3148.5	1153.2	1339.7	2439.8	13905.3	11036.6	11368.4
High	A0QQZ5	Serine 3-dehydrogenase OS=Mycolicibacterium smegmatis (strain ATCC 700084 / mc(2)155) OX=246196 GN=MSMEG_0930 PE=3 SV=1	-0.15	0.9	0.4299	-0.366633	12071.5	11164.3	7053	11517.4	34880.8	30310	37551.9	11	1	11	12	63	11	A0R6E6; msm:MSMEG_6521	12071.5	2406.9	1880.6	5837	24442.6	15726	19781.3
High	A0QQZ8	D-inositol 3-phosphate glycosyltransferase OS=Mycolicibacterium smegmatis (strain ATCC 700084 / mc(2)155) OX=246196 GN=mshA PE=1 SV=1	0.34	1.268	0.00199664	-2.6997	5691.2	6614.2	6357.2	7526.5	3356.5	3563.5	3365.4	5	1	5	5	29	5	A0R6B1; msm:MSMEG_6486	5691.2	1425.9	1695	3814.4	2352.1	1848.9	1772.8
High	A0QQZ9	Histidine kinase OS=Mycolicibacterium smegmatis (strain ATCC 700084 / mc(2)155) OX=246196 GN=MSMEG_0934 PE=4 SV=1	0.61	1.527	0.010516	-1.97815	184864	174534	198565	200704	92080.7	105771	89225.4	33	1	33	43	391	33	A0QP32; I7G2R6; msg:MSMEI_0248; msm:MSMEG_0255	184864	37627.7	52943.7	101716	64525.3	54878.4	47001.4
High	A0QR00	2,3-bisphosphoglycerate-dependent phosphoglycerate mutase OS=Mycolicibacterium smegmatis (strain ATCC 700084 / mc(2)155) OX=246196 GN=gpmA PE=3 SV=1	-0.21	0.863	0.0107026	-1.97051	55268.5	68823.6	61693.8	68503	41900.3	36781.9	39384.4	12	1	12	16	140	12	A0R2X3; msm:MSMEG_5265	55268.5	14837.6	16449.5	34716.9	29361.5	19083.9	20746.6
High	A0QR01	Sensor-like histidine kinase SenX3 OS=Mycolicibacterium smegmatis (strain ATCC 700084 / mc(2)155) OX=246196 GN=senX3 PE=1 SV=1	-0.16	0.898	0.104965	-0.978954	213	219.9	201.1	276.3	459.4	444.7	557.8	2	1	2	2	2	2	A0QZF3; msm:MSMEG_4005	213	47.4	53.6	140	321.9	230.7	293.8
High	A0QR03	DUF3109 family protein OS=Mycolicibacterium smegmatis (strain ATCC 700084 / mc(2)155) OX=246196 GN=MSMEG_0938 PE=4 SV=1	-0.53	0.69	0.042342	-1.37323	2372.3	3643.1	2079.6	2656.2	872.4	904	644.4	4	1	4	4	13	4	A0R5K8; msm:MSMEG_6227	2372.3	785.4	554.5	1346.1	611.3	469	339.4
High	A0QR04	exopolyphosphatase OS=Mycolicibacterium smegmatis (strain ATCC 700084 / mc(2)155) OX=246196 GN=MSMEG_0939 PE=3 SV=1	-0.07	0.953	0.348904	-0.457294	1097.9	1217.7	1335.9	994.4	2045.5	2222.7	1919.9	4	1	4	4	13	4	A0R2Y6; msm:MSMEG_5278	1097.9	262.5	356.2	504	1433.4	1153.2	1011.3
High	A0QR05	Transmembrane protein OS=Mycolicibacterium smegmatis (strain ATCC 700084 / mc(2)155) OX=246196 GN=MSMEG_0940 PE=4 SV=1	0.54	1.459	0.0104053	-1.98275	5547.3	4275.9	4133.9	5031.7	12265	17088.2	15175.1	4	1	4	5	26	4	A0R283; msm:MSMEG_5020	5547.3	921.8	1102.2	2550	8594.6	8866.1	7993.8
High	A0QR06	AP endonuclease, family protein 2 OS=Mycolicibacterium smegmatis (strain ATCC 700084 / mc(2)155) OX=246196 GN=MSMEG_0941 PE=4 SV=1	-0.21	0.865	0.223213	-0.651281	5060.8	4668.8	5731.1	4289.9	8948.3	8875.8	7895.1	5	1	5	5	14	5	A0R7J2; msm:MSMEG_6936	5060.8	1006.5	1528.1	2174.1	6270.5	4605.1	4158.9
High	A0QR07	DAGKc domain-containing protein OS=Mycolicibacterium smegmatis (strain ATCC 700084 / mc(2)155) OX=246196 GN=MSMEG_0942 PE=4 SV=1	0.85	1.807	0.000363523	-3.43947	1551.1	4962.5	5144.3	4047.4	270.2	332	196.7	1	1	1	1	2	1	A0R345; msm:MSMEG_5339	1551.1	1069.9	1371.6	2051.2	189.4	172.3	103.6
High	A0QR08	Pyrroline-5-carboxylate reductase OS=Mycolicibacterium smegmatis (strain ATCC 700084 / mc(2)155) OX=246196 GN=proC PE=3 SV=1	-0.01	0.992	0.927234	-0.0328108	3102	2035.2	1679.7	1990.2	596.1	509.2	597.7	3	1	3	3	7	2	A0QTB1; msm:MSMEG_1777	3102	438.8	447.9	1008.6	417.7	264.2	314.8
Low	A0QR10	Conserved domain protein OS=Mycolicibacterium smegmatis (strain ATCC 700084 / mc(2)155) OX=246196 GN=MSMEG_0945 PE=1 SV=1	0.15	1.11	0.869382	-0.0607893	30620.3	35759.1	31696.8	35073	51186.7	52958	51895.1	9	1	9	10	112	9	A0QU64; msm:MSMEG_2092	30620.3	7709.3	8451.4	17774.8	35869	27476.7	27336.8
High	A0QR11	NAD dependent epimerase/dehydratase family protein OS=Mycolicibacterium smegmatis (strain ATCC 700084 / mc(2)155) OX=246196 GN=MSMEG_0946 PE=4 SV=1	-0.51	0.703	0.00491394	-2.30857	17.1	11.7	18.1	16.2	44	65.5	53.8	1	1	1	1	1	1	A0QTN5; msm:MSMEG_1907	17.1	2.5	4.8	8.2	30.8	34	28.4
High	A0QR12	Acyltransferase OS=Mycolicibacterium smegmatis (strain ATCC 700084 / mc(2)155) OX=246196 GN=MSMEG_0947 PE=4 SV=1	0.67	1.594	0.0243252	-1.61394	3398.8	1799.4	1963.5	1880.9	13814.6	14798.9	15143.5	2	1	2	2	9	2	A0QXF2; msm:MSMEG_3279	3398.8	387.9	523.5	953.2	9680.6	7678.3	7977.2
High	A0QR13	UPF0336 protein MSMEG_0948 OS=Mycolicibacterium smegmatis (strain ATCC 700084 / mc(2)155) OX=246196 GN=MSMEG_0948 PE=3 SV=1	-0.54	0.689	0.160823	-0.793653	2784.5	1837.7	1537	2031.4	9231.1	9799.9	9996.3	5	1	5	5	34	5	A0QVR0; msm:MSMEG_2661	2784.5	396.2	409.8	1029.5	6468.7	5084.6	5265.8
High	A0QR14	HAD-superfamily protein subfamily protein IB hydrolase, TIGR01490 OS=Mycolicibacterium smegmatis (strain ATCC 700084 / mc(2)155) OX=246196 GN=MSMEG_0949 PE=3 SV=1	-0.92	0.529	0.0259427	-1.58598	11730.2	13737	9155.6	13228.2	3577.1	3560.1	3735.9	10	1	10	11	47	10	A0QT84; msm:MSMEG_1749	11730.2	2961.5	2441.2	6704	2506.6	1847.1	1968
High	A0QR16	Glutaredoxin 2 OS=Mycolicibacterium smegmatis (strain ATCC 700084 / mc(2)155) OX=246196 GN=MSMEG_0951 PE=4 SV=1	1.95	3.869	0.0622827	-1.20563	101.4	116.6	106	117.4	162.8	184.6	163.9	1	1	1	1	1	1	A0R6T3; msm:MSMEG_6663	101.4	25.1	28.3	59.5	114.1	95.8	86.3
High	A0QR17	Glutamyl-tRNA reductase OS=Mycolicibacterium smegmatis (strain ATCC 700084 / mc(2)155) OX=246196 GN=hemA PE=3 SV=1	0.02	1.016	0.519268	-0.284608	3947.9	3605.2	3198.9	4602.4	1612	1725.9	2041.1	4	1	4	5	12	4	A0QVQ1; msm:MSMEG_2652	3947.9	777.2	852.9	2332.5	1129.6	895.5	1075.2
High	A0QR18	Porphobilinogen deaminase OS=Mycolicibacterium smegmatis (strain ATCC 700084 / mc(2)155) OX=246196 GN=hemC PE=3 SV=1	0.25	1.188	0.0465843	-1.33176	85.1	73.5	57.2	67.4	163.2	145.7	135.2	1	1	1	1	1	1	A0QVQ9; msm:MSMEG_2660	85.1	15.9	15.2	34.2	114.4	75.6	71.2
High	A0QR19	Uroporphyrinogen-III synthase OS=Mycolicibacterium smegmatis (strain ATCC 700084 / mc(2)155) OX=246196 GN=hemD PE=3 SV=1	2.29	4.882	7.56839e-05	-4.121	1407.7	1228.6	1056.5	1334.6	2394.9	2100	2085.5	4	1	4	4	7	4	A0QTW8; msm:MSMEG_1992	1407.7	264.9	281.7	676.4	1678.2	1089.6	1098.6
High	A0QR20	Delta-aminolevulinic acid dehydratase OS=Mycolicibacterium smegmatis (strain ATCC 700084 / mc(2)155) OX=246196 GN=hemB PE=3 SV=1	0.54	1.454	0.00848048	-2.07158	3409.3	2910.5	3157	3013.4	6194.9	6795.6	5630.3	8	1	8	8	19	8	A0QTK3; I7FHM1; msg:MSMEI_1836; msm:MSMEG_1875	3409.3	627.5	841.8	1527.2	4341	3525.8	2965.9
High	A0QR24	Conserved transmembrane protein OS=Mycolicibacterium smegmatis (strain ATCC 700084 / mc(2)155) OX=246196 GN=MSMEG_0959 PE=4 SV=1	-0.61	0.655	0.181934	-0.740086	1093.3	783.7	865.6	875.1	1802.5	1533.5	1712.1	2	1	2	2	5	2	A0R6P8; msm:MSMEG_6627	1093.3	168.9	230.8	443.5	1263.1	795.6	901.9
High	A0QR26	TetR-family protein transcriptional regulator OS=Mycolicibacterium smegmatis (strain ATCC 700084 / mc(2)155) OX=246196 GN=MSMEG_0962 PE=4 SV=1	-1.03	0.491	0.0975979	-1.01056	975	1351.3	1910.6	1053.2	224.6	201.3	202.3	3	1	3	3	4	3	A0R3Q6; msm:MSMEG_5559	975	291.3	509.4	533.8	157.4	104.4	106.6
High	A0QR28	Pyridoxamine 5'-phosphate oxidase family protein OS=Mycolicibacterium smegmatis (strain ATCC 700084 / mc(2)155) OX=246196 GN=MSMEG_0964 PE=4 SV=1	-0.54	0.689	0.107328	-0.969286	5013	4262.4	2657.3	4349.8	16990.9	15507.7	18385.1	7	1	7	7	33	7	A0QP24; msm:MSMEG_0247	5013	918.9	708.5	2204.5	11906.3	8046	9684.8
High	A0QR31	Peptidase OS=Mycolicibacterium smegmatis (strain ATCC 700084 / mc(2)155) OX=246196 GN=MSMEG_0967 PE=4 SV=1	-0.04	0.971	0.625991	-0.203432	19174.8	25062.5	26746.7	18304.4	55492.3	62061.8	55563.4	14	1	15	15	106	14	A0QXF4; msm:MSMEG_3281	19174.8	5403.2	7131.5	9276.6	38886.1	32200.1	29269.2
Low	A0QR32	Cytochrome P450 OS=Mycolicibacterium smegmatis (strain ATCC 700084 / mc(2)155) OX=246196 GN=MSMEG_0968 PE=3 SV=1					4364.6	4421.5	4044.2	5139.3	8703.9	8535.9	8515	2	1	2	2	11	2	A0QP85; msm:MSMEG_0308	4364.6	953.2	1078.3	2604.6	6099.2	4428.7	4485.4
High	A0QR33	Glutamate-1-semialdehyde 2,1-aminomutase OS=Mycolicibacterium smegmatis (strain ATCC 700084 / mc(2)155) OX=246196 GN=hemL PE=3 SV=1	-0.38	0.771	0.199285	-0.700526	43.7	149.6	115.2	111	759	1320.9	1147.4	2	1	2	2	3	2	A0QU24; msm:MSMEG_2051	43.7	32.2	30.7	56.3	531.9	685.3	604.4
High	A0QR34	Phosphoglycerate mutase family protein OS=Mycolicibacterium smegmatis (strain ATCC 700084 / mc(2)155) OX=246196 GN=MSMEG_0970 PE=4 SV=1	0.77	1.705	0.0175005	-1.75695	26394.5	7997.9	10180.3	10924	1292.3	1444.8	883.5	9	1	9	9	23	9	A0QT77; msm:MSMEG_1743	26394.5	1724.3	2714.4	5536.2	905.6	749.6	465.4
High	A0QR35	Thioredoxin domain-containing protein OS=Mycolicibacterium smegmatis (strain ATCC 700084 / mc(2)155) OX=246196 GN=MSMEG_0971 PE=4 SV=1	-0.24	0.845	0.0378537	-1.42189	212.9	134	121.2	182.4	773.1	745.3	691.1	1	1	1	1	3	1	A0QU76; msm:MSMEG_2107	212.9	28.9	32.3	92.4	541.7	386.7	364.1
High	A0QR37	Conserved membrane protein OS=Mycolicibacterium smegmatis (strain ATCC 700084 / mc(2)155) OX=246196 GN=MSMEG_0973 PE=4 SV=1	0.27	1.207	0.0763495	-1.11719	202262	187322	207233	193807	115402	101851	101276	58	1	58	64	435	58	A0QZX6; msm:MSMEG_4185	202262	40384.5	55254.8	98220.4	80867.5	52844.4	53349.3
High	A0QR38	Cytochrome c-type biogenesis protein CcsB OS=Mycolicibacterium smegmatis (strain ATCC 700084 / mc(2)155) OX=246196 GN=ccsB PE=4 SV=1	0.54	1.449	0.0156747	-1.8048	35076.3	16474.7	17772.9	24424	2945.5	2733.2	3158.3	6	1	6	6	21	6	A0R3A5; msm:MSMEG_5402	35076.3	3551.8	4738.8	12378	2064.1	1418.1	1663.7
High	A0QR39	CobQ/CobB/MinD/ParA nucleotide binding domain-containing protein OS=Mycolicibacterium smegmatis (strain ATCC 700084 / mc(2)155) OX=246196 GN=MSMEG_0975 PE=4 SV=1	-0.61	0.655	0.0529629	-1.27603	164.6	194.7	143.6	192.8	2418.4	2451.6	1532.8	2	1	2	2	5	2	A0QPZ0; msm:MSMEG_0567	164.6	42	38.3	97.7	1694.7	1272	807.4
High	A0QR40	Secreted protein OS=Mycolicibacterium smegmatis (strain ATCC 700084 / mc(2)155) OX=246196 GN=MSMEG_0976 PE=4 SV=1	-0.35	0.784	0.271577	-0.566107	1466.6	1477.8	1711	1309	3977.9	4836.7	3636.9	1	1	1	1	5	1	A0QVS7; msm:MSMEG_2680	1466.6	318.6	456.2	663.4	2787.5	2509.5	1915.8
High	A0QR41	DUF4229 domain-containing protein OS=Mycolicibacterium smegmatis (strain ATCC 700084 / mc(2)155) OX=246196 GN=MSMEG_0977 PE=4 SV=1	0.16	1.119	0.476491	-0.321945	87069	128633	144730	123646	40176.9	39878.4	35514.3	15	1	15	19	170	15	A0QX01; msm:MSMEG_3124	87069	27731.9	38589.7	62663.4	28153.9	20690.5	18707.9
High	A0QR42	Aminotransferase, class V superfamily protein OS=Mycolicibacterium smegmatis (strain ATCC 700084 / mc(2)155) OX=246196 GN=MSMEG_0978 PE=4 SV=1	0.92	1.895	0.020104	-1.69672	22234	34859.8	33691.7	28794	102859	95110.6	100862	27	1	28	32	157	27	A0R101; msm:MSMEG_4570	22234	7515.4	8983.3	14592.6	72078.2	49347.2	53131.4
High	A0QR46	Immunogenic protein OS=Mycolicibacterium smegmatis (strain ATCC 700084 / mc(2)155) OX=246196 GN=MSMEG_0982 PE=4 SV=1	-1.58	0.336	0.00453568	-2.34336	531.7	377.8	449.2	491.3	871.6	816.1	952.7	2	1	2	2	11	2	A0R5Z4; msm:MSMEG_6368	531.7	81.5	119.8	249	610.8	423.4	501.8
High	A0QR48	Two-component system response regulator OS=Mycolicibacterium smegmatis (strain ATCC 700084 / mc(2)155) OX=246196 GN=MSMEG_0983 PE=4 SV=1	-1.32	0.401	2.81751e-05	-4.55013	422.9	510.1	567.6	546.7	263.6	299.1	242.6	2	1	2	2	2	2	A0R1S1; msm:MSMEG_4853	422.9	110	151.3	277.1	184.7	155.2	127.8
High	A0QR49	Sugar transporter family protein OS=Mycolicibacterium smegmatis (strain ATCC 700084 / mc(2)155) OX=246196 GN=MSMEG_0985 PE=3 SV=1	0.26	1.199	0.0602199	-1.22026	639.6	396.3	534.1	566.4	209.7	241	195.3	1	1	1	1	1	1	A0QWG1; msm:MSMEG_2930	639.6	85.4	142.4	287.1	146.9	125	102.9
High	A0QR50	RemM protein OS=Mycolicibacterium smegmatis (strain ATCC 700084 / mc(2)155) OX=246196 GN=MSMEG_0986 PE=4 SV=1	1.02	2.024	0.0114358	-1.94173	26622.5	46052.3	50597.1	38253.4	7737.3	7994.5	12012.3	16	1	16	16	76	16	A0QQA4; msm:MSMEG_0684	26622.5	9928.4	13490.8	19386.6	5421.9	4147.9	6327.8
High	A0QR51	Transmembrane protein OS=Mycolicibacterium smegmatis (strain ATCC 700084 / mc(2)155) OX=246196 GN=MSMEG_0987 PE=4 SV=1	0.17	1.128	0.033794	-1.47116	374.7	378.4	320.1	377.1	1244.2	959.9	1041.7	2	1	2	2	3	2	A0QVS8; msm:MSMEG_2681	374.7	81.6	85.3	191.1	871.9	498	548.7
High	A0QR54	S-methyl-5'-thioadenosine phosphorylase OS=Mycolicibacterium smegmatis (strain ATCC 700084 / mc(2)155) OX=246196 GN=mtnP PE=1 SV=1	0.51	1.419	0.277989	-0.555972	30003.8	26308	31197.1	26788.6	40538.2	45162.5	40602.5	13	1	13	14	78	13	A0QSY2; msm:MSMEG_1643	30003.8	5671.7	8318.1	13576.3	28407.1	23432.1	21388.2
High	A0QR55	NAD-dependent epimerase/dehydratase OS=Mycolicibacterium smegmatis (strain ATCC 700084 / mc(2)155) OX=246196 GN=MSMEG_0991 PE=4 SV=1	-0.59	0.666	7.4998e-05	-4.12495	66.9	47.4	65.7	56.2	131.2	120.8	106.8	1	1	1	1	2	1	A0QSB3; msm:MSMEG_1418	66.9	10.2	17.5	28.5	91.9	62.7	56.2
High	A0QR56	2-nitropropane dioxygenase, NPD OS=Mycolicibacterium smegmatis (strain ATCC 700084 / mc(2)155) OX=246196 GN=MSMEG_0992 PE=4 SV=1	-0.37	0.771	0.0958912	-1.01822	13127.4	11675.6	10043.2	13484.2	22611.4	20253.9	22693.8	15	1	15	15	65	15	A0QW21; msm:MSMEG_2778	13127.4	2517.1	2677.8	6833.7	15844.9	10508.5	11954.4
High	A0QR57	histidine kinase OS=Mycolicibacterium smegmatis (strain ATCC 700084 / mc(2)155) OX=246196 GN=MSMEG_0993 PE=4 SV=1	-0.93	0.525	0.000324563	-3.4887	1822.9	2127.7	1701.5	2281.8	4114.1	3781.1	3915.3	6	1	6	6	14	6	A0QRQ7; msm:MSMEG_1204	1822.9	458.7	453.7	1156.4	2883	1961.8	2062.5
High	A0QR58	DNA-binding response regulator ResD OS=Mycolicibacterium smegmatis (strain ATCC 700084 / mc(2)155) OX=246196 GN=resD PE=4 SV=1	0.06	1.04	0.824104	-0.084018	6844.9	5700.6	5246.6	5977.8	11766.6	11833.6	12088.9	10	1	11	11	45	10	A0R0W4; msm:MSMEG_4530	6844.9	1229	1398.9	3029.5	8245.5	6139.7	6368.1
Low	A0QR59	Glycosyl transferase, family protein 2 OS=Mycolicibacterium smegmatis (strain ATCC 700084 / mc(2)155) OX=246196 GN=MSMEG_0995 PE=3 SV=1					694104	601184	758109	652941	413710	423190	397816	78	1	78	101	1226	78	A0QS65; I7G3Q0; msg:MSMEI_1328; msm:MSMEG_1367; P60281	694104	129609	202136	330907	289906	219568	209558
High	A0QR60	Glycosyltransferase involved in cell wall biogenesis OS=Mycolicibacterium smegmatis (strain ATCC 700084 / mc(2)155) OX=246196 GN=MSMEG_0996 PE=4 SV=1	-0.2	0.872	0.267081	-0.573357	33264	23657.6	27536	29937.6	52172.2	66732	62311.1	12	1	12	15	110	12	A0QPG6; msm:MSMEG_0391	33264	5100.3	7342	15172.2	36559.5	34623.2	32823.7
Low	A0QR61	Methyltransferase type 12 OS=Mycolicibacterium smegmatis (strain ATCC 700084 / mc(2)155) OX=246196 GN=MSMEG_0997 PE=4 SV=1	0.44	1.358	0.124851	-0.90361	22310.7	22016.8	19127	28788.6	6565.4	8560.4	9133.2	12	1	12	14	87	12	A0QQ23; msm:MSMEG_0600	22310.7	4746.6	5099.9	14589.9	4600.7	4441.5	4811.1
High	A0QR65	Acetyltransferase, gnat family protein, putative OS=Mycolicibacterium smegmatis (strain ATCC 700084 / mc(2)155) OX=246196 GN=MSMEG_1001 PE=4 SV=1	0.36	1.28	0.0357771	-1.44639	334117	472362	448800	450247	206247	186061	205886	43	1	44	52	513	43	A0QZ54; I7GAT7; msg:MSMEI_3813; msm:MSMEG_3902	334117	101836	119664	228183	144527	96535.9	108455
High	A0QR68	Methyltransferase type 11 OS=Mycolicibacterium smegmatis (strain ATCC 700084 / mc(2)155) OX=246196 GN=MSMEG_1005 PE=4 SV=1	-1.51	0.35	0.0137599	-1.86138	58067.8	86999.7	104402	77598.1	20026	22364.9	22514.8	15	1	17	20	147	13	A0QY53; msm:MSMEG_3538	58067.8	18756.2	27837	39326.3	14033.2	11603.8	11860.2
High	A0QR69	Aminoglycoside phosphotransferase OS=Mycolicibacterium smegmatis (strain ATCC 700084 / mc(2)155) OX=246196 GN=MSMEG_1006 PE=4 SV=1	-1.03	0.488	0.0272093	-1.56528	3001.7	1697.7	1449	1848.2	11137.2	9501.2	9731.5	7	1	7	7	22	7	A0QNN5; msm:MSMEG_0107	3001.7	366	386.3	936.7	7804.4	4929.6	5126.3
High	A0QR70	Probable membrane transporter protein OS=Mycolicibacterium smegmatis (strain ATCC 700084 / mc(2)155) OX=246196 GN=MSMEG_1007 PE=3 SV=1	0.16	1.115	0.659741	-0.180626	54002.5	33969.6	35465.7	40196.7	16499.8	15602.1	13979.3	12	1	12	13	63	12	A0QS85; msm:MSMEG_1387	54002.5	7323.5	9456.3	20371.5	11562.2	8095	7363.9
High	A0QR72	Cytochrome p450 OS=Mycolicibacterium smegmatis (strain ATCC 700084 / mc(2)155) OX=246196 GN=MSMEG_1009 PE=3 SV=1	-1.17	0.444	0.00941699	-2.02609	113667	75418.7	90603.2	91619.3	40429.5	44617.9	39726.1	37	1	37	39	284	37	A0QYW4; msm:MSMEG_3808	113667	16259.5	24157.7	46432.2	28330.9	23149.5	20926.6
High	A0QR73	Transcriptional regulator, TetR family protein OS=Mycolicibacterium smegmatis (strain ATCC 700084 / mc(2)155) OX=246196 GN=MSMEG_1010 PE=4 SV=1	-0.86	0.55	0.0267322	-1.57297	77701.3	236532	262672	154091	11632.4	14098.1	21814.2	22	1	22	26	183	22	A0QWF7; msm:MSMEG_2926	77701.3	50993.6	70036.7	78092.6	8151.4	7314.6	11491.1
High	A0QR74	Short chain dehydrogenase OS=Mycolicibacterium smegmatis (strain ATCC 700084 / mc(2)155) OX=246196 GN=MSMEG_1011 PE=3 SV=1	0.13	1.094	0.278171	-0.555689	5403.6	5900	4237.4	5722.3	1827.1	1410.4	1254.6	3	1	3	3	27	3	A0QZT3; msm:MSMEG_4141	5403.6	1272	1129.8	2900	1280.4	731.8	660.9
High	A0QR75	Alkaline phosphatase OS=Mycolicibacterium smegmatis (strain ATCC 700084 / mc(2)155) OX=246196 GN=MSMEG_1012 PE=3 SV=1	-0.34	0.792	0.0328484	-1.48349	38.6	33.3	60	48.7	159.7	162.5	137.6	1	1	1	1	1	1	A0R709; msm:MSMEG_6739	38.6	7.2	16	24.7	111.9	84.3	72.5
High	A0QR76	ATP-binding protein OS=Mycolicibacterium smegmatis (strain ATCC 700084 / mc(2)155) OX=246196 GN=MSMEG_1013 PE=4 SV=1	0.67	1.595	0.0669025	-1.17456	21518.6	24007.9	28312	23550.4	14635.7	15960.9	13955.4	15	1	15	15	68	15	A0QRA9; msm:MSMEG_1050; msm:MSMEG_2330	21518.6	5175.8	7548.9	11935.2	10255.9	8281.1	7351.3
High	A0QR77	DNA polymerase IV OS=Mycolicibacterium smegmatis (strain ATCC 700084 / mc(2)155) OX=246196 GN=dinB PE=1 SV=1	0.91	1.877	0.0272921	-1.56396	4092.2	4310.3	4081.2	4584.7	6402.3	7385.5	6980.8	4	1	4	4	11	4	A0R381; msm:MSMEG_5376	4092.2	929.3	1088.2	2323.5	4486.4	3831.9	3677.3
High	A0QR78	Transcriptional regulator, TetR family protein OS=Mycolicibacterium smegmatis (strain ATCC 700084 / mc(2)155) OX=246196 GN=MSMEG_1015 PE=4 SV=1	0.64	1.557	0.0412721	-1.38434	153.3	215	217	170.3	671.3	877.3	1054.2	1	1	1	1	2	1	A0R3S9; msm:MSMEG_5582	153.3	46.4	57.9	86.3	470.4	455.2	555.3
High	A0QR79	Secreted protein OS=Mycolicibacterium smegmatis (strain ATCC 700084 / mc(2)155) OX=246196 GN=MSMEG_1016 PE=4 SV=1	3.24	9.46	0.000326613	-3.48597	41583.5	19152.7	16375.4	24328.1	180725	143912	186657	21	1	21	25	206	21	A0R2C3; msm:MSMEG_5061	41583.5	4129.1	4366.2	12329.4	126643	74667.3	98325.8
Medium	A0QR80	Glutaredoxin-like protein NrdH OS=Mycolicibacterium smegmatis (strain ATCC 700084 / mc(2)155) OX=246196 GN=MSMEG_1017 PE=3 SV=1	-0.18	0.884	0.868571	-0.0611946	1184.2	2294.1	2231.6	1282.3	328.2	433.6	321	1	1	1	1	2	1	A0R2M5; msm:MSMEG_5167	1184.2	494.6	595	649.9	230	225	169.1
High	A0QR82	Glyoxalase/bleomycin resistance protein/dioxygenase OS=Mycolicibacterium smegmatis (strain ATCC 700084 / mc(2)155) OX=246196 GN=MSMEG_1021 PE=4 SV=1	-1.09	0.47	0.0452022	-1.34484	73.4	66.1	55.5	69.4	155.1	181.7	211.3	1	1	1	1	6	1	A0QSV6; msm:MSMEG_1617	73.4	14.2	14.8	35.2	108.7	94.3	111.3
High	A0QR84	Integral membrane transporter OS=Mycolicibacterium smegmatis (strain ATCC 700084 / mc(2)155) OX=246196 GN=MSMEG_1023 PE=4 SV=1	-0.68	0.625	0.000527745	-3.27758	1431.7	1445	1347	1205.5	10485.9	15241.5	11196.6	5	1	5	5	27	5	A0QRN8; msm:MSMEG_1184	1431.7	311.5	359.2	610.9	7348	7907.9	5898.1
High	A0QR88	Luciferase-like domain-containing protein OS=Mycolicibacterium smegmatis (strain ATCC 700084 / mc(2)155) OX=246196 GN=MSMEG_1027 PE=4 SV=1	-1.17	0.443	0.0515798	-1.28752	2568.4	3609	2581.5	3193.2	6833.7	6440.8	6013.1	7	1	7	7	27	7	A0QYI0; msm:MSMEG_3665	2568.4	778.1	688.3	1618.3	4788.7	3341.8	3167.5
High	A0QR89	Geranylgeranyl reductase OS=Mycolicibacterium smegmatis (strain ATCC 700084 / mc(2)155) OX=246196 GN=MSMEG_1028 PE=4 SV=1	-0.08	0.946	0.348811	-0.45741	573.5	410.9	430.3	708.8	1734.6	1292.9	1663.9	3	1	3	3	5	3	A0QQV5; msm:MSMEG_0890	573.5	88.6	114.7	359.2	1215.5	670.8	876.5
High	A0QR90	Probable transcriptional regulatory protein OS=Mycolicibacterium smegmatis (strain ATCC 700084 / mc(2)155) OX=246196 GN=MSMEG_1029 PE=4 SV=1	-1.21	0.432	0.000619773	-3.20777	950.7	786.9	897.8	864	1451.1	1678.9	1423.4	2	1	2	2	4	2	A0R2R0; msm:MSMEG_5202	950.7	169.7	239.4	437.9	1016.9	871.1	749.8
High	A0QR91	Monooxygenase OS=Mycolicibacterium smegmatis (strain ATCC 700084 / mc(2)155) OX=246196 GN=MSMEG_1030 PE=3 SV=1	1.78	3.445	0.000149357	-3.82577	25535.9	20163	16341	20958.3	39262.8	47949.5	47986.3	19	1	19	21	83	19	A0QNG5; msm:MSMEG_0033	25535.9	4346.9	4357	10621.5	27513.3	24878.1	25277.8
High	A0QR94	Ribonucleoside-diphosphate reductase subunit beta OS=Mycolicibacterium smegmatis (strain ATCC 700084 / mc(2)155) OX=246196 GN=MSMEG_1033 PE=3 SV=1	0.64	1.556	0.0253297	-1.59637	20201	15381.3	13121.7	19720.8	43274	35812.3	43408	15	1	15	17	94	15	A0R758; msg:MSMEI_6605; msm:MSMEG_6788	20201	3316	3498.7	9994.4	30324.2	18580.9	22866.1
High	A0QR96	Glycosyltransferase RgtA/B/C/D-like domain-containing protein OS=Mycolicibacterium smegmatis (strain ATCC 700084 / mc(2)155) OX=246196 GN=MSMEG_1035 PE=4 SV=1	-0.82	0.566	0.00272368	-2.56484	5948.7	4174.4	4464.5	5294.8	14842.4	21305.8	21136.5	4	1	4	7	32	4	A0R3T6; msm:MSMEG_5589	5948.7	900	1190.4	2683.4	10400.7	11054.3	11134.1
High	A0QR98	GTP cyclohydrolase II OS=Mycolicibacterium smegmatis (strain ATCC 700084 / mc(2)155) OX=246196 GN=MSMEG_1038 PE=3 SV=1	-0.19	0.878	0.245313	-0.610279	592.9	520.2	375.9	538.9	1154.5	1257.8	1339.8	3	1	3	3	8	3	A0QTT9; msm:MSMEG_1961	592.9	112.2	100.2	273.1	809	652.6	705.8
High	A0QR99	Periplasmic binding protein OS=Mycolicibacterium smegmatis (strain ATCC 700084 / mc(2)155) OX=246196 GN=MSMEG_1039 PE=3 SV=1	-1.28	0.413	0.0239845	-1.62007	15280	11776.3	11204.6	14670.1	26481.8	24841.7	31727.2	8	1	8	11	54	8	A0R2E2; msg:MSMEI_4954; msm:MSMEG_5080	15280	2538.8	2987.5	7434.7	18557	12888.9	16713
High	A0QRA0	phosphoserine phosphatase OS=Mycolicibacterium smegmatis (strain ATCC 700084 / mc(2)155) OX=246196 GN=serB PE=3 SV=1	-0.19	0.874	0.274911	-0.560808	40699.7	34714.4	43452.4	36560.7	59971.9	66816	57604.2	17	1	17	17	111	17	A0R612; msm:MSMEG_6387	40699.7	7484.1	11585.8	18528.8	42025.2	34666.8	30344.2
High	A0QRA2	GntR-family protein transcriptional regulator OS=Mycolicibacterium smegmatis (strain ATCC 700084 / mc(2)155) OX=246196 GN=MSMEG_1043 PE=3 SV=1	-0.19	0.879	0.251265	-0.599868	1967	1947	1599	2076.1	3665.8	3502.9	3567	4	1	4	4	13	3	A0R2N4; msm:MSMEG_5176	1967	419.8	426.3	1052.2	2568.8	1817.4	1879
High	A0QRA5	ABC-type molybdenum transport system, ATPase component OS=Mycolicibacterium smegmatis (strain ATCC 700084 / mc(2)155) OX=246196 GN=MSMEG_1046 PE=4 SV=1	0.15	1.11	0.998697	-0.000566126	2888.2	3716.3	3310.8	3130.4	5159	5361.7	4851.4	6	1	6	6	13	6	A0QQ87; msm:MSMEG_0665	2888.2	801.2	882.8	1586.5	3615.2	2781.9	2555.6
High	A0QRA6	Nudix hydrolase OS=Mycolicibacterium smegmatis (strain ATCC 700084 / mc(2)155) OX=246196 GN=MSMEG_1047 PE=4 SV=1	-0.18	0.885	0.0805019	-1.09419	14879.8	12764	12240	13655.8	2916	2913.4	3854.6	8	1	8	10	38	8	A0QQ90; msm:MSMEG_0670	14879.8	2751.8	3263.6	6920.7	2043.4	1511.6	2030.5
High	A0QRA7	Probable enoyl-CoA hydratase OS=Mycolicibacterium smegmatis (strain ATCC 700084 / mc(2)155) OX=246196 GN=MSMEG_1048 PE=4 SV=1	-0.44	0.735	0.0576291	-1.23936	2046.7	2061.4	2408.8	2072.1	3108	3601.1	3242.1	5	1	5	5	15	5	A0QU69; msm:MSMEG_2098	2046.7	444.4	642.3	1050.1	2177.9	1868.4	1707.8
High	A0QRA8	Methyltransferase, UbiE/COQ5 family protein OS=Mycolicibacterium smegmatis (strain ATCC 700084 / mc(2)155) OX=246196 GN=MSMEG_1049 PE=4 SV=1	0.76	1.698	0.0201865	-1.69494	24198.6	40255.9	34869.4	34794.7	119910	120662	125653	19	1	19	22	141	19	A0QXY7; msm:MSMEG_3471	24198.6	8678.7	9297.3	17633.8	84026.4	62604.5	66190.2
High	A0QRA9	SAM-dependent methyltransferase OS=Mycolicibacterium smegmatis (strain ATCC 700084 / mc(2)155) OX=246196 GN=MSMEG_1050 PE=4 SV=1	0.7	1.625	0.000969153	-3.01361	30764.1	37501.3	32376.4	35043.4	22705.9	24915.5	22676	10	1	10	11	42	10	A0QQI5; msm:MSMEG_0767	30764.1	8084.9	8632.6	17759.8	15911.1	12927.1	11945.1
High	A0QRB0	Immunogenic protein MPB64/MPT64 OS=Mycolicibacterium smegmatis (strain ATCC 700084 / mc(2)155) OX=246196 GN=MSMEG_1051 PE=4 SV=1	-0.78	0.581	1.97212e-05	-4.70507	9161.8	15475	17050.9	12014.1	3303.5	4037.1	3535.1	7	1	7	8	21	7	A0QNM8; msm:MSMEG_0101	9161.8	3336.3	4546.3	6088.7	2314.9	2094.6	1862.2
High	A0QRB1	Amino acid carrier protein OS=Mycolicibacterium smegmatis (strain ATCC 700084 / mc(2)155) OX=246196 GN=MSMEG_1052 PE=3 SV=1	-2.47	0.18	0.000148855	-3.82724	7058.7	4857.7	4929.2	5091.8	14041.6	13507.2	14639.7	18	1	18	18	57	18	A0R3Z0; msm:MSMEG_5644	7058.7	1047.3	1314.3	2580.5	9839.6	7008.1	7711.8
High	A0QRB3	Pyrrolo-quinoline quinone OS=Mycolicibacterium smegmatis (strain ATCC 700084 / mc(2)155) OX=246196 GN=MSMEG_1053 PE=4 SV=1	-1.01	0.497	8.56339e-05	-4.06735	884	1082.3	1015.3	964.2	8044.4	12285.9	10341.6	2	1	2	2	15	2	A0R475; msm:MSMEG_5730	884	233.3	270.7	488.7	5637.1	6374.4	5447.7
High	A0QRB4	Hexapeptide transferase family protein OS=Mycolicibacterium smegmatis (strain ATCC 700084 / mc(2)155) OX=246196 GN=MSMEG_1055 PE=4 SV=1	0.62	1.54	0.0145804	-1.83623	2951.4	2084.8	1860.5	2385.8	7054.6	5135.4	5606.7	6	1	6	7	23	6	A0QSB4; msm:MSMEG_1419	2951.4	449.5	496.1	1209.1	4943.5	2664.4	2953.5
High	A0QRB5	Isopentenyl-diphosphate delta-isomerase OS=Mycolicibacterium smegmatis (strain ATCC 700084 / mc(2)155) OX=246196 GN=fni PE=3 SV=1	0.7	1.629	0.02284	-1.6413	1884.7	3670	3716.8	3439.2	10660.4	17513.8	12923.1	5	1	5	5	25	5	A0R3I2; msm:MSMEG_5482	1884.7	791.2	991	1743	7470.2	9086.8	6807.5
High	A0QRB8	Lsr2 protein OS=Mycolicibacterium smegmatis (strain ATCC 700084 / mc(2)155) OX=246196 GN=MSMEG_1060 PE=4 SV=1	-1.93	0.262	0.013068	-1.88379	1586.3	2906.6	3513.5	2601.5	372	533.8	648.4	6	1	6	6	12	6	A0QUV0; msm:MSMEG_2343	1586.3	626.6	936.8	1318.4	260.7	277	341.6
High	A0QRB9	Phosphohydrolase OS=Mycolicibacterium smegmatis (strain ATCC 700084 / mc(2)155) OX=246196 GN=MSMEG_1061 PE=4 SV=1	-0.6	0.661	0.0389747	-1.40922	33280.6	44274.5	37331.2	52032.6	16082.4	19630.1	19158.8	10	1	10	10	125	10	A0QZY3; msm:MSMEG_4192	33280.6	9545.1	9953.7	26369.9	11269.7	10184.9	10092.3
High	A0QRC0	O-succinylbenzoic acid--CoA ligase OS=Mycolicibacterium smegmatis (strain ATCC 700084 / mc(2)155) OX=246196 GN=MSMEG_1062 PE=4 SV=1	0.25	1.193	0.0668259	-1.17505	48.9	51.5	32.9	38.2	114.5	105.9	121.8	1	1	1	1	1	1	A0R1N6; msm:MSMEG_4818	48.9	11.1	8.8	19.4	80.2	55	64.2
Low	A0QRC2	Phosphate transporter OS=Mycolicibacterium smegmatis (strain ATCC 700084 / mc(2)155) OX=246196 GN=MSMEG_1064 PE=3 SV=1	-0.18	0.881	0.0980022	-1.00876	1341.7	877.8	784.3	1097.8	2300	3086.4	2934.9	4	1	4	5	14	4	A0QNR0; msm:MSMEG_0132	1341.7	189.2	209.1	556.4	1611.7	1601.3	1546
High	A0QRC5	VOC domain-containing protein OS=Mycolicibacterium smegmatis (strain ATCC 700084 / mc(2)155) OX=246196 GN=MSMEG_1067 PE=4 SV=1	-0.26	0.834	0.310749	-0.50759	52425.8	27262	19438.7	21994.7	211143	274253	245298	22	1	22	24	381	22	A0QXC0; msm:MSMEG_3247	52425.8	5877.4	5183	11146.8	147958	142293	129216
High	A0QRC6	Regulatory protein OS=Mycolicibacterium smegmatis (strain ATCC 700084 / mc(2)155) OX=246196 GN=MSMEG_1068 PE=4 SV=1	0.64	1.555	0.00163013	-2.78778	226.1	291.4	303.8	299.4	478.7	524.2	533.1	2	1	2	2	4	2	A0QXE7; msm:MSMEG_3274	226.1	62.8	81	151.7	335.4	272	280.8
High	A0QRD0	Agmatinase OS=Mycolicibacterium smegmatis (strain ATCC 700084 / mc(2)155) OX=246196 GN=speB PE=3 SV=1	0.02	1.017	0.804494	-0.0944769	12912.8	15278.3	18484.9	15722.3	8474.3	9123.2	7746.3	12	1	12	12	49	12	A0R5K1; msm:MSMEG_6220	12912.8	3293.8	4928.7	7968	5938.3	4733.5	4080.5
High	A0QRD1	Polysaccharide deacetylase OS=Mycolicibacterium smegmatis (strain ATCC 700084 / mc(2)155) OX=246196 GN=MSMEG_1074 PE=4 SV=1	0.1	1.071	0.171835	-0.764889	37418.4	42814.8	41118.8	39737.7	52680.4	50597.9	52418.3	13	1	13	16	104	13	A0R048; I7GBQ0; msg:MSMEI_4159; msm:MSMEG_4258	37418.4	9230.4	10963.6	20138.9	36915.7	26252.2	27612.4
High	A0QRD2	Oxidoreductase, short-chain dehydrogenase/reductase family protein OS=Mycolicibacterium smegmatis (strain ATCC 700084 / mc(2)155) OX=246196 GN=MSMEG_1073 PE=3 SV=1	0.59	1.506	0.0020878	-2.68031	14788.9	7800.8	8512.7	9788.7	40991.1	35660.3	41395	26	1	27	27	103	26	A0QRV7; msm:MSMEG_1254	14788.9	1681.8	2269.8	4960.9	28724.4	18502	21805.7
High	A0QRD3	1,4-dihydroxy-2-naphthoyl-CoA synthase OS=Mycolicibacterium smegmatis (strain ATCC 700084 / mc(2)155) OX=246196 GN=menB PE=1 SV=1	1.12	2.18	0.0131871	-1.87985	29.8	17.9	20.9	34.6	98.2	93.6	114.4	1	1	1	1	2	1	A0QU37; msm:MSMEG_2064	29.8	3.9	5.6	17.5	68.8	48.5	60.3
High	A0QRD4	Acid stress chaperone HdeA OS=Mycolicibacterium smegmatis (strain ATCC 700084 / mc(2)155) OX=246196 GN=MSMEG_1076 PE=4 SV=1	0.03	1.023	0.759627	-0.119399	11375	9891.1	10971	11633.3	14158.9	15730.5	15260.1	8	1	8	9	51	8	A0R4R9; msm:MSMEG_5931	11375	2132.4	2925.2	5895.7	9921.8	8161.6	8038.6
High	A0QRD5	Cell entry (Mce) related family protein OS=Mycolicibacterium smegmatis (strain ATCC 700084 / mc(2)155) OX=246196 GN=MSMEG_1077 PE=4 SV=1	-0.76	0.591	0.00445396	-2.35125	256.4	176.6	228.6	198.6	442.1	538.2	413.4	2	1	2	2	8	2	A0QWY9; msm:MSMEG_3112	256.4	38.1	61	100.6	309.8	279.2	217.8
High	A0QRD6	Hydrolase OS=Mycolicibacterium smegmatis (strain ATCC 700084 / mc(2)155) OX=246196 GN=MSMEG_1078 PE=4 SV=1	0.19	1.143	0.381333	-0.418696	205.3	170.3	204	171.6	82.2	98.1	76.4	1	1	1	1	1	1	A0R249; msm:MSMEG_4986	205.3	36.7	54.4	87	57.6	50.9	40.2
High	A0QRE5	Glutamyl-tRNA(Gln)/aspartyl-tRNA(Asn) amidotransferase, A subunit OS=Mycolicibacterium smegmatis (strain ATCC 700084 / mc(2)155) OX=246196 GN=gatA PE=4 SV=1	-2.75	0.149	2.29145e-06	-5.63989	10955.6	5463.9	5418	6397.8	32533.7	33141.2	26849.7	9	1	9	9	45	9	A0QXE3; msm:MSMEG_3270	10955.6	1178	1444.6	3242.4	22797.9	17195	14143.6
High	A0QRE7	Amidase OS=Mycolicibacterium smegmatis (strain ATCC 700084 / mc(2)155) OX=246196 GN=MSMEG_1090 PE=3 SV=1	-2.57	0.169	0.000130058	-3.88586	5179	3632.2	4334	5392.1	9110.2	10280.5	12136.9	8	1	8	9	21	8	A0R355; msm:MSMEG_5349	5179	783.1	1155.6	2732.7	6383.9	5334	6393.4
Medium	A0QRF0	urease OS=Mycolicibacterium smegmatis (strain ATCC 700084 / mc(2)155) OX=246196 GN=MSMEG_1093 PE=4 SV=1					250883	200456	166058	221834	25515.9	23868.1	39439.1	21	1	21	22	215	21	A0QTS9; msm:MSMEG_1951	250883	43216.1	44276.1	112424	17880.2	12383.7	20775.4
Low	A0QRF1	Urease subunit alpha OS=Mycolicibacterium smegmatis (strain ATCC 700084 / mc(2)155) OX=246196 GN=ureC PE=3 SV=1					1422	2002.1	1642.6	1994.2	3584	3673.7	3123.2	3	1	3	3	12	3	A0R0F9; msm:MSMEG_4372	1422	431.6	438	1010.6	2511.5	1906.1	1645.2
High	A0QRF4	Glycosyl transferase, group 2 family protein OS=Mycolicibacterium smegmatis (strain ATCC 700084 / mc(2)155) OX=246196 GN=MSMEG_1097 PE=3 SV=1	1.44	2.714	0.00416236	-2.38066	4222.2	2532.6	3059.1	2156.7	666.3	784.2	697.6	6	1	6	6	21	6	A0QT76; msm:MSMEG_1742	4222.2	546	815.7	1093	466.9	406.9	367.5
High	A0QRF5	Acyl-CoA synthase OS=Mycolicibacterium smegmatis (strain ATCC 700084 / mc(2)155) OX=246196 GN=MSMEG_1098 PE=4 SV=1	0.81	1.753	0.170634	-0.767936	13904.4	15333.8	14169.8	12985.9	79846.5	76485.6	59231.8	24	1	24	24	125	24	A0QUM7; msm:MSMEG_2263	13904.4	3305.8	3778.1	6581.2	55952.3	39683.7	31201.6
Low	A0QRF7	Dgpf protein OS=Mycolicibacterium smegmatis (strain ATCC 700084 / mc(2)155) OX=246196 GN=MSMEG_1100 PE=3 SV=1	-1.37	0.387	0.00482792	-2.31624	3365.3	2892.4	3192.2	3144.6	8750.1	11303.1	9833.5	9	1	9	10	25	9	A0QNX9; msm:MSMEG_0202; msm:MSMEG_0397; msm:MSMEG_0802; msm:MSMEG_1003; msm:MSMEG_1059; msm:MSMEG_1258; msm:MSMEG_1404; msm:MSMEG_2003; msm:MSMEG_2283; msm:MSMEG_2339; msm:MSMEG_2828; msm:MSMEG_3166; msm:MSMEG_3697; msm:MSMEG_4403; msm:MSMEG_4790; msm:MSMEG_4926; msm:MSMEG_4945; msm:MSMEG_5094; msm:MSMEG_5378; msm:MSMEG_6148; msm:MSMEG_6155; msm:MSMEG_6161; msm:MSMEG_6462; msm:MSMEG_6697	3365.3	623.6	851.1	1593.7	6131.6	5864.5	5180
High	A0QRF8	Uncharacterized protein OS=Mycolicibacterium smegmatis (strain ATCC 700084 / mc(2)155) OX=246196 GN=MSMEG_1101 PE=4 SV=1	0.74	1.675	0.0415352	-1.38158	726.9	476.9	542.4	430.8	1489	1154.8	1416.4	1	1	1	2	22	1	A0R1B6; msm:MSMEG_4693	726.9	102.8	144.6	218.3	1043.4	599.1	746.1
High	A0QRF9	Twin-arginine translocation pathway signal OS=Mycolicibacterium smegmatis (strain ATCC 700084 / mc(2)155) OX=246196 GN=MSMEG_1102 PE=4 SV=1	-1.34	0.396	0.00195961	-2.70783	11053.4	28724.4	27769.9	18571.7	2326.4	2531.6	1994.6	7	1	7	7	22	7	A0QP61; msm:MSMEG_0284	11053.4	6192.7	7404.3	9412.1	1630.2	1313.5	1050.7
High	A0QRG0	o-succinylbenzoate synthase OS=Mycolicibacterium smegmatis (strain ATCC 700084 / mc(2)155) OX=246196 GN=menC PE=3 SV=1	-0.13	0.911	0.108339	-0.965214	12194.9	14279.4	15462.9	13143.6	8819.4	9682.6	8667.8	16	1	16	17	47	16	A0QND8; I7F4B6; msg:MSMEI_0005; msm:MSMEG_0003; P50916	12194.9	3078.5	4122.9	6661.1	6180.2	5023.7	4566
High	A0QRG3	Isonitrile hydratase, putative OS=Mycolicibacterium smegmatis (strain ATCC 700084 / mc(2)155) OX=246196 GN=MSMEG_1107 PE=4 SV=1	-0.97	0.511	0.00500411	-2.30067	61633.8	67734.7	79073	67611.8	107488	119267	101484	33	1	33	38	190	33	A0QWJ6; msm:MSMEG_2965	61633.8	14602.9	21083.3	34265.3	75322.1	61880.3	53458.6
High	A0QRG4	Hydrolase, alpha/beta fold family protein OS=Mycolicibacterium smegmatis (strain ATCC 700084 / mc(2)155) OX=246196 GN=MSMEG_1108 PE=4 SV=1	0.03	1.021	0.784221	-0.105562	21532.7	33421.2	20661.5	27589	11215.7	8687.5	10722.5	9	1	9	10	57	9	A0R293; msm:MSMEG_5029	21532.7	7205.2	5509	13982	7859.4	4507.4	5648.3
High	A0QRG5	2-succinyl-5-enolpyruvyl-6-hydroxy-3-cyclohexene-1-carboxylate synthase OS=Mycolicibacterium smegmatis (strain ATCC 700084 / mc(2)155) OX=246196 GN=menD PE=3 SV=2	0.63	1.549	0.0229744	-1.63876	33408.5	51565.1	46450.2	45679.4	103860	110851	114496	25	1	25	30	208	25	A0R024; I7G4N5; msg:MSMEI_4135; msm:MSMEG_4235	33408.5	11116.9	12385.1	23150.1	72779.3	57514	60312.9
High	A0QRG6	Probable conserved transmembrane protein OS=Mycolicibacterium smegmatis (strain ATCC 700084 / mc(2)155) OX=246196 GN=MSMEG_1110 PE=4 SV=1	-0.89	0.539	0.0334522	-1.47557	628.9	768.5	761.9	837.7	1316.9	1460.2	1188.6	2	1	2	2	4	2	A0R3E5; msm:MSMEG_5444	628.9	165.7	203.1	424.5	922.8	757.6	626.1
High	A0QRG9	Aconitate hydratase, putative OS=Mycolicibacterium smegmatis (strain ATCC 700084 / mc(2)155) OX=246196 GN=MSMEG_1112 PE=4 SV=1	2.36	5.12	0.0258303	-1.58787	27472.2	21397.7	19749.2	19113.3	52323.2	50580.5	53750.9	19	1	19	20	91	19	A0QWJ4; msm:MSMEG_2963	27472.2	4613.1	5265.8	9686.5	36665.4	26243.2	28314.4
High	A0QRH0	Short chain dehydrogenase OS=Mycolicibacterium smegmatis (strain ATCC 700084 / mc(2)155) OX=246196 GN=MSMEG_1114 PE=3 SV=1	3.3	9.825	0.00258289	-2.58789	100722	99898.3	99255.7	106522	140118	128842	138078	23	1	23	28	264	23	A0QQH7; I7FE94; msg:MSMEI_0743; msm:MSMEG_0759	100722	21537	26464.7	53985	98187.5	66848.1	72735.7
High	A0QRH1	Demethylmenaquinone methyltransferase OS=Mycolicibacterium smegmatis (strain ATCC 700084 / mc(2)155) OX=246196 GN=menG PE=3 SV=1	0.37	1.295	0.00752416	-2.12354	14199.4	10130.1	8536.5	13287.3	37603.2	33342.9	36799.4	14	1	14	14	81	14	A0R471; msm:MSMEG_5726	14199.4	2183.9	2276.1	6733.9	26350.4	17299.6	19384.9
High	A0QRH2	Gamma-glutamylisopropylamide synthetase OS=Mycolicibacterium smegmatis (strain ATCC 700084 / mc(2)155) OX=246196 GN=MSMEG_1116 PE=3 SV=1	0.11	1.08	0.383778	-0.415919	1703.9	2889.6	1902.9	2079.5	740.9	768.9	671.4	2	1	2	2	6	2	A0QY98; msm:MSMEG_3583	1703.9	623	507.4	1053.9	519.2	398.9	353.7
High	A0QRH3	Transcriptional regulator OS=Mycolicibacterium smegmatis (strain ATCC 700084 / mc(2)155) OX=246196 GN=MSMEG_1117 PE=4 SV=1	-1.06	0.48	0.0111038	-1.95453	1519.3	1363.3	1563.6	1332.3	2794.9	3368.5	2766.3	7	1	7	7	11	7	A0R5U1; msm:MSMEG_6311	1519.3	293.9	416.9	675.2	1958.5	1747.7	1457.2
High	A0QRH6	Nitrilase/cyanide hydratase and apolipoprotein N-acyltransferase OS=Mycolicibacterium smegmatis (strain ATCC 700084 / mc(2)155) OX=246196 GN=MSMEG_1120 PE=3 SV=1	-0.4	0.758	0.0559622	-1.25211	21470.6	38310.3	41003.3	28827.2	7779.8	8968.2	7492.4	19	1	19	19	65	19	A0QVP3; msm:MSMEG_2644	21470.6	8259.3	10932.8	14609.5	5451.6	4653	3946.8
High	A0QRH9	Cobalamin synthesis protein OS=Mycolicibacterium smegmatis (strain ATCC 700084 / mc(2)155) OX=246196 GN=MSMEG_1123 PE=3 SV=1	0.04	1.026	0.721373	-0.14184	161	154.3	202.1	166.7	465.9	651	612.5	1	1	1	1	2	1	A0R4U8; msm:MSMEG_5959	161	33.3	53.9	84.5	326.5	337.8	322.6
High	A0QRI1	Regulatory protein, ArsR OS=Mycolicibacterium smegmatis (strain ATCC 700084 / mc(2)155) OX=246196 GN=MSMEG_1125 PE=4 SV=1	-0.77	0.587	0.058031	-1.23634	24126.6	24631.3	25425.5	24876.3	29559.4	30530.1	28822	11	1	11	12	124	11	A0QYC0; msm:MSMEG_3605	24126.6	5310.2	6779.2	12607.2	20713.7	15840.3	15182.6
High	A0QRI5	D-amino-acid dehydrogenase OS=Mycolicibacterium smegmatis (strain ATCC 700084 / mc(2)155) OX=246196 GN=MSMEG_1129 PE=4 SV=1	2.2	4.602	0.00145363	-2.83754	33352.9	82054.5	96825.8	82925.6	4328	4548	4103.9	7	1	7	7	57	7	A0QZ51; msm:MSMEG_3899	33352.9	17690.1	25816.8	42026.3	3032.9	2359.7	2161.8
High	A0QRI7	Tryptophan-rich sensory protein OS=Mycolicibacterium smegmatis (strain ATCC 700084 / mc(2)155) OX=246196 GN=MSMEG_1131 PE=3 SV=1	1.39	2.627	0.0457935	-1.3392	18995.2	9695.5	10876.2	17401.6	3141.1	3276.7	4415.7	7	1	7	7	32	7	A0R6N5; msm:MSMEG_6612	18995.2	2090.2	2899.9	8819	2201.1	1700.1	2326.1
High	A0QRI8	Menaquinone reductase OS=Mycolicibacterium smegmatis (strain ATCC 700084 / mc(2)155) OX=246196 GN=menJ PE=1 SV=1	0.32	1.25	0.10938	-0.961064	29594.3	25876.2	30938.3	26994.3	40939	45932.8	40046.7	18	1	18	19	107	18	A0R613; msm:MSMEG_6388	29594.3	5578.6	8249.1	13680.6	28687.9	23831.8	21095.4
High	A0QRI9	Bifunctional short chain isoprenyl diphosphate synthase OS=Mycolicibacterium smegmatis (strain ATCC 700084 / mc(2)155) OX=246196 GN=MSMEG_1133 PE=3 SV=1	0.29	1.224	0.45995	-0.337289	166.5	182.5	161.9	216.7	503.3	581	416.2	1	1	1	1	1	1	A0R035; msm:MSMEG_4246	166.5	39.3	43.2	109.8	352.7	301.5	219.3
High	A0QRJ0	Protease HtpX homolog OS=Mycolicibacterium smegmatis (strain ATCC 700084 / mc(2)155) OX=246196 GN=htpX PE=3 SV=1	-1.42	0.375	0.0128081	-1.89252	164.1	176.7	174.1	149.1	239.4	238.1	215.8	3	1	3	3	3	3	A0R646; msm:MSMEG_6421	164.1	38.1	46.4	75.5	167.8	123.5	113.7
High	A0QRJ4	Alcohol dehydrogenase 1 OS=Mycolicibacterium smegmatis (strain ATCC 700084 / mc(2)155) OX=246196 GN=MSMEG_1138 PE=3 SV=1	-0.42	0.746	0.0495442	-1.30501	25.5	0	23.8	23.7	93	102.2	79.8	2	1	2	3	3	2	A0QTN6; msm:MSMEG_1908	25.5	0	6.3	12	65.2	53	42.1
High	A0QRJ5	Transcription regulator OS=Mycolicibacterium smegmatis (strain ATCC 700084 / mc(2)155) OX=246196 GN=MSMEG_1139 PE=4 SV=1	-0.45	0.73	0.336349	-0.47321	925.2	720.4	654.6	869.4	445.4	381.9	401.8	1	1	1	1	12	1	A0QZJ1; msm:MSMEG_4043	925.2	155.3	174.5	440.6	312.1	198.2	211.7
High	A0QRJ6	Glycerol-3-phosphate dehydrogenase [NAD(P)+] OS=Mycolicibacterium smegmatis (strain ATCC 700084 / mc(2)155) OX=246196 GN=gpsA PE=3 SV=1	-1.9	0.267	0.000211246	-3.67521	1991.9	2266.2	2676.1	2359.5	1300.3	1521	1424.7	5	1	5	5	19	5	A0QNE6; msm:MSMEG_0015	1991.9	488.6	713.5	1195.8	911.2	789.1	750.5
High	A0QRK1	Virulence factor Mce family protein OS=Mycolicibacterium smegmatis (strain ATCC 700084 / mc(2)155) OX=246196 GN=MSMEG_1145 PE=4 SV=1					5741.2	6974	8569.4	6683.5	17216.1	17494.2	17840.1	9	1	9	10	40	9	A0R325; msm:MSMEG_5316	5741.2	1503.5	2284.9	3387.2	12064.2	9076.7	9397.6
Low	A0QRK2	Virulence factor Mce family protein OS=Mycolicibacterium smegmatis (strain ATCC 700084 / mc(2)155) OX=246196 GN=MSMEG_1146 PE=4 SV=1					31986.2	39680.3	34218.7	40263.9	23884	23050.7	21650.4	10	1	10	10	70	10	A0QXD2; msm:MSMEG_3259	31986.2	8554.6	9123.8	20405.5	16736.7	11959.6	11404.8
Medium	A0QRK7	DNA-binding protein OS=Mycolicibacterium smegmatis (strain ATCC 700084 / mc(2)155) OX=246196 GN=MSMEG_1151 PE=4 SV=1	-1.52	0.348	0.000204119	-3.69012	4351.4	3300.3	3211.1	4113.4	1619	1649.8	1712.3	5	1	5	5	25	5	A0R6P0; msm:MSMEG_6617	4351.4	711.5	856.2	2084.7	1134.5	856	902
High	A0QRL0	Formyl-coenzyme A transferase OS=Mycolicibacterium smegmatis (strain ATCC 700084 / mc(2)155) OX=246196 GN=MSMEG_1154 PE=4 SV=1	-0.9	0.534	4.20462e-05	-4.37627	1150.4	893.5	680	754.3	1942.5	2402	2193	3	1	3	3	11	3	A0R526; msm:MSMEG_6040	1150.4	192.6	181.3	382.3	1361.2	1246.3	1155.2
High	A0QRL1	Carnitinyl-CoA dehydratase OS=Mycolicibacterium smegmatis (strain ATCC 700084 / mc(2)155) OX=246196 GN=MSMEG_1155 PE=3 SV=1	-1.07	0.476	0.0431356	-1.36516	20841.1	25956.3	27462.6	21794	49685.3	50973.9	49703.5	12	1	12	12	86	12	A0QTR6; msm:MSMEG_1938	20841.1	5595.9	7322.4	11045.1	34816.9	26447.3	26182.4
High	A0QRL2	Dihydrodipicolinate synthetase OS=Mycolicibacterium smegmatis (strain ATCC 700084 / mc(2)155) OX=246196 GN=MSMEG_1156 PE=4 SV=1	-1.53	0.347	0.00247475	-2.60647	7673.9	4769.9	5541.5	6324.4	15657.6	17137.4	16448	7	1	7	7	27	7	A0QNL3; msm:MSMEG_0085	7673.9	1028.3	1477.5	3205.2	10972.1	8891.6	8664.3
High	A0QRM0	UPF0234 protein MSMEG_1165/MSMEI_1134 OS=Mycolicibacterium smegmatis (strain ATCC 700084 / mc(2)155) OX=246196 GN=MSMEG_1165 PE=1 SV=1	-0.2	0.87	0.502553	-0.298818	7136.4	8448.3	8715.8	7857.9	12099.9	13921.3	11958.9	17	1	17	18	65	17	A0R775; msm:MSMEG_6806	7136.4	1821.4	2323.9	3982.3	8479	7222.9	6299.6
High	A0QRM1	Cytochrome P450 OS=Mycolicibacterium smegmatis (strain ATCC 700084 / mc(2)155) OX=246196 GN=MSMEG_1167 PE=3 SV=1					1392.9	2105	1962.9	1573.3	4056.4	3811.6	3275	4	1	4	4	21	4	A0QYU2; msm:MSMEG_3787	1392.9	453.8	523.4	797.4	2842.5	1977.6	1725.2
High	A0QRM5	Low molecular weight phosphotyrosine protein phosphatase OS=Mycolicibacterium smegmatis (strain ATCC 700084 / mc(2)155) OX=246196 GN=MSMEG_1171 PE=4 SV=1	-1.39	0.381	0.0376091	-1.42471	52216	32316.7	25229.1	24080.7	152174	184736	171127	15	1	15	17	215	15	A0QXB0; msm:MSMEG_3235	52216	6967.1	6726.9	12204	106636	95848.4	90144.9
High	A0QRM8	Cadmium inducible protein cadi OS=Mycolicibacterium smegmatis (strain ATCC 700084 / mc(2)155) OX=246196 GN=MSMEG_1174 PE=4 SV=1	-0.95	0.518	0.0106982	-1.97069	340	540.8	734.1	780.3	78.7	144.5	89	1	1	1	1	10	1	A0QTF1; msm:MSMEG_1817	340	116.6	195.7	395.5	55.1	75	46.9
High	A0QRN1	Cytosine/purines/uracil/thiamine/allantoin permease family protein OS=Mycolicibacterium smegmatis (strain ATCC 700084 / mc(2)155) OX=246196 GN=MSMEG_1177 PE=3 SV=1	-2.27	0.207	0.000467176	-3.33052	124766	97160.3	119066	111142	71111.5	78854.3	68997.8	20	1	20	24	283	20	A0R635; I7FUS9; msg:MSMEI_6242; msm:MSMEG_6410	124766	20946.7	31746.8	56325.9	49831.2	40912.8	36346.1
High	A0QRN2	Transcriptional regulator OS=Mycolicibacterium smegmatis (strain ATCC 700084 / mc(2)155) OX=246196 GN=MSMEG_1178 PE=4 SV=1	-1.78	0.292	0.00245001	-2.61083	111333	277859	334810	188725	24812.3	28309.3	42353.7	32	1	32	40	281	32	A0R5L3; msm:MSMEG_6232	111333	59903.3	89270.9	95644.8	17387.2	14688	22310.7
High	A0QRN3	Urocanate hydratase OS=Mycolicibacterium smegmatis (strain ATCC 700084 / mc(2)155) OX=246196 GN=hutU PE=1 SV=1	-1.06	0.481	8.53822e-06	-5.06863	148.5	90.2	58.2	101	651.1	739.7	717.6	2	1	2	2	8	2	A0QRQ4; msm:MSMEG_1200	148.5	19.4	15.5	51.2	456.3	383.8	378
High	A0QRN4	N-carbamoyl-L-amino acid hydrolase OS=Mycolicibacterium smegmatis (strain ATCC 700084 / mc(2)155) OX=246196 GN=MSMEG_1180 PE=3 SV=1	-1.37	0.386	0.000161094	-3.79292	11746.4	21044.2	22657.9	18225.1	46959	63268.6	61513.4	19	1	19	21	78	19	A0QPJ3; msm:MSMEG_0418	11746.4	4536.9	6041.3	9236.4	32906.4	32826.2	32403.5
High	A0QRN5	Formiminoglutamate deiminase OS=Mycolicibacterium smegmatis (strain ATCC 700084 / mc(2)155) OX=246196 GN=hutF PE=4 SV=1	-1.16	0.448	0.000175864	-3.75482	2038.5	1479.6	1281.6	1760.3	5142	5039.1	5071.3	5	1	5	5	17	5	A0R086; msm:MSMEG_4297	2038.5	319	341.7	892.1	3603.3	2614.5	2671.4
High	A0QRN6	Imidazolonepropionase OS=Mycolicibacterium smegmatis (strain ATCC 700084 / mc(2)155) OX=246196 GN=hutI PE=1 SV=1	-0.83	0.564	0.000320078	-3.49474	5543.6	4469.3	4164.2	5058.7	9455.2	9046	9294.3	14	1	14	14	37	14	A0QQB1; msm:MSMEG_0691	5543.6	963.5	1110.3	2563.7	6625.7	4693.4	4895.9
High	A0QRN7	Histidine ammonia-lyase OS=Mycolicibacterium smegmatis (strain ATCC 700084 / mc(2)155) OX=246196 GN=hutH PE=3 SV=1	-0.65	0.637	0.00824785	-2.08366	3773	6115.8	6221.1	4930.9	13094	15201.1	12800.4	10	1	10	11	44	10	A0R5P5; msm:MSMEG_6264	3773	1318.5	1658.7	2499	9175.6	7886.9	6742.9
High	A0QRN8	Serine esterase, cutinase family protein OS=Mycolicibacterium smegmatis (strain ATCC 700084 / mc(2)155) OX=246196 GN=MSMEG_1184 PE=3 SV=1	-3.01	0.124	0.000993249	-3.00294	21885.1	18843.5	16844.9	21218.6	39296.3	31897.8	33752	11	1	11	12	86	11	A0QT32; msm:MSMEG_1694	21885.1	4062.5	4491.4	10753.5	27536.8	16549.9	17779.6
High	A0QRN9	Transcriptional regulator, AsnC family protein OS=Mycolicibacterium smegmatis (strain ATCC 700084 / mc(2)155) OX=246196 GN=MSMEG_1185 PE=4 SV=1	-0.68	0.624	0.00392706	-2.40593	269.9	225.2	243.7	203.6	392.3	398.8	345.3	3	1	3	3	10	3	A0QNY7; msm:MSMEG_0210	269.9	48.6	65	103.2	274.9	206.9	181.9
High	A0QRP2	FHA domain-containing protein OS=Mycolicibacterium smegmatis (strain ATCC 700084 / mc(2)155) OX=246196 GN=MSMEG_1188 PE=4 SV=1	0.03	1.024	0.306486	-0.513589	95098.3	77984.1	93977.8	76371.3	49946.6	52870.7	49199.7	16	1	16	18	158	16	A0QTR5; msm:MSMEG_1937	95098.3	16812.5	25057.4	38704.6	35000	27431.4	25917
High	A0QRP3	Integral membrane protein OS=Mycolicibacterium smegmatis (strain ATCC 700084 / mc(2)155) OX=246196 GN=MSMEG_1189 PE=4 SV=1	-0.2	0.868	0.0863162	-1.06391	6373.1	4716.3	4701.5	5637.5	8652.1	10112.7	9764.1	5	1	5	5	25	5	A0R028; msm:MSMEG_4239	6373.1	1016.8	1253.6	2857.1	6062.9	5246.9	5143.4
Medium	A0QRP4	non-specific serine/threonine protein kinase OS=Mycolicibacterium smegmatis (strain ATCC 700084 / mc(2)155) OX=246196 GN=MSMEG_1190 PE=4 SV=1	0.49	1.409	0.708841	-0.149451	66.1	131.8	135.6	116.4	26.9	34	25.1	1	1	2	2	18	1	A0QRI5; msm:MSMEG_1129	66.1	28.4	36.2	59	18.9	17.7	13.2
High	A0QRP5	DUF5652 domain-containing protein OS=Mycolicibacterium smegmatis (strain ATCC 700084 / mc(2)155) OX=246196 GN=MSMEG_1191 PE=4 SV=1	-1.84	0.28	0.00343363	-2.46425	13801.5	14051.9	15674.4	13664.8	24735.8	28721.9	24264.3	17	1	17	17	52	17	A0R4L0; msm:MSMEG_5870	13801.5	3029.4	4179.3	6925.2	17333.5	14902.1	12781.7
Low	A0QRP6	M23 peptidase domain protein OS=Mycolicibacterium smegmatis (strain ATCC 700084 / mc(2)155) OX=246196 GN=MSMEG_1192 PE=4 SV=1					12960.5	8676.5	10173	12359	1367.2	1230.1	2123.7	7	1	8	8	25	7	A0QWE5; msm:MSMEG_2913	12960.5	1870.6	2712.4	6263.5	958	638.2	1118.7
High	A0QRP7	TROVE domain protein OS=Mycolicibacterium smegmatis (strain ATCC 700084 / mc(2)155) OX=246196 GN=MSMEG_1193 PE=3 SV=1	-2.49	0.179	0.012783	-1.89337	767.7	671.7	819.1	781.7	1277.4	1481.9	1226.8	3	1	3	3	16	3	A0R312; msm:MSMEG_5304	767.7	144.8	218.4	396.2	895.1	768.9	646.2
Medium	A0QRP9	Agglutinin receptor OS=Mycolicibacterium smegmatis (strain ATCC 700084 / mc(2)155) OX=246196 GN=MSMEG_1195 PE=4 SV=1	1.09	2.131	0.00441153	-2.35541	15737.3	19793.7	16480	13957.2	9139.8	8429.3	8401.9	5	1	5	5	34	5	A0R2U6; msm:MSMEG_5238	15737.3	4267.3	4394.1	7073.4	6404.7	4373.4	4425.9
High	A0QRQ0	SNF2 domain protein OS=Mycolicibacterium smegmatis (strain ATCC 700084 / mc(2)155) OX=246196 GN=MSMEG_1196 PE=4 SV=1	-1.22	0.429	1.41098e-05	-4.85048	5818.7	2909.6	2746.9	3405.3	17632.6	17088.1	14449.7	8	1	8	10	43	8	A0QYU1; msm:MSMEG_3786	5818.7	627.3	732.4	1725.8	12356	8866	7611.7
High	A0QRQ3	Integral membrane protein OS=Mycolicibacterium smegmatis (strain ATCC 700084 / mc(2)155) OX=246196 GN=MSMEG_1199 PE=4 SV=1	-0.87	0.547	0.00147782	-2.83038	933.4	661	702.6	1006.8	2366.2	2332.7	2487.1	2	1	2	2	4	2	A0QZC6; msm:MSMEG_3976	933.4	142.5	187.3	510.3	1658.1	1210.3	1310.1
High	A0QRQ4	non-specific serine/threonine protein kinase OS=Mycolicibacterium smegmatis (strain ATCC 700084 / mc(2)155) OX=246196 GN=MSMEG_1200 PE=4 SV=1	-2.91	0.133	0.00142806	-2.84525	7264.6	8122	10380.5	9165.4	15765.3	17141.7	14582.3	7	1	7	7	26	7	A0QRQ3; msm:MSMEG_1199	7264.6	1751	2767.8	4645	11047.5	8893.8	7681.5
Low	A0QRQ5	PknH-like extracellular domain-containing protein OS=Mycolicibacterium smegmatis (strain ATCC 700084 / mc(2)155) OX=246196 GN=MSMEG_1201 PE=4 SV=1	-0.01	0.991	0.73057	-0.136338	790.4	519	664.6	601.7	1388.8	1372.5	1225.6	2	1	2	2	6	2	A0QWF9; msm:MSMEG_2928	790.4	111.9	177.2	304.9	973.2	712.1	645.6
High	A0QRQ7	3-oxoacyl-[acyl-carrier-protein] synthase 2 OS=Mycolicibacterium smegmatis (strain ATCC 700084 / mc(2)155) OX=246196 GN=MSMEG_1204 PE=3 SV=1	-0.99	0.503	0.000904117	-3.04378	37233.6	15807.5	12902.5	18231.5	207787	177046	206196	15	1	15	15	288	15	A0R0W7; msm:MSMEG_4533	37233.6	3407.9	3440.2	9239.6	145606	91858.3	108618
High	A0QRQ8	Methoxy mycolic acid synthase 1 OS=Mycolicibacterium smegmatis (strain ATCC 700084 / mc(2)155) OX=246196 GN=MSMEG_1203 PE=3 SV=1					4436.1	7235.8	5397.2	7773.4	1788.3	2053.4	1793.5	7	1	7	7	23	7	A0QXH4; msm:MSMEG_3302	4436.1	1560	1439.1	3939.5	1253.2	1065.4	944.8
High	A0QRQ9	Cyclopropane-fatty-acyl-phospholipid synthase 1 OS=Mycolicibacterium smegmatis (strain ATCC 700084 / mc(2)155) OX=246196 GN=MSMEG_1205 PE=3 SV=1	-2.05	0.241	0.000363231	-3.43982	169979	130847	111914	130043	323713	245813	298498	23	1	25	25	368	23	A0R4C9; I7GEU4; msg:MSMEI_5636; msm:MSMEG_5789	169979	28209.3	29839.9	65905.1	226841	127538	157240
High	A0QRR4	HTH OST-type domain-containing protein OS=Mycolicibacterium smegmatis (strain ATCC 700084 / mc(2)155) OX=246196 GN=MSMEG_1210 PE=4 SV=1	-0.45	0.732	0.106768	-0.971561	18833.8	30973.1	32420.8	28780.2	8865.8	8854.9	7893	11	1	11	13	68	11	A0R2N1; msm:MSMEG_5173	18833.8	6677.5	8644.4	14585.7	6212.7	4594.3	4157.8
High	A0QRR5	Fatty acid desaturase OS=Mycolicibacterium smegmatis (strain ATCC 700084 / mc(2)155) OX=246196 GN=MSMEG_1211 PE=4 SV=1	0.43	1.343	0.242333	-0.615587	4878.7	5704	5745.4	5261.4	2859.8	3434.7	2969	7	1	7	7	15	7	A0R563; msg:MSMEI_5919; msm:MSMEG_6079	4878.7	1229.7	1531.9	2666.5	2004	1782.1	1564
High	A0QRR7	Cytochrome P450 monooxygenase OS=Mycolicibacterium smegmatis (strain ATCC 700084 / mc(2)155) OX=246196 GN=MSMEG_1213 PE=3 SV=1	-0.07	0.956	0.736131	-0.133045	535.7	699.1	671.5	642.9	3294	5078.2	3601.1	4	1	4	4	7	4	A0QZX3; msm:MSMEG_4182	535.7	150.7	179	325.8	2308.2	2634.8	1896.9
High	A0QRR9	Serine/threonine-protein kinase PknE, putative OS=Mycolicibacterium smegmatis (strain ATCC 700084 / mc(2)155) OX=246196 GN=MSMEG_1215 PE=4 SV=1	-0.56	0.677	0.0578238	-1.23789	1711.4	1012.6	806.5	895.2	4047.1	3163.9	4489.2	1	1	1	1	3	1	A0R3Y1; msm:MSMEG_5635	1711.4	218.3	215	453.7	2836	1641.6	2364.8
High	A0QRS0	ABC-type transport system periplasmic substrate-binding protein OS=Mycolicibacterium smegmatis (strain ATCC 700084 / mc(2)155) OX=246196 GN=MSMEG_1216 PE=3 SV=1	-3.03	0.122	3.18442e-05	-4.49697	8503	8617.2	10959.1	8559.9	5142.9	5095.5	4872.2	2	1	2	2	25	2	A0R0M4; msm:MSMEG_4437	8503	1857.8	2922.1	4338.1	3603.9	2643.8	2566.6
High	A0QRS1	ABC-type transport system ATP-binding protein I OS=Mycolicibacterium smegmatis (strain ATCC 700084 / mc(2)155) OX=246196 GN=MSMEG_1217 PE=3 SV=1	-1.99	0.251	0.000658424	-3.18149	15962.5	9254.5	10229.3	11339.1	24975.8	31927.8	29380.6	13	1	13	13	52	13	A0QNL0; msg:MSMEI_0080; msm:MSMEG_0082	15962.5	1995.2	2727.5	5746.6	17501.8	16565.4	15476.8
High	A0QRS2	ABC-type transport system ATP-binding protein II OS=Mycolicibacterium smegmatis (strain ATCC 700084 / mc(2)155) OX=246196 GN=MSMEG_1218 PE=4 SV=1	-2.35	0.197	3.46676e-05	-4.46008	1638.9	1073.9	933.3	1260.2	3263.4	2697.7	3332.6	6	1	6	7	28	6	A0QYM1; msm:MSMEG_3708	1638.9	231.5	248.8	638.6	2286.8	1399.7	1755.5
Medium	A0QRS3	ABC-type transport system permease protein II OS=Mycolicibacterium smegmatis (strain ATCC 700084 / mc(2)155) OX=246196 GN=MSMEG_1219 PE=4 SV=1					17925.6	35682.3	23952.1	29033.2	89603.5	85418.4	102632	13	1	13	13	125	13	A0R0X1; msm:MSMEG_4537	17925.6	7692.7	6386.4	14713.9	62789.5	44318.4	54063.7
High	A0QRS5	Rifampin ADP-ribosyl transferase OS=Mycolicibacterium smegmatis (strain ATCC 700084 / mc(2)155) OX=246196 GN=MSMEG_1221 PE=1 SV=1	-0.08	0.946	0.706374	-0.150965	66950.2	94223.9	47939.5	79832	23412.8	18862.1	22578.6	12	1	12	12	105	12	A0QSK8; msm:MSMEG_1514	66950.2	20313.7	12782.2	40458.4	16406.4	9786.4	11893.8
High	A0QRS9	DUF2786 domain-containing protein OS=Mycolicibacterium smegmatis (strain ATCC 700084 / mc(2)155) OX=246196 GN=MSMEG_1225 PE=4 SV=1					1804.7	2188.8	2251	2125.2	5142.3	5275.5	4108.5	9	1	9	9	18	9	A0QXR5; msm:MSMEG_3397	1804.7	471.9	600.2	1077	3603.4	2737.1	2164.2
High	A0QRT0	Sulfatase-modifying factor 1 OS=Mycolicibacterium smegmatis (strain ATCC 700084 / mc(2)155) OX=246196 GN=MSMEG_1226 PE=4 SV=1	-1.55	0.341	0.00316914	-2.49906	11544.5	8649.8	8592.2	9082.2	16116.7	17668.6	17310.2	11	1	11	12	61	11	A0R5G6; msm:MSMEG_6183	11544.5	1864.8	2290.9	4602.8	11293.7	9167.2	9118.5
High	A0QRT1	Transcriptional regulator, GntR family protein OS=Mycolicibacterium smegmatis (strain ATCC 700084 / mc(2)155) OX=246196 GN=MSMEG_1227 PE=4 SV=1	-1.03	0.49	8.95071e-05	-4.04814	119604	231356	252770	166390	41502.8	43895.5	36064.4	26	1	26	26	319	26	A0QX00; msm:MSMEG_3123	119604	49877.9	67396.3	84325.6	29083	22774.7	18997.7
High	A0QRT9	Mpr protein OS=Mycolicibacterium smegmatis (strain ATCC 700084 / mc(2)155) OX=246196 GN=MSMEG_1236 PE=4 SV=1	-0.44	0.736	0.327853	-0.48432	21583.1	25680.8	24510.4	25307.1	13494.7	12078.6	10770.1	9	1	9	13	74	9	A0QXI0; msm:MSMEG_3309	21583.1	5536.5	6535.2	12825.5	9456.4	6266.8	5673.4
High	A0QRU1	Type III restriction enzyme, res subunit OS=Mycolicibacterium smegmatis (strain ATCC 700084 / mc(2)155) OX=246196 GN=MSMEG_1238 PE=4 SV=1	-0.3	0.812	0.170903	-0.767251	1819.2	1156.4	952.9	1119.9	4852.1	5287.5	5109.2	3	1	3	3	10	3	A0QS94; msm:MSMEG_1396	1819.2	249.3	254.1	567.6	3400.1	2743.4	2691.4
High	A0QRU5	Cysteine desulfurase IscS OS=Mycolicibacterium smegmatis (strain ATCC 700084 / mc(2)155) OX=246196 GN=iscS PE=3 SV=1	0.09	1.062	0.83932	-0.0760726	3016.3	2784.2	2964	2519.5	3880.4	4388	3904.8	6	1	6	6	16	6	A0R5C1; msm:MSMEG_6138	3016.3	600.2	790.3	1276.9	2719.1	2276.7	2056.9
High	A0QRU6	DUF4007 domain-containing protein OS=Mycolicibacterium smegmatis (strain ATCC 700084 / mc(2)155) OX=246196 GN=MSMEG_1243 PE=4 SV=1	0.2	1.145	0.168898	-0.772376	3265.2	2045.8	2239.5	3423.2	8976.7	7648.1	8476.2	8	1	8	8	38	8	A0R7G9; msm:MSMEG_6908	3265.2	441.1	597.1	1734.9	6290.4	3968.1	4465
High	A0QRU7	AAA+ ATPase domain-containing protein OS=Mycolicibacterium smegmatis (strain ATCC 700084 / mc(2)155) OX=246196 GN=MSMEG_1244 PE=4 SV=1	0.27	1.208	0.0813842	-1.08946	152.9	130.6	82.6	147.4	386.7	401	604.4	1	1	1	1	1	1	A0QXX6; msm:MSMEG_3460	152.9	28.2	22	74.7	271	208	318.4
High	A0QRU8	Phosphoadenosine phosphosulfate reductase OS=Mycolicibacterium smegmatis (strain ATCC 700084 / mc(2)155) OX=246196 GN=MSMEG_1245 PE=4 SV=1	0.57	1.486	0.05239	-1.28075	67800.3	75764.8	57310.1	68872.3	119783	100265	117900	19	1	19	24	229	19	A0R261; msm:MSMEG_4999	67800.3	16334.1	15280.7	34904.1	83937.8	52021.6	62106.6
High	A0QRU9	DNA phosphorothioation-associated methyltransferase OS=Mycolicibacterium smegmatis (strain ATCC 700084 / mc(2)155) OX=246196 GN=MSMEG_1246 PE=4 SV=1	-0.38	0.766	0.0267115	-1.5733	129125	111307	128705	122816	172691	176446	174445	40	1	41	44	381	40	A0QTT7; I7FZ65; msg:MSMEI_1915; msm:MSMEG_1959	129125	23996.6	34316.7	62242.3	121013	91547.1	91892.7
High	A0QRV0	DUF3320 domain-containing protein OS=Mycolicibacterium smegmatis (strain ATCC 700084 / mc(2)155) OX=246196 GN=MSMEG_1247 PE=4 SV=1	-1.39	0.382	0.0184136	-1.73486	1681	1971.9	2119.5	1879	1217.3	1391.9	1238	5	1	5	5	22	5	A0QRC6; msm:MSMEG_1068	1681	425.1	565.1	952.3	853	722.2	652.1
High	A0QRV1	Protein NO VEIN C-terminal domain-containing protein OS=Mycolicibacterium smegmatis (strain ATCC 700084 / mc(2)155) OX=246196 GN=MSMEG_1248 PE=4 SV=1	1.06	2.089	0.0230709	-1.63694	684.7	926.5	665.3	605.6	1372.8	1604.5	1343.3	3	1	3	3	4	3	A0QZZ2; msm:MSMEG_4202	684.7	199.7	177.4	306.9	962	832.5	707.6
High	A0QRV5	DNA helicase OS=Mycolicibacterium smegmatis (strain ATCC 700084 / mc(2)155) OX=246196 GN=MSMEG_1252 PE=4 SV=1	-0.03	0.979	0.79315	-0.100645	187.3	173.2	125.9	212.6	65	82.3	74.3	1	1	1	1	11	1	A0QSR0; msm:MSMEG_1570	187.3	37.3	33.6	107.8	45.5	42.7	39.1
High	A0QRV6	Uncharacterized protein OS=Mycolicibacterium smegmatis (strain ATCC 700084 / mc(2)155) OX=246196 GN=MSMEG_1253 PE=4 SV=1	-0.67	0.631	0.0356741	-1.44765	2332.4	7721.7	6588.8	4864.8	62269.3	66362	74784.9	10	1	10	11	61	10	A0QT53; I7FYN6; msg:MSMEI_1675; msm:MSMEG_1715	2332.4	1664.7	1756.8	2465.5	43635.1	34431.2	39394.5
High	A0QRV7	DEAD/DEAH box helicase OS=Mycolicibacterium smegmatis (strain ATCC 700084 / mc(2)155) OX=246196 GN=MSMEG_1254 PE=4 SV=1	-2.17	0.223	0.00116321	-2.93434	60862.8	46857.1	51154.8	51822.4	82091.7	93319.7	78201.8	34	1	34	40	232	34	A0QVT6; msm:MSMEG_2690	60862.8	10101.9	13639.5	26263.3	57525.5	48417.9	41194.4
High	A0QRV8	DNA 3'-5' helicase OS=Mycolicibacterium smegmatis (strain ATCC 700084 / mc(2)155) OX=246196 GN=MSMEG_1255 PE=4 SV=1	-0.07	0.95	0.442222	-0.354359	2559.2	2946.6	2656.8	3304.2	4451.6	4096	4694.5	5	1	5	5	15	5	A0QQE8; msm:MSMEG_0730	2559.2	635.2	708.4	1674.5	3119.4	2125.2	2473
High	A0QRW3	Tellurite resistance protein OS=Mycolicibacterium smegmatis (strain ATCC 700084 / mc(2)155) OX=246196 GN=MSMEG_1260 PE=4 SV=1	-0.35	0.784	0.255771	-0.592149	64344.2	36300.3	32595	49527.1	146140	118390	163942	31	1	31	32	197	31	A0QSL1; msm:MSMEG_1517	64344.2	7825.9	8690.8	25100	102407	61425.4	86360.2
High	A0QRW8	SIR2-like domain-containing protein OS=Mycolicibacterium smegmatis (strain ATCC 700084 / mc(2)155) OX=246196 GN=MSMEG_1265 PE=4 SV=1	-0.6	0.662	0.00422592	-2.37408	119.6	61.9	52.1	57.8	309.9	389.4	321.5	1	1	1	1	3	1	A0R6T6; msm:MSMEG_6666	119.6	13.3	13.9	29.3	217.2	202	169.4
High	A0QRX0	Nudix hydrolase OS=Mycolicibacterium smegmatis (strain ATCC 700084 / mc(2)155) OX=246196 GN=MSMEG_1268 PE=4 SV=1	1.17	2.243	0.0289548	-1.53828	561.6	634.3	556.2	459.9	943.1	1072.9	870.3	2	1	2	2	6	2	A0QQU7; msm:MSMEG_0882	561.6	136.8	148.3	233.1	660.9	556.7	458.4
High	A0QRX1	Ser/Thr protein phosphatase family protein OS=Mycolicibacterium smegmatis (strain ATCC 700084 / mc(2)155) OX=246196 GN=MSMEG_1269 PE=4 SV=1	0.14	1.101	0.906275	-0.0427398	538.7	347.2	285.5	478.8	1744	1684.9	1827	1	1	1	1	2	1	A0R3S2; msm:MSMEG_5575	538.7	74.9	76.1	242.6	1222.1	874.2	962.4
High	A0QRX4	Ribosylglycohydrolase OS=Mycolicibacterium smegmatis (strain ATCC 700084 / mc(2)155) OX=246196 GN=MSMEG_1272 PE=4 SV=1	-0.24	0.849	0.872039	-0.059464	74280.2	66653.9	59773.7	66477	89401.4	102472	99417.8	23	1	24	28	254	23	A0QPV4; msm:MSMEG_0531	74280.2	14369.9	15937.5	33690.2	62647.9	53166.5	52370.5
High	A0QRY4	Hypothetical cytosolic protein OS=Mycolicibacterium smegmatis (strain ATCC 700084 / mc(2)155) OX=246196 GN=MSMEG_1282 PE=4 SV=1	0.12	1.085	0.0816123	-1.08824	2218.4	1709.1	2303.7	2033.2	1145.9	1167.6	1253.3	1	1	1	1	6	1	A0R2P6; msm:MSMEG_5188	2218.4	368.5	614.2	1030.4	803	605.8	660.2
Medium	A0QRY5	Antitoxin VapB OS=Mycolicibacterium smegmatis (strain ATCC 700084 / mc(2)155) OX=246196 GN=vapB PE=1 SV=1	-1.32	0.401	0.0457724	-1.3394	98.7	105.7	62	68.9	207.3	201.3	278	1	1	1	1	2	1	A0QP59; msm:MSMEG_0282	98.7	22.8	16.5	34.9	145.2	104.5	146.5
High	A0QRY6	Ribonuclease VapC OS=Mycolicibacterium smegmatis (strain ATCC 700084 / mc(2)155) OX=246196 GN=vapC PE=1 SV=1	-0.51	0.701	0.0506463	-1.29545	24864.7	19033	18041.8	19114.6	38161.9	35256.3	31661.9	21	1	21	24	139	20	A0QNT6; msm:MSMEG_0158	24864.7	4103.3	4810.5	9687.2	26741.9	18292.4	16678.6
High	A0QRY7	Tetratricopeptide repeat family protein OS=Mycolicibacterium smegmatis (strain ATCC 700084 / mc(2)155) OX=246196 GN=MSMEG_1285 PE=4 SV=1	-0.03	0.976	0.299651	-0.523384	2022.2	858.3	956.1	1223.6	8830.7	8684	8141.9	1	1	20	23	143	1	A0QZB5; msm:MSMEG_3964	2022.2	185	254.9	620.1	6188.1	4505.6	4288.9
High	A0QRY8	Sulfatase family protein OS=Mycolicibacterium smegmatis (strain ATCC 700084 / mc(2)155) OX=246196 GN=MSMEG_1286 PE=4 SV=1	-0.36	0.781	0.12272	-0.911086	333.2	434.3	481.3	428	1668	2755.6	2170.4	1	1	1	1	4	0	A0QVR2; msm:MSMEG_2663	333.2	93.6	128.3	216.9	1168.8	1429.7	1143.3
High	A0QRY9	Cyclase/dehydrase superfamily protein OS=Mycolicibacterium smegmatis (strain ATCC 700084 / mc(2)155) OX=246196 GN=MSMEG_1287 PE=4 SV=1	-1.44	0.369	0.000155347	-3.8087	26560.4	30435.8	34753.1	29245.5	45770.8	55945.9	49895.7	1	1	20	23	144	1	A0QUP4; msm:MSMEG_2280	26560.4	6561.6	9266.3	14821.5	32073.8	29026.9	26283.6
High	A0QRZ0	UvrD-like helicase C-terminal domain-containing protein OS=Mycolicibacterium smegmatis (strain ATCC 700084 / mc(2)155) OX=246196 GN=MSMEG_1288 PE=4 SV=1	-0.93	0.524	0.00425042	-2.37157	47711.3	146633	153182	92058.6	8886	9934.3	7500.6	14	1	14	14	90	14	A0R316; msm:MSMEG_5308	47711.3	31612.6	40843.1	46654.8	6226.9	5154.3	3951.1
High	A0QRZ1	HTH cro/C1-type domain-containing protein OS=Mycolicibacterium smegmatis (strain ATCC 700084 / mc(2)155) OX=246196 GN=MSMEG_1289 PE=4 SV=1	-0.06	0.962	0.469807	-0.328081	19130.9	9360	10141.3	14036.5	70782.9	66026.6	69014.6	15	1	15	15	74	15	A0R5T7; msm:MSMEG_6307	19130.9	2017.9	2704	7113.6	49600.9	34257.2	36354.9
High	A0QRZ2	Dihydroxy-acid dehydratase OS=Mycolicibacterium smegmatis (strain ATCC 700084 / mc(2)155) OX=246196 GN=ilvD PE=3 SV=1	2.1	4.278	0.0094233	-2.0258	138710	65767.2	53039.2	102958	11280.7	10086.5	12214.7	14	1	14	15	143	14	A0R692; I7GFT5; msg:MSMEI_6295; msm:MSMEG_6467; Q8VP75	138710	14178.7	14141.9	52178.6	7904.9	5233.3	6434.4
High	A0QRZ3	Oxidoreductase OS=Mycolicibacterium smegmatis (strain ATCC 700084 / mc(2)155) OX=246196 GN=MSMEG_1291 PE=3 SV=1	-0.16	0.894	0.422679	-0.37399	533	757.6	269.9	652.7	106.7	70.1	109.7	2	1	2	2	3	2	A0QT89; msm:MSMEG_1755	533	163.3	72	330.8	74.8	36.4	57.8
High	A0QRZ4	FAD binding domain in molybdopterin dehydrogenase protein OS=Mycolicibacterium smegmatis (strain ATCC 700084 / mc(2)155) OX=246196 GN=MSMEG_1292 PE=4 SV=1	0.02	1.012	0.965806	-0.0151101	3273	3050.1	2825.1	3582.2	4583.5	5454.8	4893.7	6	1	6	6	22	6	A0QV61; msm:MSMEG_2459	3273	657.6	753.3	1815.4	3211.9	2830.2	2577.9
High	A0QRZ5	Xanthine/uracil permeases family protein OS=Mycolicibacterium smegmatis (strain ATCC 700084 / mc(2)155) OX=246196 GN=MSMEG_1293 PE=3 SV=1	-3.63	0.081	1.88476e-06	-5.72474	599.5	942.7	960.4	856.8	2997.5	5213	3693.3	2	1	2	2	7	2	A0R762; msm:MSMEG_6792	599.5	203.2	256.1	434.2	2100.5	2704.7	1945.5
High	A0QRZ6	2-oxo-4-hydroxy-4-carboxy-5-ureidoimidazoline decarboxylase OS=Mycolicibacterium smegmatis (strain ATCC 700084 / mc(2)155) OX=246196 GN=MSMEG_1294 PE=4 SV=1	-3.45	0.091	6.80418e-06	-5.16722	12549.2	11272	7299	12621.6	2616.8	2436	3918.2	8	1	8	9	37	8	A0QXH6; msm:MSMEG_3304	12549.2	2430.1	1946.1	6396.6	1833.7	1263.9	2064
High	A0QRZ8	Uricase OS=Mycolicibacterium smegmatis (strain ATCC 700084 / mc(2)155) OX=246196 GN=MSMEG_1296 PE=3 SV=1	-1.74	0.299	0.00954235	-2.02034	44405.3	54606.9	45157.6	49506.9	169794	130425	126897	24	1	24	29	284	24	A0QSJ2; msm:MSMEG_1498	44405.3	11772.7	12040.4	25089.8	118983	67669.7	66845.9
High	A0QRZ9	Hydroxydechloroatrazine ethylaminohydrolase OS=Mycolicibacterium smegmatis (strain ATCC 700084 / mc(2)155) OX=246196 GN=MSMEG_1297 PE=4 SV=1	-2.73	0.151	1.86846e-06	-5.72852	10129.8	23623.3	12911.7	13777.2	2515.9	2798.2	2498.8	7	1	7	8	24	7	A0QY96; msm:MSMEG_3581	10129.8	5092.9	3442.7	6982.2	1763	1451.8	1316.3
High	A0QS00	Guanine deaminase OS=Mycolicibacterium smegmatis (strain ATCC 700084 / mc(2)155) OX=246196 GN=MSMEG_1298 PE=4 SV=1	-2.55	0.171	0.00055945	-3.25224	3259.6	2354.7	2338.7	2705.6	5983	8730.1	7457.3	4	1	4	4	10	4	A0QWT5; msm:MSMEG_3057	3259.6	507.6	623.6	1371.2	4192.6	4529.5	3928.3
High	A0QS01	Oxidoreductase, 2OG-Fe(II) oxygenase family protein OS=Mycolicibacterium smegmatis (strain ATCC 700084 / mc(2)155) OX=246196 GN=MSMEG_1299 PE=3 SV=1	-2.51	0.175	1.51726e-05	-4.81894	7548	4321.2	3199.6	4565.8	15363	21252.5	17584.7	11	1	11	11	57	11	A0QWX3; msm:MSMEG_3095	7548	931.6	853.1	2313.9	10765.6	11026.7	9263.1
Low	A0QS06	Rhizopine catabolism protein OS=Mycolicibacterium smegmatis (strain ATCC 700084 / mc(2)155) OX=246196 GN=MSMEG_1304 PE=4 SV=1	0.55	1.468	0.12727	-0.895273	64324.2	71071.4	61999.8	94166.1	10380.8	10123.3	16905.1	12	1	12	14	116	12	A0QTB6; msm:MSMEG_1782	64324.2	15322.2	16531.1	47722.9	7274.3	5252.3	8905.1
High	A0QS07	TetR family protein regulatory protein OS=Mycolicibacterium smegmatis (strain ATCC 700084 / mc(2)155) OX=246196 GN=MSMEG_1305 PE=4 SV=1	-0.61	0.654	0.010382	-1.98372	17233.1	53145.3	32457.2	37401.8	3635.8	4657	4312.3	12	1	12	13	65	12	A0R477; msm:MSMEG_5732	17233.1	11457.5	8654.1	18955	2547.8	2416.3	2271.6
High	A0QS13	Oligopeptide transporter, OPT family protein OS=Mycolicibacterium smegmatis (strain ATCC 700084 / mc(2)155) OX=246196 GN=MSMEG_1311 PE=4 SV=1	0.05	1.037	0.589306	-0.229659	26262.8	24326.5	19856.7	27255.3	40938	39641.1	48580.8	16	1	16	17	76	16	A0R3R5; msm:MSMEG_5568	26262.8	5244.5	5294.4	13812.9	28687.2	20567.4	25591
High	A0QS15	Secreted protein OS=Mycolicibacterium smegmatis (strain ATCC 700084 / mc(2)155) OX=246196 GN=MSMEG_1313 PE=4 SV=1	-0.11	0.923	0.422331	-0.374348	2294.3	1119.6	1192.6	1493.2	3972.8	6142.8	5161.7	3	1	3	3	17	3	A0R4P0; msm:MSMEG_5902	2294.3	241.4	318	756.8	2783.9	3187.1	2719.1
High	A0QS16	Transporter, small conductance mechanosensitive ion channel (MscS) family protein OS=Mycolicibacterium smegmatis (strain ATCC 700084 / mc(2)155) OX=246196 GN=MSMEG_1315 PE=3 SV=1	3.2	9.183	5.9213e-05	-4.22758	923.5	499.1	464.3	432.1	169.6	159.9	124.1	2	1	2	2	13	2	A0R0F7; msm:MSMEG_4370	923.5	107.6	123.8	219	118.9	83	65.4
High	A0QS18	Peptide chain release factor 3 OS=Mycolicibacterium smegmatis (strain ATCC 700084 / mc(2)155) OX=246196 GN=prfC PE=3 SV=1	1.73	3.325	1.01218e-05	-4.99474	344874	363740	434926	346225	210585	212440	213806	32	1	32	38	575	32	A4ZHR8; I7FHI1; msg:MSMEI_1801	344874	78418.5	115965	175465	147567	110223	112627
High	A0QS19	Transcriptional regulator OS=Mycolicibacterium smegmatis (strain ATCC 700084 / mc(2)155) OX=246196 GN=MSMEG_1317 PE=4 SV=1	-0.4	0.756	0.162534	-0.789057	18631.2	16877.3	19266.3	19484.8	32983.9	40193.2	34387.5	12	1	12	13	79	12	A0R4H4; I7G8Z6; msg:MSMEI_5677; msm:MSMEG_5835	18631.2	3638.6	5137	9874.8	23113.4	20853.8	18114.3
High	A0QS20	Polysaccharide deacetylase family protein OS=Mycolicibacterium smegmatis (strain ATCC 700084 / mc(2)155) OX=246196 GN=MSMEG_1318 PE=4 SV=1	-1.15	0.451	0.0368897	-1.43309	7579.7	6368	5208.6	5326	14773.9	14296.1	14672.3	6	1	6	6	28	6	A0QNE2; msm:MSMEG_0007	7579.7	1372.9	1388.8	2699.2	10352.8	7417.4	7728.9
High	A0QS21	Asp/Glu racemase OS=Mycolicibacterium smegmatis (strain ATCC 700084 / mc(2)155) OX=246196 GN=MSMEG_1319 PE=4 SV=1	-1.22	0.43	0.00220826	-2.65595	43628	58028.4	45750.2	56051.7	96054.1	96596.3	101133	11	1	11	11	131	11	A0QZ33; msm:MSMEG_3880	43628	12510.3	12198.4	28406.7	67309.7	50118	53273.9
High	A0QS22	Major facilitator superfamily protein MFS_1 OS=Mycolicibacterium smegmatis (strain ATCC 700084 / mc(2)155) OX=246196 GN=MSMEG_1320 PE=4 SV=1	-3.97	0.064	2.78047e-06	-5.55588	3116.7	2357.2	2498	2880	4015.5	4713.8	4303.7	5	1	5	5	9	5	A0QTX4; msm:MSMEG_1998	3116.7	508.2	666	1459.6	2813.9	2445.7	2267.1
High	A0QS24	ErfK/YbiS/YcfS/YnhG family protein OS=Mycolicibacterium smegmatis (strain ATCC 700084 / mc(2)155) OX=246196 GN=MSMEG_1322 PE=4 SV=1	0.66	1.575	0.135682	-0.867479	5449.3	11174.9	9750.1	6548.1	31523.7	35959.8	36746.7	20	1	20	21	96	20	A0QU30; msm:MSMEG_2057	5449.3	2409.2	2599.7	3318.5	22090.2	18657.4	19357.1
High	A0QS28	RecBCD enzyme subunit RecD OS=Mycolicibacterium smegmatis (strain ATCC 700084 / mc(2)155) OX=246196 GN=recD PE=3 SV=1	0.47	1.385	0.0150488	-1.8225	7553.3	12903.8	10153.7	9194.3	24429.9	24560.8	21202	10	1	10	10	46	10	A0QRF9; msm:MSMEG_1102	7553.3	2781.9	2707.3	4659.6	17119.2	12743.1	11168.6
High	A0QS29	RecBCD enzyme subunit RecB OS=Mycolicibacterium smegmatis (strain ATCC 700084 / mc(2)155) OX=246196 GN=recB PE=3 SV=1	-0.09	0.937	0.50182	-0.299452	69.1	35.2	59.3	37.5	7.5	3.7	7.2	1	1	1	1	1	1	A0R7B3; msm:MSMEG_6847	69.1	7.6	15.8	19	5.3	1.9	3.8
High	A0QS30	RecBCD enzyme subunit RecC OS=Mycolicibacterium smegmatis (strain ATCC 700084 / mc(2)155) OX=246196 GN=recC PE=3 SV=2	-0.53	0.69	0.0083321	-2.07925	4743.2	2337.6	2133.5	2871.7	13791.7	12056.8	14462.3	6	1	6	6	21	6	A0QXV8; msm:MSMEG_3442	4743.2	504	568.9	1455.4	9664.5	6255.6	7618.3
High	A0QS33	Enoyl-CoA hydratase OS=Mycolicibacterium smegmatis (strain ATCC 700084 / mc(2)155) OX=246196 GN=MSMEG_1331 PE=3 SV=1	-0.55	0.682	0.273367	-0.563254	4214.2	3311	3945	4226.9	9563.6	13599.3	11909	3	1	3	4	25	3	A0R2C1; msm:MSMEG_5059	4214.2	713.8	1051.8	2142.2	6701.7	7055.9	6273.3
High	A0QS34	Secreted protein OS=Mycolicibacterium smegmatis (strain ATCC 700084 / mc(2)155) OX=246196 GN=MSMEG_1332 PE=4 SV=1	-1.66	0.317	0.000104374	-3.98141	72.8	42.4	36.9	60.7	142.2	192.4	155.4	2	1	2	2	2	2	A0R6V8; msm:MSMEG_6689	72.8	9.1	9.8	30.8	99.6	99.8	81.9
High	A0QS36	Metallo-beta-lactamase family protein OS=Mycolicibacterium smegmatis (strain ATCC 700084 / mc(2)155) OX=246196 GN=MSMEG_1334 PE=4 SV=1	-0.14	0.908	0.506078	-0.295782	3732.4	7302	4454	5567	18481.5	20512.7	19899.9	9	1	9	9	33	9	A0QY73; msm:MSMEG_3558	3732.4	1574.2	1187.6	2821.3	12950.9	10642.8	10482.7
High	A0QS38	nitric oxide dioxygenase OS=Mycolicibacterium smegmatis (strain ATCC 700084 / mc(2)155) OX=246196 GN=MSMEG_1336 PE=3 SV=1	1.12	2.175	0.00438603	-2.35793	7473.3	6009.4	5688.3	6738	10249.5	11251.9	9434.1	7	1	7	7	29	7	A0QPL8; msm:MSMEG_0443	7473.3	1295.6	1516.7	3414.8	7182.3	5837.9	4969.6
High	A0QS39	Large ribosomal subunit protein bL33A OS=Mycolicibacterium smegmatis (strain ATCC 700084 / mc(2)155) OX=246196 GN=rpmG1 PE=1 SV=1	-0.24	0.849	0.769064	-0.114037	6137.2	4671.2	4607.5	4579.7	2662.5	2600.3	2514.3	7	1	8	8	23	7	A0QVM9; msm:MSMEG_2630	6137.2	1007.1	1228.5	2321	1865.7	1349.1	1324.4
High	A0QS40	UPF0336 protein MSMEG_1340 OS=Mycolicibacterium smegmatis (strain ATCC 700084 / mc(2)155) OX=246196 GN=MSMEG_1340 PE=1 SV=1	0.19	1.139	0.208758	-0.680356	13153	14927.8	14874.5	14839.7	11719.2	11758	10935.4	13	1	13	14	63	13	A0QQZ8; I7F752; msg:MSMEI_0910; msm:MSMEG_0933	13153	3218.3	3966	7520.7	8212.2	6100.5	5760.4
High	A0QS41	MaoC family protein OS=Mycolicibacterium smegmatis (strain ATCC 700084 / mc(2)155) OX=246196 GN=MSMEG_1341 PE=1 SV=1	0.08	1.056	0.167056	-0.777138	433.1	380.7	404.4	399.5	268.6	303.7	295.1	2	1	2	2	7	2	A0R5J7; msm:MSMEG_6216	433.1	82.1	107.8	202.5	188.2	157.6	155.5
High	A0QS42	UPF0336 protein MSMEG_1342 OS=Mycolicibacterium smegmatis (strain ATCC 700084 / mc(2)155) OX=246196 GN=MSMEG_1342 PE=3 SV=1	-0.23	0.855	0.810816	-0.0910778	622.9	845.3	859.6	578.9	1719.4	1484.1	1511.4	4	1	5	6	31	4	A0R084; msm:MSMEG_4295	622.9	182.2	229.2	293.4	1204.9	770	796.2
High	A0QS43	Protein translocase subunit SecE OS=Mycolicibacterium smegmatis (strain ATCC 700084 / mc(2)155) OX=246196 GN=secE PE=3 SV=1	-0.62	0.649	0.148542	-0.828151	2573.2	1109	1312.5	2166.9	286.9	308.6	258.5	3	1	3	3	9	3	A0QVA7; msm:MSMEG_2506	2573.2	239.1	350	1098.2	201	160.1	136.2
High	A0QS44	Transcription termination/antitermination protein NusG OS=Mycolicibacterium smegmatis (strain ATCC 700084 / mc(2)155) OX=246196 GN=nusG PE=3 SV=1	-0.13	0.912	0.488812	-0.310858	1795.1	1034.1	1170.5	1569.2	402	435.3	404.4	3	1	3	3	11	3	A0QZN0; msm:MSMEG_4086	1795.1	222.9	312.1	795.3	281.7	225.9	213
High	A0QS45	Large ribosomal subunit protein uL11 OS=Mycolicibacterium smegmatis (strain ATCC 700084 / mc(2)155) OX=246196 GN=rplK PE=1 SV=1	-0.47	0.721	0.478922	-0.319735	56642.2	31698.7	60939.1	60840.9	12677	15533.6	14434.7	20	1	20	20	119	20	A0QXT5; msm:MSMEG_3419	56642.2	6833.9	16248.3	30833.9	8883.4	8059.4	7603.8
High	A0QS46	Large ribosomal subunit protein uL1 OS=Mycolicibacterium smegmatis (strain ATCC 700084 / mc(2)155) OX=246196 GN=rplA PE=1 SV=1	-0.99	0.504	0.260382	-0.584389	85832.3	146473	142141	125944	53864.4	49924.6	43585.8	23	1	23	25	165	23	A0R0T8; msm:MSMEG_4504	85832.3	31578.1	37899.2	63827.7	37745.3	25902.9	22959.8
High	A0QS48	Dgpf domain family protein OS=Mycolicibacterium smegmatis (strain ATCC 700084 / mc(2)155) OX=246196 GN=MSMEG_1349 PE=3 SV=1	-1.48	0.358	9.88001e-05	-4.00524	14753.4	15914	19377.7	15792	10557.6	11155.1	10056	13	1	13	13	40	13	A0QYF2; msm:MSMEG_3637	14753.4	3430.9	5166.7	8003.3	7398.2	5787.7	5297.2
High	A0QS49	Cyclopropane-fatty-acyl-phospholipid synthase 1 OS=Mycolicibacterium smegmatis (strain ATCC 700084 / mc(2)155) OX=246196 GN=MSMEG_1350 PE=3 SV=1	0.66	1.581	0.00747417	-2.12644	6215.6	5133.9	6299.9	7011.7	3390.9	3467.3	3298.7	10	1	10	10	34	10	A0QXF9; msm:MSMEG_3286	6215.6	1106.8	1679.8	3553.5	2376.1	1799	1737.6
High	A0QS50	Cyclopropane-fatty-acyl-phospholipid synthase 1 OS=Mycolicibacterium smegmatis (strain ATCC 700084 / mc(2)155) OX=246196 GN=MSMEG_1351 PE=3 SV=1	-3.38	0.096	0.000115687	-3.93671	2533.8	2833.8	1851.1	2055.2	4213.6	5563.9	4705	4	1	4	5	26	4	A0QY58; msm:MSMEG_3543	2533.8	610.9	493.6	1041.6	2952.7	2886.8	2478.5
High	A0QS51	Hydrolase, alpha/beta fold family protein OS=Mycolicibacterium smegmatis (strain ATCC 700084 / mc(2)155) OX=246196 GN=MSMEG_1352 PE=4 SV=1	0.73	1.663	0.00391944	-2.40678	81817.2	112596	100088	96319.8	61610.8	56604.1	56550.6	25	1	25	26	178	25	A0R4Q0; I7GF38; msg:MSMEI_5752; msm:MSMEG_5912	81817.2	24274.4	26686.5	48814.3	43173.7	29368.5	29789.2
High	A0QS52	ABC1 family protein OS=Mycolicibacterium smegmatis (strain ATCC 700084 / mc(2)155) OX=246196 GN=MSMEG_1353 PE=3 SV=1	0.21	1.16	0.365	-0.437707	13573.9	15256.7	15599.8	15689.1	18775.2	20130.2	18732.8	15	1	15	18	70	15	A0R1C8; msm:MSMEG_4705	13573.9	3289.2	4159.4	7951.2	13156.7	10444.3	9867.9
High	A0QS54	DinB superfamily protein OS=Mycolicibacterium smegmatis (strain ATCC 700084 / mc(2)155) OX=246196 GN=MSMEG_1356 PE=4 SV=1	-0.52	0.698	0.299978	-0.522911	16224.2	6160	6051.9	7766.5	66147.7	51116.6	55596.6	12	1	12	13	75	12	A0QXD9; msg:MSMEI_3182; msm:MSMEG_3266	16224.2	1328	1613.6	3936	46352.8	26521.3	29286.7
High	A0QS58	Endonuclease/exonuclease/phosphatase OS=Mycolicibacterium smegmatis (strain ATCC 700084 / mc(2)155) OX=246196 GN=MSMEG_1360 PE=4 SV=1	1.21	2.318	0.0304873	-1.51588	24051.9	27470.1	30057.8	24286.7	37517.7	43019.8	38020.4	11	1	11	11	48	11	A0R5Q7; msm:MSMEG_6276	24051.9	5922.3	8014.4	12308.4	26290.4	22320.4	20028
High	A0QS59	Alpha-mannosidase OS=Mycolicibacterium smegmatis (strain ATCC 700084 / mc(2)155) OX=246196 GN=MSMEG_1361 PE=3 SV=1	-0.68	0.624	0.0128192	-1.89214	26947.8	40832.4	42234.9	21546.4	8986.6	9568.7	7666.5	18	1	18	19	55	18	A0R426; msm:MSMEG_5681	26947.8	8803	11261.2	10919.6	6297.3	4964.6	4038.5
Low	A0QS60	Malonyl CoA-ACP transacylase OS=Mycolicibacterium smegmatis (strain ATCC 700084 / mc(2)155) OX=246196 GN=MSMEG_1362 PE=4 SV=1					274790	370093	329620	307190	213580	189787	202390	49	1	52	61	620	49	A0R574; msg:MSMEI_5933; msm:MSMEG_6091	274790	79788	87887.1	155682	149666	98469	106614
High	A0QS61	Glucokinase OS=Mycolicibacterium smegmatis (strain ATCC 700084 / mc(2)155) OX=246196 GN=MSMEG_1363 PE=4 SV=1	-0.24	0.845	0.173805	-0.759938	3476.1	3007.6	3116.4	3720	4941.6	4519.1	4805.7	9	1	9	9	27	9	A0QXL6; msm:MSMEG_3347	3476.1	648.4	830.9	1885.3	3462.8	2344.7	2531.5
High	A0QS62	Large ribosomal subunit protein uL10 OS=Mycolicibacterium smegmatis (strain ATCC 700084 / mc(2)155) OX=246196 GN=rplJ PE=1 SV=1	-0.04	0.971	0.579135	-0.23722	195.2	110.9	137.1	167.2	419	385.8	307.7	1	1	1	1	4	1	A0QPT5; msm:MSMEG_0511	195.2	23.9	36.6	84.8	293.6	200.2	162.1
High	A0QS63	Large ribosomal subunit protein bL12 OS=Mycolicibacterium smegmatis (strain ATCC 700084 / mc(2)155) OX=246196 GN=rplL PE=3 SV=1	0.09	1.065	0.804587	-0.0944269	8073.8	8314.1	8626.4	8751.6	15430	17979.2	15734.4	7	1	7	7	39	7	A0QU80; msm:MSMEG_2110	8073.8	1792.4	2300.1	4435.2	10812.5	9328.3	8288.4
High	A0QS64	ABC transporter, ATP-binding protein OS=Mycolicibacterium smegmatis (strain ATCC 700084 / mc(2)155) OX=246196 GN=MSMEG_1366 PE=1 SV=1	-2.12	0.23	0.0109362	-1.96114	2556.6	3403.1	3451.2	2804.7	5334.2	5454.8	4722.3	5	1	5	6	33	5	A0QPL1; msm:MSMEG_0436	2556.6	733.7	920.2	1421.4	3737.9	2830.2	2487.6
High	A0QS66	DNA-directed RNA polymerase subunit beta' OS=Mycolicibacterium smegmatis (strain ATCC 700084 / mc(2)155) OX=246196 GN=rpoC PE=1 SV=1	0.32	1.247	0.122683	-0.911215	205.6	296.1	264.4	272.4	464.9	624.1	520	4	1	4	4	5	4	A0QTH0; msm:MSMEG_1838	205.6	63.8	70.5	138	325.7	323.8	273.9
High	A0QS67	LacI-family protein transcriptional regulator OS=Mycolicibacterium smegmatis (strain ATCC 700084 / mc(2)155) OX=246196 GN=MSMEG_1369 PE=4 SV=1	-0.43	0.74	0.0498534	-1.30231	16732.3	9144	9437.2	10144.6	35671.1	39899.2	39687.4	20	1	20	20	94	20	A0QNJ0; msg:MSMEI_0061; msm:MSMEG_0060	16732.3	1971.4	2516.3	5141.2	24996.4	20701.3	20906.2
High	A0QS68	2-deoxy-scyllo-inosamine dehydrogenase OS=Mycolicibacterium smegmatis (strain ATCC 700084 / mc(2)155) OX=246196 GN=MSMEG_1370 PE=3 SV=1	-2.45	0.183	3.04735e-05	-4.51608	3926.8	2155	2854.8	2902.2	903.1	855.7	884	5	1	5	5	17	5	A0R0V0; msm:MSMEG_4516	3926.8	464.6	761.2	1470.8	632.9	444	465.7
High	A0QS69	Mannose-6-phosphate isomerase OS=Mycolicibacterium smegmatis (strain ATCC 700084 / mc(2)155) OX=246196 GN=MSMEG_1371 PE=4 SV=1	-2.43	0.186	1.05664e-05	-4.97607	34937.6	41762.3	36548.6	44416.8	26911.5	24527.5	25937.2	12	1	12	13	73	12	A0QRD2; msm:MSMEG_1073	34937.6	9003.5	9745	22510.2	18858.2	12725.9	13663
Low	A0QS70	ABC transporter ATP-binding protein OS=Mycolicibacterium smegmatis (strain ATCC 700084 / mc(2)155) OX=246196 GN=MSMEG_1372 PE=4 SV=1	-0.67	0.627	0.0316231	-1.49999	1626.6	1244.5	1405.8	1787.7	2834.1	2881.1	2569.4	3	1	3	3	16	3	A0R4Z3; msm:MSMEG_6005	1626.6	268.3	374.8	906	1986	1494.8	1353.5
High	A0QS72	Ribose ABC transporter, periplasmic binding protein OS=Mycolicibacterium smegmatis (strain ATCC 700084 / mc(2)155) OX=246196 GN=MSMEG_1374 PE=3 SV=1	-2.87	0.137	1.84103e-05	-4.73494	183.9	236.9	222.3	192.1	119.3	119.2	115.8	2	1	2	2	3	2	A0R714; msm:MSMEG_6744	183.9	51.1	59.3	97.4	83.6	61.9	61
High	A0QS73	Tagatose-1,6-bisphosphate aldolase GatY OS=Mycolicibacterium smegmatis (strain ATCC 700084 / mc(2)155) OX=246196 GN=MSMEG_1375 PE=4 SV=1	-0.28	0.825	0.0100602	-1.99739	43050.5	43902.1	49394.4	37663.1	27615.1	28293.5	26506	17	1	17	18	81	17	A0QUV4; msm:MSMEG_2349	43050.5	9464.8	13170.1	19087.5	19351.2	14679.8	13962.6
High	A0QS74	Xylulose kinase OS=Mycolicibacterium smegmatis (strain ATCC 700084 / mc(2)155) OX=246196 GN=MSMEG_1376 PE=4 SV=1	-0.14	0.91	0.248029	-0.605497	341604	148794	151284	226353	45190.3	41370.5	35881.7	28	1	28	35	425	28	A0R7G6; I7GGA1; msg:MSMEI_6720; msm:MSMEG_6904	341604	32078.3	40337.2	114714	31667	21464.7	18901.5
High	A0QS75	DeoR-family protein transcriptional regulator OS=Mycolicibacterium smegmatis (strain ATCC 700084 / mc(2)155) OX=246196 GN=MSMEG_1377 PE=4 SV=1	0.07	1.048	0.18977	-0.721773	2804.3	1510.2	1182.5	1228	5134.8	7004.4	8036.1	1	1	1	1	12	1	A0QSM1; msm:MSMEG_1526	2804.3	325.6	315.3	622.4	3598.2	3634.1	4233.2
High	A0QS77	FAD dependent oxidoreductase domain-containing protein OS=Mycolicibacterium smegmatis (strain ATCC 700084 / mc(2)155) OX=246196 GN=MSMEG_1379 PE=3 SV=1	0.46	1.376	0.338179	-0.470854	357.9	230.9	290.4	391.4	644.2	902.9	748.9	2	1	2	2	5	2	A0R375; msm:MSMEG_5370	357.9	49.8	77.4	198.4	451.4	468.5	394.5
High	A0QS78	Transcriptional regulator OS=Mycolicibacterium smegmatis (strain ATCC 700084 / mc(2)155) OX=246196 GN=MSMEG_1380 PE=4 SV=1	0.12	1.084	0.30813	-0.511265	17816.8	9856.9	9827.8	11905.5	48194.7	47693.4	48557	17	1	17	19	78	17	A0QUG3; msm:MSMEG_2196	17816.8	2125	2620.4	6033.6	33772.4	24745.3	25578.4
High	A0QS80	MmpL5 protein OS=Mycolicibacterium smegmatis (strain ATCC 700084 / mc(2)155) OX=246196 GN=MSMEG_1382 PE=3 SV=1	-0.33	0.793	0.286933	-0.54222	272.5	171.7	154.3	219.9	595.4	502.6	546.4	3	1	3	4	14	3	A0QP35; msm:MSMEG_0259	272.5	37	41.1	111.4	417.2	260.8	287.8
High	A0QS81	Endonuclease IV OS=Mycolicibacterium smegmatis (strain ATCC 700084 / mc(2)155) OX=246196 GN=MSMEG_1383 PE=3 SV=1	0.2	1.149	0.505262	-0.296483	15640.7	9290.1	8911.7	13969.2	46166	46730	47925.2	14	1	14	17	99	14	A0QNQ9; msm:MSMEG_0131	15640.7	2002.9	2376.1	7079.5	32350.7	24245.4	25245.6
High	A0QS85	Acyl-CoA dehydrogenase OS=Mycolicibacterium smegmatis (strain ATCC 700084 / mc(2)155) OX=246196 GN=MSMEG_1387 PE=3 SV=1	1.28	2.42	0.00095045	-3.02207	352105	427820	479730	387344	248800	247290	230038	42	1	42	48	482	21	A0QNE0; I7FVC1; msg:MSMEI_0007; msm:MSMEG_0005; P48355; Q59555	352105	92233.4	127911	196304	174346	128304	121177
High	A0QS86	Enoyl-CoA hydratase OS=Mycolicibacterium smegmatis (strain ATCC 700084 / mc(2)155) OX=246196 GN=MSMEG_1388 PE=1 SV=1	0.1	1.072	0.894035	-0.0486455	4113.6	1750.5	1739.3	2674.9	13298.9	11295.1	14244.8	4	1	4	4	25	4	A0R512; msm:MSMEG_6026	4113.6	377.4	463.7	1355.6	9319.2	5860.3	7503.8
High	A0QS88	Enoyl-CoA hydratase OS=Mycolicibacterium smegmatis (strain ATCC 700084 / mc(2)155) OX=246196 GN=MSMEG_1390 PE=1 SV=1	-0.39	0.764	0.201037	-0.696724	37437.9	71055.2	58785.2	73288.4	7367.2	7930.8	14242.2	12	1	12	15	111	12	A0QTC7; msm:MSMEG_1794	37437.9	15318.7	15674	37142.2	5162.5	4114.8	7502.4
High	A0QS89	Transcriptional regulator, LysR family protein OS=Mycolicibacterium smegmatis (strain ATCC 700084 / mc(2)155) OX=246196 GN=MSMEG_1391 PE=3 SV=1	-1.27	0.416	0.000695613	-3.15763	199.5	201	235.4	222.2	55.6	73.3	74	2	1	2	2	7	2	A0R1E8; msm:MSMEG_4727	199.5	43.3	62.8	112.6	39	38	39
High	A0QS90	Alcohol dehydrogenase, class IV OS=Mycolicibacterium smegmatis (strain ATCC 700084 / mc(2)155) OX=246196 GN=MSMEG_1392 PE=3 SV=1	1.13	2.184	0.227341	-0.643323	936.7	812.3	791.1	726	1203.9	1242.5	1123.5	5	1	5	5	10	5	A0R2R4; msm:MSMEG_5205	936.7	175.1	210.9	367.9	843.6	644.7	591.8
High	A0QS91	Threonine rich protein OS=Mycolicibacterium smegmatis (strain ATCC 700084 / mc(2)155) OX=246196 GN=MSMEG_1393 PE=4 SV=1	-1.65	0.319	0.0162747	-1.78849	1087.4	990.3	1148.6	1351.7	723.2	754.8	663.8	4	1	5	5	15	4	A0R1D0; msm:MSMEG_4708	1087.4	213.5	306.2	685	506.8	391.6	349.7
High	A0QS92	Probable conserved transmembrane protein OS=Mycolicibacterium smegmatis (strain ATCC 700084 / mc(2)155) OX=246196 GN=MSMEG_1394 PE=4 SV=1	-2.35	0.196	0.103518	-0.984985	1275.6	1056.9	1107.6	779.2	2278.9	3442.8	2973.7	3	1	3	3	7	3	A0QQK4; msm:MSMEG_0787	1275.6	227.9	295.3	394.9	1596.9	1786.2	1566.5
High	A0QS94	LprB protein OS=Mycolicibacterium smegmatis (strain ATCC 700084 / mc(2)155) OX=246196 GN=MSMEG_1396 PE=4 SV=1	-2.17	0.223	0.00157652	-2.8023	77.1	224	178.8	127.5	23	26.6	19.6	1	1	1	1	11	1	A0QT85; msm:MSMEG_1751	77.1	48.3	47.7	64.6	16.1	13.8	10.3
High	A0QS95	Transcriptional regulator, TetR family protein OS=Mycolicibacterium smegmatis (strain ATCC 700084 / mc(2)155) OX=246196 GN=MSMEG_1397 PE=4 SV=1	-1.45	0.367	0.00809569	-2.09175	836.9	1060.9	997.2	1003.9	2002.3	2665.2	2569.6	7	1	7	7	13	7	A0R4V3; msm:MSMEG_5965	836.9	228.7	265.9	508.8	1403.1	1382.8	1353.6
High	A0QS96	Small ribosomal subunit protein uS12 OS=Mycolicibacterium smegmatis (strain ATCC 700084 / mc(2)155) OX=246196 GN=rpsL PE=1 SV=1	0.54	1.456	0.014877	-1.82749	740	680.5	798.6	783.7	2133.9	1646.4	1770.8	5	1	5	5	8	5	A0QS21; msm:MSMEG_1319	740	146.7	212.9	397.2	1495.3	854.2	932.8
High	A0QS97	Small ribosomal subunit protein uS7 OS=Mycolicibacterium smegmatis (strain ATCC 700084 / mc(2)155) OX=246196 GN=rpsG PE=1 SV=1	0.16	1.119	0.315583	-0.500886	4530.7	3372.7	3433.3	3321.8	6927.2	6653.1	6368.1	11	1	11	11	37	11	A0R5E2; msm:MSMEG_6160	4530.7	727.1	915.4	1683.5	4854.2	3451.9	3354.5
High	A0QS98	Elongation factor Tu OS=Mycolicibacterium smegmatis (strain ATCC 700084 / mc(2)155) OX=246196 GN=tuf PE=1 SV=1	0.84	1.789	0.013876	-1.85774	71984.6	90347.9	106558	81396.3	42554.7	53266.4	45951.6	15	1	15	17	125	15	A0QZ12; msg:MSMEI_3769; msm:MSMEG_3859	71984.6	19478	28411.6	41251.2	29820.1	27636.7	24206
High	A0QSA0	Cutinase superfamily protein OS=Mycolicibacterium smegmatis (strain ATCC 700084 / mc(2)155) OX=246196 GN=MSMEG_1403 PE=3 SV=1	-0.16	0.898	0.265704	-0.575601	1717.3	1575.9	2011.2	1898.6	2900.6	3667.4	3140.3	3	1	3	3	13	3	A0QXB4; msm:MSMEG_3239	1717.3	339.8	536.3	962.2	2032.6	1902.8	1654.2
High	A0QSA5	Carveol dehydrogenase OS=Mycolicibacterium smegmatis (strain ATCC 700084 / mc(2)155) OX=246196 GN=MSMEG_1410 PE=3 SV=1	-0.09	0.939	0.579656	-0.23683	799.5	878.1	918.3	864.8	1102	1117.4	1027.5	2	1	2	2	14	2	A0QSU0; msm:MSMEG_1599	799.5	189.3	244.8	438.3	772.2	579.7	541.2
High	A0QSA6	Universal stress protein family protein OS=Mycolicibacterium smegmatis (strain ATCC 700084 / mc(2)155) OX=246196 GN=MSMEG_1411 PE=4 SV=1	-2.11	0.231	8.71913e-06	-5.05953	4152.3	8182.4	6097.8	5920.9	1541.1	1512	1558.2	8	1	8	9	20	8	A0R7C4; msm:MSMEG_6858	4152.3	1764	1625.9	3000.7	1079.9	784.5	820.8
High	A0QSA8	ornithine aminotransferase OS=Mycolicibacterium smegmatis (strain ATCC 700084 / mc(2)155) OX=246196 GN=rocD PE=3 SV=1	-1.8	0.288	0.000685498	-3.16399	10487.4	7362.3	9931.9	9867.9	15938.1	19492.8	15874.3	8	1	8	8	32	8	A0QW15; msm:MSMEG_2772	10487.4	1587.2	2648.2	5001	11168.6	10113.6	8362.1
High	A0QSA9	Amidinotransferase OS=Mycolicibacterium smegmatis (strain ATCC 700084 / mc(2)155) OX=246196 GN=MSMEG_1414 PE=4 SV=1	0.66	1.576	0.234213	-0.630389	1549.5	1289.9	1251.9	1265.1	1911.2	2014.4	1847.6	4	1	4	4	9	4	A0QVE5; msm:MSMEG_2546	1549.5	278.1	333.8	641.1	1339.3	1045.1	973.3
High	A0QSB0	AsnC-family protein transcriptional regulator OS=Mycolicibacterium smegmatis (strain ATCC 700084 / mc(2)155) OX=246196 GN=MSMEG_1415 PE=4 SV=1	-1.55	0.342	0.00421093	-2.37562	1135.6	941	1015.7	992.8	1485.1	1784.6	1595.7	4	1	4	5	10	4	A0R655; msm:MSMEG_6430	1135.6	202.9	270.8	503.2	1040.7	925.9	840.6
High	A0QSB1	Pyridine nucleotide-disulphide oxidoreductase OS=Mycolicibacterium smegmatis (strain ATCC 700084 / mc(2)155) OX=246196 GN=MSMEG_1416 PE=4 SV=1	0.29	1.224	0.0768177	-1.11454	1744.9	2091.5	1599.3	2374.1	4135.4	4097.1	4378.6	4	1	4	4	9	4	A0QX68; msm:MSMEG_3192	1744.9	450.9	426.4	1203.2	2897.9	2125.7	2306.5
High	A0QSB2	Glyoxalase family protein OS=Mycolicibacterium smegmatis (strain ATCC 700084 / mc(2)155) OX=246196 GN=MSMEG_1417 PE=4 SV=1	-0.89	0.538	0.00366843	-2.43552	1260.5	1369.7	1389.6	1431.2	2726.2	3193.7	2608.3	2	1	2	2	4	2	A0R1I6; msm:MSMEG_4766	1260.5	295.3	370.5	725.3	1910.4	1657	1374
High	A0QSB3	RNA polymerase ECF-type sigma factor OS=Mycolicibacterium smegmatis (strain ATCC 700084 / mc(2)155) OX=246196 GN=MSMEG_1418 PE=3 SV=1	-0.99	0.503	0.00088952	-3.05084	5013.2	3434.6	2854.7	4962.4	1356.8	1532.2	1254.3	3	1	3	3	11	3	A0QUM4; msm:MSMEG_2260	5013.2	740.5	761.2	2514.9	950.8	794.9	660.7
High	A0QSB4	Mitomycin antibiotics/polyketide fumonisin biosynthesis protein OS=Mycolicibacterium smegmatis (strain ATCC 700084 / mc(2)155) OX=246196 GN=MSMEG_1419 PE=4 SV=1	-1.33	0.398	0.00108726	-2.96367	719.3	677.7	623.1	769.8	929.2	923.2	1009.3	3	1	3	3	3	3	A0QQS0; msm:MSMEG_0856	719.3	146.1	166.1	390.1	651.2	479	531.7
High	A0QSB8	Mycofactocin maturase MftC OS=Mycolicibacterium smegmatis (strain ATCC 700084 / mc(2)155) OX=246196 GN=mftC PE=1 SV=1	1.87	3.665	0.0322031	-1.4921	215232	217646	257921	242034	107723	137049	117900	22	1	22	25	298	22	A0QSD7; I7G5M8; msg:MSMEI_1406; msm:MSMEG_1442	215232	46922.2	68769.8	122662	75486.3	71106.5	62106.6
High	A0QSB9	Pre-mycofactocin synthase OS=Mycolicibacterium smegmatis (strain ATCC 700084 / mc(2)155) OX=246196 GN=mftD PE=1 SV=1	0.1	1.07	0.151426	-0.819801	8273.9	6389.9	7628.9	7112	11041.3	11773.6	10089.4	8	1	9	10	45	8	A0QX16; msm:MSMEG_3139	8273.9	1377.6	2034.1	3604.3	7737.2	6108.6	5314.8
High	A0QSC1	Pre-mycofactocin glycosyltransferase OS=Mycolicibacterium smegmatis (strain ATCC 700084 / mc(2)155) OX=246196 GN=mftF PE=3 SV=1	-1.09	0.47	8.72752e-05	-4.05911	129.1	127.7	92.7	120.9	222.7	186	197.4	2	1	2	2	13	2	A0QVL9; msm:MSMEG_2620	129.1	27.5	24.7	61.3	156	96.5	104
High	A0QSC2	Glucose-methanol-choline oxidoreductase OS=Mycolicibacterium smegmatis (strain ATCC 700084 / mc(2)155) OX=246196 GN=MSMEG_1428 PE=3 SV=1	0.31	1.236	0.414304	-0.382681	3008.7	1976.6	1809.4	2443.1	5804.2	5116	4909.4	7	1	7	8	44	7	A0QYT9; msm:MSMEG_3784	3008.7	426.1	482.4	1238.1	4067.3	2654.4	2586.1
High	A0QSC5	Cytochrome P450-terp OS=Mycolicibacterium smegmatis (strain ATCC 700084 / mc(2)155) OX=246196 GN=MSMEG_1429 PE=3 SV=1	-0.44	0.737	0.505076	-0.296643	24381	24725.5	19751	28795.6	12680.7	13094.9	13972.2	7	1	7	7	61	7	A0QNG0; msm:MSMEG_0029	24381	5330.6	5266.2	14593.5	8886	6794.1	7360.2
High	A0QSC8	SnoaL-like domain-containing protein OS=Mycolicibacterium smegmatis (strain ATCC 700084 / mc(2)155) OX=246196 GN=MSMEG_1434 PE=4 SV=1	-0.07	0.956	0.828468	-0.081724	84912.9	78045.8	87883	78404.1	127373	133728	114493	20	1	20	23	192	20	A0QT07; msm:MSMEG_1669	84912.9	16825.8	23432.4	39734.8	89256.1	69383.5	60311.5
High	A0QSD0	Small ribosomal subunit protein uS10 OS=Mycolicibacterium smegmatis (strain ATCC 700084 / mc(2)155) OX=246196 GN=rpsJ PE=1 SV=1	-0.25	0.843	0.63875	-0.194669	4971.6	4742.8	6242.4	5003.4	2035.1	2496.3	2743.9	6	1	6	7	16	6	A0R6C5; msm:MSMEG_6500	4971.6	1022.5	1664.4	2535.7	1426.1	1295.2	1445.4
High	A0QSD1	Large ribosomal subunit protein uL3 OS=Mycolicibacterium smegmatis (strain ATCC 700084 / mc(2)155) OX=246196 GN=rplC PE=1 SV=1	-0.26	0.833	0.776359	-0.109937	248940	254448	319128	274559	142669	177000	166451	14	1	14	17	263	14	A0QSG6; I7G5Q3; msg:MSMEI_1436; msm:MSMEG_1472	248940	54856.2	85089.5	139145	99974.8	91834.6	87681.6
High	A0QSD2	Large ribosomal subunit protein uL4 OS=Mycolicibacterium smegmatis (strain ATCC 700084 / mc(2)155) OX=246196 GN=rplD PE=1 SV=1	-1.7	0.309	0.164051	-0.785022	12117.5	7654	6426.5	9834.5	29068.4	29222.6	31689.1	16	1	16	16	94	16	A0QNL6; msm:MSMEG_0088	12117.5	1650.1	1713.5	4984.1	20369.6	15161.9	16692.9
High	A0QSD3	Large ribosomal subunit protein uL23 OS=Mycolicibacterium smegmatis (strain ATCC 700084 / mc(2)155) OX=246196 GN=rplW PE=1 SV=1	-1.92	0.263	0.134256	-0.872065	13846.4	13991	11251.6	13478.8	20451.3	20462.9	21040.5	9	1	9	10	42	9	A0R1Q1; msm:MSMEG_4833	13846.4	3016.3	3000	6831	14331.2	10616.9	11083.5
High	A0QSD4	Large ribosomal subunit protein uL2 OS=Mycolicibacterium smegmatis (strain ATCC 700084 / mc(2)155) OX=246196 GN=rplB PE=1 SV=1	0.39	1.313	0.0303959	-1.51719	151287	226714	210886	255333	94037.3	81230	90626.9	30	1	30	33	295	30	A0QSH0; msm:MSMEG_1476	151287	48877.1	56228.8	129401	65896.5	42145.3	47739.7
High	A0QSD5	Small ribosomal subunit protein uS19 OS=Mycolicibacterium smegmatis (strain ATCC 700084 / mc(2)155) OX=246196 GN=rpsS PE=1 SV=1	-1.87	0.273	0.144373	-0.840514	74851.8	64998.3	74870.5	91876.6	42101.4	46332.5	45068.1	19	1	19	23	146	19	A0QX25; msm:MSMEG_3148	74851.8	14012.9	19962.8	46562.6	29502.4	24039.1	23740.6
High	A0QSD6	Large ribosomal subunit protein uL22 OS=Mycolicibacterium smegmatis (strain ATCC 700084 / mc(2)155) OX=246196 GN=rplV PE=1 SV=1	-1.56	0.338	0.155407	-0.808529	558.5	276.9	349.9	436.2	1337.5	1287.6	1475.7	5	1	5	5	11	5	A0QRN2; msm:MSMEG_1178	558.5	59.7	93.3	221.1	937.3	668.1	777.3
High	A0QSD7	Small ribosomal subunit protein uS3 OS=Mycolicibacterium smegmatis (strain ATCC 700084 / mc(2)155) OX=246196 GN=rpsC PE=1 SV=1	0.96	1.947	0.0023323	-2.63222	45760.6	42997.9	36813.3	40807.8	60811.1	58379.7	57209.5	18	1	18	18	163	18	A0QNG7; msm:MSMEG_0035	45760.6	9269.9	9815.6	20681.2	42613.2	30289.7	30136.3
High	A0QSD8	Large ribosomal subunit protein uL16 OS=Mycolicibacterium smegmatis (strain ATCC 700084 / mc(2)155) OX=246196 GN=rplP PE=1 SV=1	-2.13	0.228	0.0773706	-1.11142	422.9	345.4	321.6	433	679.7	652.5	708.4	3	1	3	3	5	3	A0QWK2; msm:MSMEG_2971	422.9	74.5	85.7	219.4	476.3	338.6	373.2
Medium	A0QSD9	Large ribosomal subunit protein uL29 OS=Mycolicibacterium smegmatis (strain ATCC 700084 / mc(2)155) OX=246196 GN=rpmC PE=1 SV=1					1941.7	1134.8	997.7	1248.7	2928.5	3845.4	3813.6	5	1	5	5	8	5	A0QNR7; msm:MSMEG_0139	1941.7	244.7	266	632.8	2052.1	1995.1	2008.9
High	A0QSE0	Small ribosomal subunit protein uS17 OS=Mycolicibacterium smegmatis (strain ATCC 700084 / mc(2)155) OX=246196 GN=rpsQ PE=1 SV=1	-1.72	0.303	0.140013	-0.853832	2192.9	1241.1	1451.1	1362.2	3909.6	4282.9	3090.7	5	1	5	5	15	5	A0R2G3; msm:MSMEG_5102	2192.9	267.6	386.9	690.3	2739.7	2222.1	1628.1
High	A0QSE3	Integral membrane transporter OS=Mycolicibacterium smegmatis (strain ATCC 700084 / mc(2)155) OX=246196 GN=MSMEG_1448 PE=4 SV=1	0.26	1.2	0.520618	-0.283481	975.2	602.1	625.4	724.3	1556.2	1784.4	1575.6	1	1	1	1	2	1	A0R2I6; msm:MSMEG_5128	975.2	129.8	166.7	367.1	1090.5	925.8	830
High	A0QSE5	Arylsulfatase OS=Mycolicibacterium smegmatis (strain ATCC 700084 / mc(2)155) OX=246196 GN=MSMEG_1451 PE=3 SV=1	-1.27	0.414	0.00562691	-2.24973	395.2	534.6	563	536.1	291.9	307.7	261.8	3	1	3	3	5	3	A0QTP2; I7G5A1; msg:MSMEI_1874; msm:MSMEG_1914; Q9XCD8	395.2	115.2	150.1	271.7	204.6	159.6	137.9
High	A0QSE6	Sulfatase-modifying factor 1 OS=Mycolicibacterium smegmatis (strain ATCC 700084 / mc(2)155) OX=246196 GN=MSMEG_1452 PE=4 SV=1	-0.91	0.531	0.000147915	-3.82999	494.2	309	349.3	525	931.4	1451.9	1197.4	2	1	2	2	11	2	A0QRL2; msm:MSMEG_1156	494.2	66.6	93.1	266.1	652.7	753.3	630.7
High	A0QSF2	Tena/thi-4 family protein OS=Mycolicibacterium smegmatis (strain ATCC 700084 / mc(2)155) OX=246196 GN=MSMEG_1458 PE=4 SV=1	1.74	3.35	0.0149285	-1.82598	17887.8	11581.8	15408.5	18227.5	32321.1	34729.8	36986.5	3	1	3	6	104	3	A0QQ63; msm:MSMEG_0641	17887.8	2496.9	4108.4	9237.6	22648.9	18019.2	19483.4
High	A0QSF9	Large ribosomal subunit protein uL14 OS=Mycolicibacterium smegmatis (strain ATCC 700084 / mc(2)155) OX=246196 GN=rplN PE=1 SV=1	0.92	1.888	0.000484936	-3.31432	6791	14005.2	15449.8	9773.8	2411.6	2724.2	2231.4	10	1	10	10	21	10	A0R5N0; I7GG92; msg:MSMEI_6088; msm:MSMEG_6249	6791	3019.4	4119.4	4953.3	1689.9	1413.4	1175.5
High	A0QSG0	Large ribosomal subunit protein uL24 OS=Mycolicibacterium smegmatis (strain ATCC 700084 / mc(2)155) OX=246196 GN=rplX PE=1 SV=1	-1.34	0.394	0.133754	-0.873692	503.3	319.4	292.1	434.8	112.2	112.7	113.3	1	1	1	1	1	1	A0QXX4; msm:MSMEG_3458	503.3	68.9	77.9	220.4	78.6	58.5	59.7
High	A0QSG1	Large ribosomal subunit protein uL5 OS=Mycolicibacterium smegmatis (strain ATCC 700084 / mc(2)155) OX=246196 GN=rplE PE=1 SV=1	-0.16	0.896	0.872694	-0.0591381	41006.4	44573.9	47759.9	43756.8	28675	29587.3	25071	28	1	28	33	145	28	A0QW19; I7FCC4; msg:MSMEI_2707; msm:MSMEG_2776	41006.4	9609.7	12734.3	22175.7	20093.9	15351.1	13206.7
High	A0QSG2	Small ribosomal subunit protein uS14B OS=Mycolicibacterium smegmatis (strain ATCC 700084 / mc(2)155) OX=246196 GN=rpsZ PE=1 SV=1	-0.64	0.641	0.0670762	-1.17343	126.9	81.8	88.9	95.6	209.3	298.1	306.3	1	1	1	1	1	1	A0QVX1; msm:MSMEG_2725	126.9	17.6	23.7	48.4	146.7	154.7	161.3
High	A0QSG3	Small ribosomal subunit protein uS8 OS=Mycolicibacterium smegmatis (strain ATCC 700084 / mc(2)155) OX=246196 GN=rpsH PE=1 SV=1	0.1	1.075	0.43106	-0.365462	12791.6	9430.4	8955.3	12606.2	23228.7	21326.9	23485.7	13	1	13	13	67	13	A0R589; msm:MSMEG_6106	12791.6	2033.1	2387.8	6388.7	16277.5	11065.2	12371.6
High	A0QSG4	Large ribosomal subunit protein uL6 OS=Mycolicibacterium smegmatis (strain ATCC 700084 / mc(2)155) OX=246196 GN=rplF PE=1 SV=1	0.35	1.279	0.335219	-0.474671	13068.8	8981.8	8807.3	10493.9	24068.5	23711.6	24087.2	3	1	3	3	31	3	A0R270; msm:MSMEG_5007	13068.8	1936.4	2348.3	5318.3	16865.9	12302.5	12688.4
High	A0QSG5	Large ribosomal subunit protein uL18 OS=Mycolicibacterium smegmatis (strain ATCC 700084 / mc(2)155) OX=246196 GN=rplR PE=1 SV=1	-1.69	0.31	0.15008	-0.823676	3487.3	2196.2	2371.8	2492.5	6002.4	6095.5	5515.8	12	1	12	12	22	12	A0QTU1; msm:MSMEG_1963	3487.3	473.5	632.4	1263.2	4206.2	3162.6	2905.6
High	A0QSG6	Small ribosomal subunit protein uS5 OS=Mycolicibacterium smegmatis (strain ATCC 700084 / mc(2)155) OX=246196 GN=rpsE PE=1 SV=1	0.67	1.588	0.00239291	-2.62107	5284	3627.3	3272.5	4842	8043.8	10508.1	9124.9	9	1	9	9	24	9	A0QXD6; msm:MSMEG_3262	5284	782	872.5	2453.9	5636.7	5452	4806.7
High	A0QSG7	Large ribosomal subunit protein uL30 OS=Mycolicibacterium smegmatis (strain ATCC 700084 / mc(2)155) OX=246196 GN=rpmD PE=1 SV=1	1.28	2.427	0.0921482	-1.03551	69541.9	204464	164835	109888	14083.9	13697.9	13642.9	16	1	16	16	172	16	A0QRH0; msm:MSMEG_1114	69541.9	44080.3	43950.1	55690.9	9869.3	7107	7186.7
High	A0QSG8	Large ribosomal subunit protein uL15 OS=Mycolicibacterium smegmatis (strain ATCC 700084 / mc(2)155) OX=246196 GN=rplO PE=1 SV=1	-1.7	0.308	0.125455	-0.90151	382.7	209.8	179.6	316.7	1240.8	1112.3	1090	2	1	3	3	14	2	A0QQ85; msm:MSMEG_0664	382.7	45.2	47.9	160.5	869.5	577.1	574.2
High	A0QSG9	Luciferase-like domain-containing protein OS=Mycolicibacterium smegmatis (strain ATCC 700084 / mc(2)155) OX=246196 GN=MSMEG_1475 PE=4 SV=1	1.33	2.507	0.00992326	-2.00335	642.7	626.2	542.8	618.8	1234.5	1359.2	1611.5	2	1	2	2	6	2	A0R5U0; msm:MSMEG_6310	642.7	135	144.7	313.6	865.1	705.2	848.9
High	A0QSH0	Signal peptide peptidase SppA, 67K type OS=Mycolicibacterium smegmatis (strain ATCC 700084 / mc(2)155) OX=246196 GN=sppA PE=3 SV=1	1.27	2.413	0.00242217	-2.6158	287.4	518.1	492.4	649.8	114.2	141.7	124	1	1	1	1	1	1	A0R4R4; msm:MSMEG_5927	287.4	111.7	131.3	329.3	80	73.5	65.3
High	A0QSH1	Major facilitator superfamily protein OS=Mycolicibacterium smegmatis (strain ATCC 700084 / mc(2)155) OX=246196 GN=MSMEG_1477 PE=3 SV=1	-0.17	0.89	0.25119	-0.599998	236.8	163.8	195.6	179.4	317.6	411.9	348.1	1	1	1	1	2	1	A0QTU0; msm:MSMEG_1962	236.8	35.3	52.2	90.9	222.6	213.7	183.4
High	A0QSH3	Putative S-adenosyl-L-methionine-dependent methyltransferase MSMEG_1479/MSMEI_1443 OS=Mycolicibacterium smegmatis (strain ATCC 700084 / mc(2)155) OX=246196 GN=MSMEG_1479 PE=3 SV=1	0.97	1.958	0.0157839	-1.80178	21177.4	10791.6	11504.1	18018	3552.4	3677.2	4090.7	10	1	10	10	57	10	A0R727; msm:MSMEG_6757	21177.4	2326.6	3067.4	9131.4	2489.3	1907.9	2154.8
High	A0QSH4	Putative S-adenosyl-L-methionine-dependent methyltransferase MSMEG_1480/MSMEI_1444 OS=Mycolicibacterium smegmatis (strain ATCC 700084 / mc(2)155) OX=246196 GN=MSMEG_1480 PE=3 SV=1	2.11	4.304	0.000304625	-3.51623	9276.9	9560.9	10434	9099.9	6179.9	6829.5	5796.6	8	1	8	8	29	8	A0R4N1; msm:MSMEG_5893	9276.9	2061.2	2782	4611.8	4330.5	3543.4	3053.5
High	A0QSH5	Putative S-adenosyl-L-methionine-dependent methyltransferase MSMEG_1481/MSMEI_1445 OS=Mycolicibacterium smegmatis (strain ATCC 700084 / mc(2)155) OX=246196 GN=MSMEG_1481 PE=3 SV=1	2.24	4.718	0.00025173	-3.59907	1203	1312.8	1421	1512.7	1990.3	1897.9	2019.4	3	1	3	3	17	3	A0QUH6; msm:MSMEG_2211	1203	283	378.9	766.6	1394.7	984.7	1063.8
High	A0QSH6	Putative S-adenosyl-L-methionine-dependent methyltransferase MSMEG_1482/MSMEI_1446 OS=Mycolicibacterium smegmatis (strain ATCC 700084 / mc(2)155) OX=246196 GN=MSMEG_1482 PE=3 SV=1	1.11	2.157	0.0345973	-1.46096	1449.5	1551.7	1177.5	1377.8	7113.8	10120.2	6257.1	7	1	7	7	29	7	A0QNP2; msm:MSMEG_0114	1449.5	334.5	313.9	698.3	4985	5250.8	3296.1
High	A0QSH7	Protein translocase subunit SecY OS=Mycolicibacterium smegmatis (strain ATCC 700084 / mc(2)155) OX=246196 GN=secY PE=3 SV=1	-0.26	0.838	0.0813191	-1.08981	914.7	573.8	797.9	744	1606.2	1669.8	1491.3	4	1	5	5	16	4	A0QTM9; msm:MSMEG_1901	914.7	123.7	212.8	377.1	1125.5	866.4	785.6
High	A0QSH8	Adenylate kinase OS=Mycolicibacterium smegmatis (strain ATCC 700084 / mc(2)155) OX=246196 GN=adk PE=1 SV=1	-0.28	0.826	0.414964	-0.381989	2669	4191	3771.1	2458.9	8450.6	7297.1	8758.7	3	1	3	4	18	3	A0QV22; msm:MSMEG_2420	2669	903.5	1005.5	1246.2	5921.7	3786	4613.8
High	A0QSH9	Methionine aminopeptidase OS=Mycolicibacterium smegmatis (strain ATCC 700084 / mc(2)155) OX=246196 GN=map PE=3 SV=1	0.93	1.904	0.0100285	-1.99876	6791.4	5420.2	4235.8	5051.4	12032.5	12157.6	12749.5	9	1	10	11	57	9	A0QNL1; msg:MSMEI_0081; msm:MSMEG_0083	6791.4	1168.5	1129.4	2560	8431.8	6307.8	6716.1
High	A0QSI1	Putative zinc-finger domain-containing protein OS=Mycolicibacterium smegmatis (strain ATCC 700084 / mc(2)155) OX=246196 GN=MSMEG_1487 PE=4 SV=1	-1.05	0.484	0.0761057	-1.11858	211311	208215	153744	231176	114494	96044.4	116597	26	1	26	38	567	26	A0R1Y7; I7GD60; msg:MSMEI_4793; msm:MSMEG_4920	211311	44888.9	40993	117159	80231.8	49831.6	61420.1
High	A0QSI2	acetolactate synthase OS=Mycolicibacterium smegmatis (strain ATCC 700084 / mc(2)155) OX=246196 GN=MSMEG_1488 PE=3 SV=1	-0.16	0.895	0.385989	-0.413425	945.9	661.2	677.7	814.4	1299.8	1492.7	1311.9	2	1	2	2	7	2	A0QR96; msm:MSMEG_1035; msm:MSMEG_2315	945.9	142.5	180.7	412.7	910.8	774.4	691.1
High	A0QSI3	SRPBCC family protein OS=Mycolicibacterium smegmatis (strain ATCC 700084 / mc(2)155) OX=246196 GN=MSMEG_1489 PE=4 SV=1	-2.81	0.143	2.24796e-05	-4.64821	1559.5	1007.2	1209	1261.5	2081.4	2587.4	2246	2	1	2	2	4	2	A0QNK7; msm:MSMEG_0079	1559.5	217.1	322.4	639.3	1458.5	1342.5	1183.1
High	A0QSI4	3-oxoacyl-ACP synthase III OS=Mycolicibacterium smegmatis (strain ATCC 700084 / mc(2)155) OX=246196 GN=MSMEG_1490 PE=3 SV=1	-3.63	0.081	4.42441e-06	-5.35414	44474.3	125833	84439.7	68030.2	9701.1	12446.1	20173.4	16	1	16	16	98	16	A0QXC8; msm:MSMEG_3255	44474.3	27128.3	22514.3	34477.3	6798	6457.5	10626.8
High	A0QSI6	Transcriptional regulator, MarR family protein OS=Mycolicibacterium smegmatis (strain ATCC 700084 / mc(2)155) OX=246196 GN=MSMEG_1492 PE=4 SV=1	-1.16	0.449	0.0472142	-1.32593	6688.6	10557.6	4632.6	9302.3	2019.6	1794.4	2461.8	5	1	5	5	20	5	A0QUY0; msm:MSMEG_2376	6688.6	2276.1	1235.2	4714.3	1415.2	931	1296.8
High	A0QSI7	Sensor histidine kinase OS=Mycolicibacterium smegmatis (strain ATCC 700084 / mc(2)155) OX=246196 GN=MSMEG_1493 PE=4 SV=1	-0.21	0.866	0.351377	-0.454226	1410.6	1072.4	970.3	1345.5	2370	1984.8	2191.1	5	1	5	5	35	5	A0QP37; msm:MSMEG_0260	1410.6	231.2	258.7	681.9	1660.7	1029.8	1154.2
High	A0QSI8	Transcriptional regulatory protein DegU OS=Mycolicibacterium smegmatis (strain ATCC 700084 / mc(2)155) OX=246196 GN=MSMEG_1494 PE=4 SV=1	-1.21	0.432	0.0148644	-1.82785	2643	2177.3	1621.6	2268.2	5252.1	5087.6	4894.5	2	1	2	2	7	2	A0QXX1; msm:MSMEG_3455	2643	469.4	432.4	1149.5	3680.4	2639.7	2578.3
High	A0QSI9	HAD-superfamily protein hydrolase subfamily protein IA, variant 3, putative OS=Mycolicibacterium smegmatis (strain ATCC 700084 / mc(2)155) OX=246196 GN=MSMEG_1495 PE=4 SV=1	-1.49	0.355	0.000356823	-3.44755	3152.4	3062.5	3614.8	3167.7	4419.1	4349.3	4470.8	3	1	3	3	12	3	A0QX31; msm:MSMEG_3154	3152.4	660.2	963.8	1605.4	3096.7	2256.6	2355.1
High	A0QSJ0	3-hydroxyisobutyrate dehydrogenase OS=Mycolicibacterium smegmatis (strain ATCC 700084 / mc(2)155) OX=246196 GN=mmsB PE=3 SV=1	-1.54	0.344	3.70465e-05	-4.43125	5487.8	6287.7	5240.5	6194.9	8434.5	8066.5	8193.9	6	1	6	6	29	6	A0QWE4; msm:MSMEG_2914	5487.8	1355.6	1397.3	3139.5	5910.5	4185.2	4316.3
High	A0QSJ1	Acyl-CoA dehydrogenase family protein member 8 OS=Mycolicibacterium smegmatis (strain ATCC 700084 / mc(2)155) OX=246196 GN=MSMEG_1497 PE=3 SV=1	-2.14	0.227	0.000209946	-3.67789	4777.4	5996.5	5725	5659.3	8086.7	7763.8	7321.5	6	1	6	6	18	6	A0QYV3; msm:MSMEG_3798	4777.4	1292.8	1526.5	2868.1	5666.7	4028.2	3856.8
High	A0QSJ2	methylmalonate-semialdehyde dehydrogenase (CoA acylating) OS=Mycolicibacterium smegmatis (strain ATCC 700084 / mc(2)155) OX=246196 GN=mmsA PE=4 SV=1	-1.46	0.363	0.00181959	-2.74003	71668.6	69699.7	73322.1	70645.2	32196.4	37722	33814.4	24	1	24	28	191	24	A0R4B3; msm:MSMEG_5773	71668.6	15026.5	19550	35802.6	22561.6	19571.7	17812.4
High	A0QSJ3	Oxygenase OS=Mycolicibacterium smegmatis (strain ATCC 700084 / mc(2)155) OX=246196 GN=MSMEG_1499 PE=4 SV=1	-0.6	0.661	0.0115686	-1.93672	1599.2	1338.8	833.4	1239.7	2673.3	3770.7	3003.8	5	1	5	5	18	5	A0R2K3; msm:MSMEG_5145	1599.2	288.6	222.2	628.3	1873.3	1956.4	1582.3
High	A0QSJ5	S-adenosyl-L-methionine-dependent methyltransferase OS=Mycolicibacterium smegmatis (strain ATCC 700084 / mc(2)155) OX=246196 GN=MSMEG_1501 PE=3 SV=1	-1.38	0.385	7.38465e-05	-4.13167	8617.9	10049.2	9211.9	11527.3	15503.6	16441.7	15396.6	9	1	9	9	35	9	A0R4Q3; I7GFV5; msg:MSMEI_5755; msm:MSMEG_5915	8617.9	2166.5	2456.2	5842	10864.1	8530.6	8110.5
High	A0QSJ6	ABC transporter, ATP-binding protein OS=Mycolicibacterium smegmatis (strain ATCC 700084 / mc(2)155) OX=246196 GN=MSMEG_1502 PE=4 SV=1	-0.85	0.556	0.0178264	-1.74894	579.5	672.3	630.1	551.2	886.8	1083	1038.4	1	1	1	1	1	1	A0R650; msm:MSMEG_6425	579.5	144.9	168	279.4	621.4	561.9	547
High	A0QSK0	Transcriptional regulator, TetR family protein OS=Mycolicibacterium smegmatis (strain ATCC 700084 / mc(2)155) OX=246196 GN=MSMEG_1506 PE=4 SV=1	-0.44	0.736	0.152629	-0.816363	1041.2	735.1	766.3	1020.8	1841	1757.2	1911	5	1	5	5	7	5	A0R746; msm:MSMEG_6776	1041.2	158.5	204.3	517.3	1290.1	911.7	1006.6
Low	A0QSK1	D-aminopeptidase OS=Mycolicibacterium smegmatis (strain ATCC 700084 / mc(2)155) OX=246196 GN=MSMEG_1507 PE=3 SV=1					23684.3	36708.9	39587.5	26460.6	85261.7	88488.1	79642.4	11	1	11	16	203	11	A0QTK2; I7FYZ5; msg:MSMEI_1835; msm:MSMEG_1874	23684.3	7914	10555.3	13410.1	59746.9	45911.2	41953.3
Medium	A0QSK4	Oxidoreductase OS=Mycolicibacterium smegmatis (strain ATCC 700084 / mc(2)155) OX=246196 GN=MSMEG_1511 PE=3 SV=1	0.33	1.258	0.110341	-0.957262	411.4	366.5	344.8	454	587.4	555.7	630.4	1	1	1	1	1	1	A0QWE7; msm:MSMEG_2916	411.4	79	91.9	230.1	411.6	288.3	332.1
High	A0QSK5	dTDP-4-dehydrorhamnose 3,5-epimerase OS=Mycolicibacterium smegmatis (strain ATCC 700084 / mc(2)155) OX=246196 GN=rmlC PE=1 SV=1	0.12	1.09	0.882298	-0.0543849	530.2	628.8	508.1	736.3	1232.5	1152.1	1177	4	1	4	4	7	4	A0QW40; msm:MSMEG_2797	530.2	135.6	135.5	373.1	863.7	597.8	620
High	A0QSK6	dTDP-glucose 4,6-dehydratase OS=Mycolicibacterium smegmatis (strain ATCC 700084 / mc(2)155) OX=246196 GN=rmlB PE=1 SV=1	-0.18	0.883	0.245913	-0.609218	122145	93415.9	103017	99298	146670	162480	151580	54	1	56	62	407	54	A0QXA1; msm:MSMEG_3225	122145	20139.5	27467.5	50323.7	102779	84301.3	79848.3
High	A0QSK7	Luciferase-like domain-containing protein OS=Mycolicibacterium smegmatis (strain ATCC 700084 / mc(2)155) OX=246196 GN=MSMEG_1513 PE=4 SV=1	0.77	1.709	0.0904559	-1.04356	37710.9	39787	35651.5	61366.4	102438	86335	107396	17	1	17	19	170	17	A0QU93; msm:MSMEG_2123	37710.9	8577.7	9505.8	31100.1	71783.4	44794	56573
High	A0QSK8	Luciferase-like domain-containing protein OS=Mycolicibacterium smegmatis (strain ATCC 700084 / mc(2)155) OX=246196 GN=MSMEG_1514 PE=4 SV=1	1.7	3.238	0.00154923	-2.80988	22794.8	10571.2	8661.2	12741	64992.8	47607.5	55576.6	17	1	17	18	92	17	A0QXE4; msg:MSMEI_3187; msm:MSMEG_3271	22794.8	2279	2309.3	6457	45543.5	24700.7	29276.1
High	A0QSK9	histidine kinase OS=Mycolicibacterium smegmatis (strain ATCC 700084 / mc(2)155) OX=246196 GN=MSMEG_1515 PE=4 SV=1	-1.06	0.479	0.000170909	-3.76724	5457	6928.7	6829.1	5641.4	8691.8	10107.4	9433.3	11	1	11	11	47	11	A0QZV9; msm:MSMEG_4167	5457	1493.7	1820.8	2859	6090.7	5244.1	4969.2
High	A0QSL0	Thioredoxin reductase OS=Mycolicibacterium smegmatis (strain ATCC 700084 / mc(2)155) OX=246196 GN=MSMEG_1516 PE=4 SV=1	0.56	1.478	0.0568618	-1.24518	19123.7	33828.1	38406	36099	9417.4	12579.9	9781.4	10	1	10	11	59	10	A0QVI6; msm:MSMEG_2587	19123.7	7293	10240.3	18294.8	6599.2	6526.9	5152.6
High	A0QSL1	Spfh domain/band 7 family protein, putative OS=Mycolicibacterium smegmatis (strain ATCC 700084 / mc(2)155) OX=246196 GN=MSMEG_1517 PE=3 SV=1	-1.79	0.29	0.00169063	-2.77195	1660.1	1604.3	1636.8	1732.6	3559.2	3478.5	3012.1	4	1	4	4	12	4	A0R6W5; msm:MSMEG_6695	1660.1	345.9	436.4	878.1	2494.1	1804.8	1586.7
High	A0QSL2	NfeD-like C-terminal domain-containing protein OS=Mycolicibacterium smegmatis (strain ATCC 700084 / mc(2)155) OX=246196 GN=MSMEG_1518 PE=4 SV=1	-3.07	0.119	0.0233146	-1.63237	1721.1	1194.2	981.1	1216.7	3302.3	3375.5	3100	2	1	2	2	12	2	A0QQA3; msm:MSMEG_0683	1721.1	257.4	261.6	616.6	2314.1	1751.4	1633
High	A0QSL3	Translation initiation factor IF-1 OS=Mycolicibacterium smegmatis (strain ATCC 700084 / mc(2)155) OX=246196 GN=infA PE=1 SV=1	-2.16	0.223	0.0365498	-1.43711	2987.8	1925.3	1766.2	2521.3	4612.9	4779.1	5818.1	5	1	5	5	11	5	A0R2B9; msm:MSMEG_5057	2987.8	415.1	470.9	1277.8	3232.4	2479.6	3064.8
High	A0QSL4	Large ribosomal subunit protein bL36 OS=Mycolicibacterium smegmatis (strain ATCC 700084 / mc(2)155) OX=246196 GN=rpmJ PE=1 SV=1	-0.43	0.743	0.341738	-0.466307	77724.1	70459.2	82894.5	70121.5	55285.9	60649.5	55444	28	1	28	33	196	28	A0QSQ9; I7G5X8; msg:MSMEI_1531; msm:MSMEG_1568; O68956	77724.1	15190.3	22102.3	35537.2	38741.5	31467.3	29206.3
High	A0QSL5	Small ribosomal subunit protein uS13 OS=Mycolicibacterium smegmatis (strain ATCC 700084 / mc(2)155) OX=246196 GN=rpsM PE=1 SV=1	-1	0.499	0.339498	-0.469163	9401.4	12260.6	11708.6	12519.1	19747.9	19852.2	18983.1	14	1	14	14	44	14	A0QW30; msm:MSMEG_2787	9401.4	2643.2	3121.9	6344.6	13838.3	10300.1	9999.7
High	A0QSL6	Small ribosomal subunit protein uS11 OS=Mycolicibacterium smegmatis (strain ATCC 700084 / mc(2)155) OX=246196 GN=rpsK PE=1 SV=1	-0.1	0.93	0.623364	-0.205258	778	312.1	447.8	506.4	1713.2	2173.5	1890.5	1	1	1	1	4	1	A0R4N9; msm:MSMEG_5901	778	67.3	119.4	256.6	1200.5	1127.7	995.9
High	A0QSL7	Small ribosomal subunit protein uS4 OS=Mycolicibacterium smegmatis (strain ATCC 700084 / mc(2)155) OX=246196 GN=rpsD PE=1 SV=1	0.1	1.074	0.762201	-0.11793	109.3	77.8	63.7	48	320.7	313.3	292.3	1	1	1	1	2	1	A0QU81; I7FAF6; msg:MSMEI_2064; msm:MSMEG_2111	109.3	16.8	17	24.3	224.7	162.6	154
High	A0QSL8	DNA-directed RNA polymerase subunit alpha OS=Mycolicibacterium smegmatis (strain ATCC 700084 / mc(2)155) OX=246196 GN=rpoA PE=1 SV=1	0.36	1.288	0.0333362	-1.47708	4556.3	7552	7555.1	6269.9	18171.2	18265.5	17626.2	9	1	9	9	56	9	A0QZ66; msm:MSMEG_3915	4556.3	1628.1	2014.4	3177.6	12733.4	9476.8	9285
High	A0QSL9	Large ribosomal subunit protein bL17 OS=Mycolicibacterium smegmatis (strain ATCC 700084 / mc(2)155) OX=246196 GN=rplQ PE=1 SV=1	-0.69	0.618	0.300362	-0.522355	97.7	161	180.3	128.6	407.2	361.8	345.3	1	1	1	1	4	1	A0R1P1; msm:MSMEG_4823	97.7	34.7	48.1	65.2	285.3	187.7	181.9
High	A0QSM0	tRNA pseudouridine synthase A OS=Mycolicibacterium smegmatis (strain ATCC 700084 / mc(2)155) OX=246196 GN=truA PE=3 SV=1	0.62	1.536	0.21496	-0.667643	2982.2	2653.1	2917.4	2878.8	3401.4	3466.5	3275.4	9	1	9	9	19	9	A0R0I1; msm:MSMEG_4394	2982.2	572	777.9	1459	2383.5	1798.6	1725.4
High	A0QSM1	Cutinase OS=Mycolicibacterium smegmatis (strain ATCC 700084 / mc(2)155) OX=246196 GN=MSMEG_1526 PE=3 SV=1	-2.36	0.194	0.0021136	-2.67498	61934.9	120301	136809	94500	23539.7	25284	27746.6	31	1	31	33	182	31	A0QVJ2; msm:MSMEG_2593	61934.9	25935.6	36477.7	47892.1	16495.4	13118.4	14616.1
High	A0QSM2	Cutinase OS=Mycolicibacterium smegmatis (strain ATCC 700084 / mc(2)155) OX=246196 GN=MSMEG_1528 PE=3 SV=1	-2.98	0.127	0.0038168	-2.4183	628.8	492	518	617.3	2377.2	1675.1	1625.9	4	1	4	4	7	0	A0QZD2; msm:MSMEG_3984	628.8	106.1	138.1	312.9	1665.8	869.1	856.5
High	A0QSM3	Cutinase OS=Mycolicibacterium smegmatis (strain ATCC 700084 / mc(2)155) OX=246196 GN=MSMEG_1529 PE=3 SV=1	-2.14	0.227	0.00697078	-2.15672	100.7	90.5	72.4	85.6	37.2	49.5	46.3	1	1	3	3	34	1	A0QPA9; msm:MSMEG_0334	100.7	19.5	19.3	43.4	26.1	25.7	24.4
High	A0QSN4	ATP-dependent RNA helicase OS=Mycolicibacterium smegmatis (strain ATCC 700084 / mc(2)155) OX=246196 GN=MSMEG_1540 PE=4 SV=1	2.39	5.246	0.0041375	-2.38326	10212.4	12606.9	10159.8	12209.5	18490.9	18067.6	18465.9	10	1	10	10	51	10	A0QP45; msm:MSMEG_0268	10212.4	2717.9	2708.9	6187.7	12957.4	9374.2	9727.3
High	A0QSN6	Transcriptional regulator OS=Mycolicibacterium smegmatis (strain ATCC 700084 / mc(2)155) OX=246196 GN=MSMEG_1542 PE=4 SV=1	-0.14	0.907	0.159546	-0.797113	628.8	1007.3	1136.5	791.4	2484.2	2680.8	2628.6	4	1	4	4	8	4	A0R7B7; msm:MSMEG_6852	628.8	217.2	303	401.1	1740.8	1390.9	1384.7
High	A0QSN7	Eptc-inducible aldehyde dehydrogenase OS=Mycolicibacterium smegmatis (strain ATCC 700084 / mc(2)155) OX=246196 GN=MSMEG_1543 PE=3 SV=1	-1.96	0.256	0.0116834	-1.93243	239.2	224.2	177.5	169.5	356.2	486.6	392.6	1	1	1	1	1	1	A0QNP3; msm:MSMEG_0116	239.2	48.3	47.3	85.9	249.6	252.4	206.8
High	A0QSN8	PduO protein OS=Mycolicibacterium smegmatis (strain ATCC 700084 / mc(2)155) OX=246196 GN=MSMEG_1544 PE=4 SV=1	-1.74	0.3	0.00456433	-2.34062	3175.5	1859.9	2022.2	3120.1	7615	6535.6	7217.6	4	1	4	4	9	4	A0R2N0; msm:MSMEG_5172	3175.5	401	539.2	1581.2	5336.2	3390.9	3802
High	A0QSP1	Glycerol dehydratase large subunit OS=Mycolicibacterium smegmatis (strain ATCC 700084 / mc(2)155) OX=246196 GN=MSMEG_1547 PE=4 SV=1	2.44	5.443	0.000353447	-3.45168	153.7	261.2	181.4	202	398.4	466.3	409.6	2	1	2	2	4	2	A0QNH7; msm:MSMEG_0047	153.7	56.3	48.4	102.3	279.2	241.9	215.8
High	A0QSP2	Propanediol utilization: dehydratase, medium subunit OS=Mycolicibacterium smegmatis (strain ATCC 700084 / mc(2)155) OX=246196 GN=MSMEG_1548 PE=4 SV=1	1.79	3.467	0.00360678	-2.44288	2148.9	1562.3	1049.1	1398	4372	5002.3	4374.5	3	1	3	3	16	3	A0R268; msm:MSMEG_5006	2148.9	336.8	279.7	708.5	3063.7	2595.4	2304.3
High	A0QSP5	Ethanolamine permease OS=Mycolicibacterium smegmatis (strain ATCC 700084 / mc(2)155) OX=246196 GN=eat PE=3 SV=1	-2.98	0.127	0.000239041	-3.62153	60972.6	63845.6	79754.9	70511.8	40461.4	47768.3	46624.8	20	1	20	22	135	20	A0R6E0; I7GGI2; msg:MSMEI_6343; msm:MSMEG_6515	60972.6	13764.4	21265.2	35735	28353.3	24784.1	24560.6
High	A0QSP6	Ethanolamine ammonia-lyase large subunit OS=Mycolicibacterium smegmatis (strain ATCC 700084 / mc(2)155) OX=246196 GN=eutB PE=3 SV=1	-2.63	0.162	0.0034124	-2.46694	39030.5	19592.1	17887.3	30217.7	6463.8	7139.8	8915.9	7	1	7	7	42	7	A0QXT4; msm:MSMEG_3418	39030.5	4223.8	4769.3	15314.2	4529.5	3704.4	4696.7
High	A0QSP7	Ethanolamine ammonia-lyase small subunit OS=Mycolicibacterium smegmatis (strain ATCC 700084 / mc(2)155) OX=246196 GN=eutC PE=3 SV=1	-1.84	0.28	0.000268535	-3.571	217950	237323	263446	233300	326554	316243	313929	56	1	56	63	530	56	A0R5D9; msg:MSMEI_5999; msm:MSMEG_6157	217950	51164.3	70243.1	118235	228832	164079	165369
High	A0QSP8	Large ribosomal subunit protein uL13 OS=Mycolicibacterium smegmatis (strain ATCC 700084 / mc(2)155) OX=246196 GN=rplM PE=1 SV=1	-0.08	0.948	0.911096	-0.0404358	34424.8	44323.6	43262	41175.9	25521	26365.5	27041.4	15	1	15	20	103	15	A0QWR8; msm:MSMEG_3040	34424.8	9555.7	11535	20867.7	17883.8	13679.4	14244.7
High	A0QSP9	Small ribosomal subunit protein uS9 OS=Mycolicibacterium smegmatis (strain ATCC 700084 / mc(2)155) OX=246196 GN=rpsI PE=1 SV=1	-1.07	0.477	0.204089	-0.69018	7407.6	8924.3	6832.7	10138.6	15606.9	13118.9	16366	10	1	10	10	26	10	A0R670; msm:MSMEG_6445	7407.6	1924	1821.8	5138.2	10936.5	6806.6	8621.1
High	A0QSQ1	Phosphoglucosamine mutase OS=Mycolicibacterium smegmatis (strain ATCC 700084 / mc(2)155) OX=246196 GN=glmM PE=3 SV=1	0.15	1.112	0.356536	-0.447897	5980.5	9646.3	9992.3	7437.3	17604	20455	16997.3	12	1	12	13	40	12	A0R0D4; msm:MSMEG_4347	5980.5	2079.6	2664.3	3769.2	12336	10612.8	8953.7
High	A0QSQ4	Short-chain dehydrogenase/reductase SDR OS=Mycolicibacterium smegmatis (strain ATCC 700084 / mc(2)155) OX=246196 GN=MSMEG_1563 PE=3 SV=1	0.72	1.646	0.034249	-1.46535	406.8	256.5	214.1	317.4	114.2	101.7	128.2	1	1	1	1	1	1	A0QYY1; msm:MSMEG_3827	406.8	55.3	57.1	160.8	80	52.8	67.5
High	A0QSQ6	Transcriptional regulator, TetR family protein OS=Mycolicibacterium smegmatis (strain ATCC 700084 / mc(2)155) OX=246196 GN=MSMEG_1565 PE=4 SV=1	-1.16	0.447	0.000398974	-3.39906	742.3	769.1	678.4	1243.3	2015.2	2213.7	2398.9	3	1	5	5	21	3	A0QRT0; msm:MSMEG_1226	742.3	165.8	180.9	630.1	1412.2	1148.5	1263.7
High	A0QSQ7	Oxidoreductase OS=Mycolicibacterium smegmatis (strain ATCC 700084 / mc(2)155) OX=246196 GN=MSMEG_1566 PE=4 SV=1	-0.82	0.568	0.000715823	-3.14519	7963.9	6932.5	7701.9	9615.6	13886.9	13850.4	14348.7	5	1	5	6	26	5	A0R2L3; msm:MSMEG_5155	7963.9	1494.6	2053.6	4873.1	9731.2	7186.1	7558.5
High	A0QSQ8	Alpha/beta hydrolase family protein OS=Mycolicibacterium smegmatis (strain ATCC 700084 / mc(2)155) OX=246196 GN=MSMEG_1567 PE=4 SV=1	-0.52	0.698	0.0623834	-1.20493	483.9	365.5	271.9	449.9	944.5	941.8	1074.2	5	1	6	6	14	5	A0QT30; msm:MSMEG_1692	483.9	78.8	72.5	228	661.9	488.7	565.9
High	A0QSR0	Carboxylesterase OS=Mycolicibacterium smegmatis (strain ATCC 700084 / mc(2)155) OX=246196 GN=MSMEG_1570 PE=4 SV=1	1.28	2.426	0.00166926	-2.77748	2910.1	2437.8	2403.2	2714.4	3970.8	4731.5	3921.5	4	1	4	4	9	4	A0R5K6; msm:MSMEG_6224	2910.1	525.6	640.8	1375.6	2782.5	2454.9	2065.7
High	A0QSR4	Bifunctional NAD(P)H-hydrate repair enzyme OS=Mycolicibacterium smegmatis (strain ATCC 700084 / mc(2)155) OX=246196 GN=nnrD PE=3 SV=1	-0.52	0.7	0.0334625	-1.47544	4154.1	3759.5	3786.1	4230.9	3152	3395.8	3187.7	7	1	7	7	33	7	A0QU45; msm:MSMEG_2072	4154.1	810.5	1009.5	2144.2	2208.7	1761.9	1679.2
High	A0QSR5	Glutamate decarboxylase OS=Mycolicibacterium smegmatis (strain ATCC 700084 / mc(2)155) OX=246196 GN=MSMEG_1574 PE=3 SV=1	-0.59	0.666	0.02534	-1.59619	25781.8	40251.3	38631.5	30562.5	18954.7	16760.1	15204.3	14	1	14	15	73	14	A0R6Z5; msm:MSMEG_6725	25781.8	8677.7	10300.4	15488.9	13282.4	8695.8	8009.2
High	A0QSR6	Alanine racemase OS=Mycolicibacterium smegmatis (strain ATCC 700084 / mc(2)155) OX=246196 GN=alr PE=3 SV=1	-0.22	0.857	0.124432	-0.905067	2871.8	1188.6	1287.8	1509.6	6828.5	5852.1	7488	6	1	6	6	31	6	A0R548; msm:MSMEG_6064	2871.8	256.2	343.4	765.1	4785.1	3036.3	3944.5
High	A0QSR7	Alpha/beta hydrolase fold OS=Mycolicibacterium smegmatis (strain ATCC 700084 / mc(2)155) OX=246196 GN=MSMEG_1576 PE=4 SV=1	0.23	1.169	0.0383302	-1.41646	158304	66267.8	51077.1	94049.6	16317.8	12982.8	12885.1	16	1	16	18	209	16	A0R1V9; I7FIL4; msg:MSMEI_4766; msm:MSMEG_4891	158304	14286.6	13618.7	47663.9	11434.7	6736	6787.5
High	A0QSR8	tRNA threonylcarbamoyladenosine biosynthesis protein TsaE OS=Mycolicibacterium smegmatis (strain ATCC 700084 / mc(2)155) OX=246196 GN=MSMEG_1577 PE=3 SV=1	0.03	1.02	0.858307	-0.0663572	549	383.6	406	525.7	1000.4	986.8	969.9	4	1	4	4	13	4	A0R571; msm:MSMEG_6088	549	82.7	108.3	266.4	701	512	510.9
High	A0QSR9	Peptidase M22, glycoprotease OS=Mycolicibacterium smegmatis (strain ATCC 700084 / mc(2)155) OX=246196 GN=MSMEG_1578 PE=4 SV=1	-0.42	0.746	0.201535	-0.695649	7803.1	15243	21774.9	13349.6	2180.3	2582.2	4241.9	9	1	9	9	15	9	A0QY51; msm:MSMEG_3536	7803.1	3286.2	5805.9	6765.5	1527.8	1339.7	2234.5
High	A0QSS0	Ribosomal-protein-alanine acetyltransferase OS=Mycolicibacterium smegmatis (strain ATCC 700084 / mc(2)155) OX=246196 GN=rimI PE=4 SV=1	-0.44	0.735	0.275184	-0.560377	119767	79430.2	97704.5	91185.8	175965	177027	155976	33	1	33	35	319	33	A0R0W9; I7GCG8; msg:MSMEI_4422; msm:MSMEG_4535	119767	17124.3	26051.1	46212.5	123307	91848.5	82163.7
High	A0QSS1	tRNA N6-adenosine threonylcarbamoyltransferase OS=Mycolicibacterium smegmatis (strain ATCC 700084 / mc(2)155) OX=246196 GN=tsaD PE=3 SV=1	0.2	1.147	0.116331	-0.934305	4010.7	4824.1	3835.9	5016.6	18875.3	31693.4	29683.2	5	1	5	6	43	5	A0R0G9; msm:MSMEG_4382	4010.7	1040	1022.8	2542.4	13226.8	16443.8	15636.3
High	A0QSS2	SnoaL-like domain-containing protein OS=Mycolicibacterium smegmatis (strain ATCC 700084 / mc(2)155) OX=246196 GN=MSMEG_1581 PE=4 SV=1	1.82	3.534	0.0089639	-2.0475	1258.9	1006.5	1078.7	1344.6	1988.7	2371.2	1838.9	3	1	3	3	9	3	A0QZR5; msm:MSMEG_4121	1258.9	217	287.6	681.4	1393.6	1230.3	968.7
High	A0QSS3	Co-chaperonin GroES OS=Mycolicibacterium smegmatis (strain ATCC 700084 / mc(2)155) OX=246196 GN=groES PE=1 SV=1	-1.51	0.351	0.219918	-0.657739	7364.8	6921.2	7190.2	7857.2	27967.8	40602.3	35846.3	9	1	9	10	50	9	A0QUM3; msm:MSMEG_2259	7364.8	1492.1	1917.1	3982	19598.4	21066.1	18882.8
High	A0QSS4	Chaperonin GroEL 1 OS=Mycolicibacterium smegmatis (strain ATCC 700084 / mc(2)155) OX=246196 GN=groEL1 PE=1 SV=1	0.64	1.557	0.0928033	-1.03244	5092.6	5698.9	5461.7	5362.2	9711.4	11855.3	10225.9	9	1	10	10	35	9	A0QP22; msm:MSMEG_0246	5092.6	1228.6	1456.3	2717.5	6805.3	6151	5386.7
Medium	A0QSS6	Cupin domain protein OS=Mycolicibacterium smegmatis (strain ATCC 700084 / mc(2)155) OX=246196 GN=MSMEG_1585 PE=4 SV=1					31313.1	38568	48370	37192.1	80027.2	79278.1	82352.5	15	1	15	20	177	15	A0R3S7; I7G886; msg:MSMEI_5431; msm:MSMEG_5580	31313.1	8314.8	12897	18848.7	56078.9	41132.6	43380.9
High	A0QST4	Enoyl-CoA hydratase domain-containing protein 3, mitochondrial OS=Mycolicibacterium smegmatis (strain ATCC 700084 / mc(2)155) OX=246196 GN=MSMEG_1594 PE=1 SV=1	-0.83	0.564	0.0395712	-1.40262	251.2	550.1	721.1	418.4	79.8	102.6	105.5	3	1	3	3	7	3	A0R0E4; msm:MSMEG_4357	251.2	118.6	192.3	212.1	55.9	53.2	55.6
High	A0QST9	ATP-dependent transcriptional regulator OS=Mycolicibacterium smegmatis (strain ATCC 700084 / mc(2)155) OX=246196 GN=MSMEG_1598 PE=4 SV=1	-0.5	0.708	0.133588	-0.874234	9808.9	6654.5	7358	9301.6	4683.8	4843.1	4020.2	11	1	11	11	54	11	A0QQY9; msm:MSMEG_0924	9808.9	1434.6	1961.9	4714	3282.2	2512.8	2117.7
High	A0QSU0	RNA polymerase sigma-70 factor OS=Mycolicibacterium smegmatis (strain ATCC 700084 / mc(2)155) OX=246196 GN=MSMEG_1599 PE=3 SV=1	-0.34	0.791	0.00224406	-2.64897	31044.7	29134.4	27595.8	34925	40891.8	40987.8	45369.9	16	1	16	19	134	16	A0QNN6; msm:MSMEG_0108	31044.7	6281.1	7357.9	17699.8	28654.8	21266.1	23899.6
High	A0QSU3	Inosine-5'-monophosphate dehydrogenase OS=Mycolicibacterium smegmatis (strain ATCC 700084 / mc(2)155) OX=246196 GN=guaB PE=3 SV=1	0.59	1.504	0.0201767	-1.69515	6892.4	7437.8	7371.1	8341.3	5957.2	5701.1	5254.3	7	1	7	8	41	7	A0R318; msm:MSMEG_5310	6892.4	1603.5	1965.4	4227.3	4174.5	2958	2767.8
High	A0QSU4	Uncharacterized oxidoreductase MSMEG_1603/MSMEI_1564 OS=Mycolicibacterium smegmatis (strain ATCC 700084 / mc(2)155) OX=246196 GN=MSMEG_1603 PE=1 SV=1	0.38	1.301	0.039506	-1.40334	8780.9	5308.5	4710.8	5636.4	17424.1	15402.6	16814.1	14	1	14	15	56	14	A0QNG3; I7G139; msg:MSMEI_0033; msm:MSMEG_0031	8780.9	1144.5	1256	2856.5	12209.9	7991.5	8857.2
High	A0QSU5	FAD dependent oxidoreductase OS=Mycolicibacterium smegmatis (strain ATCC 700084 / mc(2)155) OX=246196 GN=MSMEG_1604 PE=4 SV=1	-0.17	0.891	0.161491	-0.79185	256.8	261.7	253	200.9	375.2	353.2	383.9	1	1	1	1	1	1	A0QX34; msm:MSMEG_3157	256.8	56.4	67.5	101.8	262.9	183.3	202.2
High	A0QSU6	Phosphate-specific transport system accessory protein PhoU OS=Mycolicibacterium smegmatis (strain ATCC 700084 / mc(2)155) OX=246196 GN=phoU PE=3 SV=1	-0.22	0.856	0.547617	-0.261523	3246.7	5490.6	4285.4	4761.6	9587.3	9873.3	10638.8	7	1	7	7	22	7	A0R116; msm:MSMEG_4585	3246.7	1183.7	1142.6	2413.2	6718.3	5122.7	5604.2
High	A0QSU9	Glycosyl transferase OS=Mycolicibacterium smegmatis (strain ATCC 700084 / mc(2)155) OX=246196 GN=MSMEG_1608 PE=3 SV=1	-0.31	0.804	0.0250757	-1.60075	7366.7	2729.3	2666.5	3944	24448.5	18837.1	20288.4	12	1	12	14	43	12	A0QSP6; msm:MSMEG_1553	7366.7	588.4	711	1998.8	17132.3	9773.4	10687.3
High	A0QSV0	GMP synthase [glutamine-hydrolyzing] OS=Mycolicibacterium smegmatis (strain ATCC 700084 / mc(2)155) OX=246196 GN=guaA PE=3 SV=1	-0.17	0.891	0.285166	-0.544902	2477.7	1333.1	1081.6	1650	3916.5	5460.7	5299.9	2	1	2	2	13	2	A0QRP5; msm:MSMEG_1191	2477.7	287.4	288.4	836.2	2744.5	2833.2	2791.8
High	A0QSV1	Transcriptional regulator, TetR family protein, putative OS=Mycolicibacterium smegmatis (strain ATCC 700084 / mc(2)155) OX=246196 GN=MSMEG_1611 PE=4 SV=1	-0.05	0.964	0.667404	-0.175611	2847.3	1751.2	1774.6	2135.2	4614.9	4146.2	4842	1	1	1	1	11	1	A0R154; msm:MSMEG_4628	2847.3	377.5	473.2	1082.1	3233.9	2151.2	2550.6
High	A0QSV2	Extracellular solute-binding protein, family protein 3 OS=Mycolicibacterium smegmatis (strain ATCC 700084 / mc(2)155) OX=246196 GN=MSMEG_1612 PE=4 SV=1	-2.66	0.158	8.94885e-05	-4.04823	1246.1	2323.7	2505.1	2216.3	598.6	565.1	657.1	2	1	2	2	3	2	A0QZM6; msm:MSMEG_4082	1246.1	501	667.9	1123.2	419.4	293.2	346.1
High	A0QSV3	ABC polar amino acid transporter, inner membrane subunit OS=Mycolicibacterium smegmatis (strain ATCC 700084 / mc(2)155) OX=246196 GN=MSMEG_1613 PE=3 SV=1					23843.4	17201.2	20627.4	18079.5	30506.8	34261.2	31561	7	1	7	7	37	7	A0R3Q2; msm:MSMEG_5554	23843.4	3708.4	5499.9	9162.6	21377.6	17776.1	16625.4
High	A0QSV4	Glutamine transport ATP-binding protein GlnQ OS=Mycolicibacterium smegmatis (strain ATCC 700084 / mc(2)155) OX=246196 GN=MSMEG_1614 PE=3 SV=1	-1.38	0.385	0.00417736	-2.3791	914711	649198	663716	807029	458620	405156	470596	40	1	43	51	1913	40	A0QQU5; I7G488; msg:MSMEI_0859; msm:MSMEG_0880	914711	139960	176968	408998	321377	210211	247897
High	A0QSV6	Kumamolisin OS=Mycolicibacterium smegmatis (strain ATCC 700084 / mc(2)155) OX=246196 GN=MSMEG_1617 PE=4 SV=1	-1.42	0.373	0.000983349	-3.00729	6395.3	5647.3	3951	4741.5	9003.7	12527.4	11334.3	5	1	5	5	19	5	A0R621; msm:MSMEG_6396	6395.3	1217.5	1053.5	2402.9	6309.3	6499.7	5970.6
High	A0QSV7	Uncharacterized protein OS=Mycolicibacterium smegmatis (strain ATCC 700084 / mc(2)155) OX=246196 GN=MSMEG_1618 PE=4 SV=1	-0.44	0.739	0.433567	-0.362944	1987.5	2849.6	2286.2	2572.6	4386.6	4118.4	4011.4	5	1	5	5	21	5	A0QXW5; msm:MSMEG_3449	1987.5	614.3	609.6	1303.8	3073.9	2136.8	2113.1
Low	A0QSV9	Uncharacterized protein OS=Mycolicibacterium smegmatis (strain ATCC 700084 / mc(2)155) OX=246196 GN=MSMEG_1620 PE=4 SV=1	0.62	1.539	0.035603	-1.44851	615.8	336.7	323	364.8	1123	1267.6	1071.2	3	1	3	3	9	3	A0R1A2; msm:MSMEG_4679	615.8	72.6	86.1	184.9	786.9	657.7	564.3
High	A0QSW1	Pyrimidine-specific ribonucleoside hydrolase RihA OS=Mycolicibacterium smegmatis (strain ATCC 700084 / mc(2)155) OX=246196 GN=MSMEG_1621 PE=4 SV=1	-0.41	0.755	0.00047522	-3.32311	9229.5	6877.6	6290	9325.6	18284.2	17652.7	17530.1	8	1	8	8	26	8	A0QZK5; msm:MSMEG_4057	9229.5	1482.7	1677.1	4726.2	12812.6	9158.9	9234.4
High	A0QSW3	Universal stress protein family protein OS=Mycolicibacterium smegmatis (strain ATCC 700084 / mc(2)155) OX=246196 GN=MSMEG_1624 PE=4 SV=1	-2.46	0.182	0.000680275	-3.16732	1060.1	2068.4	2009.4	2200.7	4567.7	6310.3	5079.6	3	1	3	3	9	3	A0QU92; msm:MSMEG_2122	1060.1	445.9	535.8	1115.3	3200.8	3274.1	2675.8
High	A0QSW5	DNA-binding protein OS=Mycolicibacterium smegmatis (strain ATCC 700084 / mc(2)155) OX=246196 GN=MSMEG_1626 PE=4 SV=1	-1.51	0.351	0.0146245	-1.83492	57.7	93.3	54.3	56.7	27	24.6	33.5	2	1	2	2	8	2	A0R063; msm:MSMEG_4274	57.7	20.1	14.5	28.7	18.9	12.7	17.6
High	A0QSW8	Uncharacterized protein OS=Mycolicibacterium smegmatis (strain ATCC 700084 / mc(2)155) OX=246196 GN=MSMEG_1629 PE=4 SV=1	0.07	1.053	0.772286	-0.112222	367.5	292.1	201.3	512.5	98.8	74.5	100.9	1	1	1	1	6	1	A0R334; msm:MSMEG_5325	367.5	63	53.7	259.7	69.2	38.6	53.2
High	A0QSX2	Uncharacterized protein OS=Mycolicibacterium smegmatis (strain ATCC 700084 / mc(2)155) OX=246196 GN=MSMEG_1632 PE=4 SV=1	0.23	1.169	0.309748	-0.508992	107600	59031	60747.9	81742.9	23932.4	23023.2	23068.4	12	1	12	12	109	12	A0QUX7; I7FJ23; msg:MSMEI_2313; msm:MSMEG_2373	107600	12726.4	16197.3	41426.8	16770.6	11945.4	12151.8
High	A0QSX3	Probable forkhead-associated protein OS=Mycolicibacterium smegmatis (strain ATCC 700084 / mc(2)155) OX=246196 GN=MSMEG_1634 PE=4 SV=1	0.45	1.363	0.110728	-0.955742	5145.3	4355.6	4152.4	4935.5	7324.9	7644.6	6330.2	6	1	6	6	23	6	A0QTF6; msm:MSMEG_1823	5145.3	939	1107.2	2501.3	5132.9	3966.3	3334.6
High	A0QSX4	Nitroreductase family protein OS=Mycolicibacterium smegmatis (strain ATCC 700084 / mc(2)155) OX=246196 GN=MSMEG_1635 PE=3 SV=1	0.4	1.322	0.292229	-0.534277	19225.5	19091.9	9793.1	16902.3	4550.5	5181.8	5407.5	6	1	6	7	40	6	A0QSP2; msm:MSMEG_1548	19225.5	4116	2611.2	8566	3188.8	2688.5	2848.5
Medium	A0QSX5	Putative tRNA (cytidine(34)-2'-O)-methyltransferase OS=Mycolicibacterium smegmatis (strain ATCC 700084 / mc(2)155) OX=246196 GN=MSMEG_1636 PE=3 SV=1	0.59	1.504	0.01174	-1.93033	945.1	898.7	646.1	1052.7	1729.2	1648.9	1915.5	4	1	4	4	8	4	A0QNW1; msm:MSMEG_0184	945.1	193.8	172.3	533.5	1211.7	855.5	1009.1
High	A0QSX6	histidine kinase OS=Mycolicibacterium smegmatis (strain ATCC 700084 / mc(2)155) OX=246196 GN=MSMEG_1637 PE=4 SV=1	-0.53	0.693	0.155757	-0.807552	8588.9	8160.5	7762.4	8810.8	5976.8	6763.5	6382.9	8	1	8	8	34	8	A0R039; msm:MSMEG_4250	8588.9	1759.3	2069.7	4465.3	4188.2	3509.2	3362.3
High	A0QSX7	Roadblock/LC7 domain protein OS=Mycolicibacterium smegmatis (strain ATCC 700084 / mc(2)155) OX=246196 GN=MSMEG_1638 PE=4 SV=1	0.02	1.014	0.616627	-0.209978	17096.9	14156.3	16596.1	16126.7	25999.4	31052.7	25095	8	1	8	8	39	8	A0R2T1; msm:MSMEG_5223	17096.9	3051.9	4425	8172.9	18219	16111.4	13219.3
Low	A0QSX8	Peroxiredoxin OS=Mycolicibacterium smegmatis (strain ATCC 700084 / mc(2)155) OX=246196 GN=MSMEG_1639 PE=4 SV=1					66060.2	57397.6	71297.9	70274	11531	13058.8	18248.6	29	1	29	32	151	29	A0QQ59; msm:MSMEG_0637	66060.2	12374.3	19010.3	35614.5	8080.3	6775.4	9612.9
High	A0QSX9	ATP/GTP-binding protein OS=Mycolicibacterium smegmatis (strain ATCC 700084 / mc(2)155) OX=246196 GN=MSMEG_1640 PE=3 SV=1	1.17	2.256	0.000520434	-3.28363	43800.3	22254.9	18984.8	36542.9	124831	117586	138706	19	1	19	23	175	19	A0QQ22; msm:MSMEG_0599	43800.3	4797.9	5062	18519.7	87475	61008	73066.4
High	A0QSY0	Pentapeptide repeat protein MfpA OS=Mycolicibacterium smegmatis (strain ATCC 700084 / mc(2)155) OX=246196 GN=mfpA PE=1 SV=1	0.09	1.064	0.9784	-0.00948358	3472.7	3096.4	2510	3807.3	6265.3	5681.4	6095.7	5	1	5	5	22	5	A0QSB2; msm:MSMEG_1417	3472.7	667.5	669.2	1929.5	4390.4	2947.8	3211
High	A0QSY1	ABC transporter, ATP-binding protein OS=Mycolicibacterium smegmatis (strain ATCC 700084 / mc(2)155) OX=246196 GN=MSMEG_1642 PE=4 SV=1	-0.23	0.851	0.0374144	-1.42696	71309.6	95951.9	108517	90437.8	45569.8	49701.5	48078	17	1	18	25	287	17	A0R298; msm:MSMEG_5037	71309.6	20686.2	28934.1	45833.4	31932.9	25787.1	25326.1
High	A0QSY2	PQQ enzyme repeat OS=Mycolicibacterium smegmatis (strain ATCC 700084 / mc(2)155) OX=246196 GN=MSMEG_1643 PE=4 SV=1	-0.52	0.698	0.000887205	-3.05198	26345.7	16434.6	10188.9	13563.5	71624	79793.5	71836.6	14	1	14	20	177	14	A0QXF3; msm:MSMEG_3280	26345.7	3543.1	2716.7	6873.9	50190.4	41400.1	37841.5
High	A0QSY4	NADH:flavin oxidoreductase/nadh oxidase OS=Mycolicibacterium smegmatis (strain ATCC 700084 / mc(2)155) OX=246196 GN=MSMEG_1645 PE=4 SV=1	-0.47	0.723	0.136427	-0.865101	4314.4	4371.3	3305.1	4052	6871	6738.8	5638.6	3	1	3	3	10	3	A0QUF6; msm:MSMEG_2190	4314.4	942.4	881.2	2053.6	4814.8	3496.3	2970.3
High	A0QSY5	Bifunctional protein FolD OS=Mycolicibacterium smegmatis (strain ATCC 700084 / mc(2)155) OX=246196 GN=folD PE=1 SV=1	0.86	1.815	0.102936	-0.987431	186.7	62.5	51.5	78.4	16.8	11	11.9	1	1	1	1	2	1	A0R0U7; msm:MSMEG_4513	186.7	13.5	13.7	39.7	11.8	5.7	6.3
High	A0QSY8	FAD dependent oxidoreductase OS=Mycolicibacterium smegmatis (strain ATCC 700084 / mc(2)155) OX=246196 GN=MSMEG_1649 PE=4 SV=1	1.2	2.305	0.00605751	-2.21771	12653.7	26227.8	26262.5	18990.2	5341.8	6237.2	6425.9	5	1	5	6	43	5	A0QYE3; msm:MSMEG_3628	12653.7	5654.4	7002.4	9624.1	3743.3	3236.1	3385
High	A0QSY9	Methyltransferase type 11 OS=Mycolicibacterium smegmatis (strain ATCC 700084 / mc(2)155) OX=246196 GN=MSMEG_1650 PE=3 SV=1	-0.51	0.7	0.237111	-0.625048	15684.8	11486.5	10581.5	13646.2	25039.4	22828.5	23650.5	13	1	13	13	61	13	A0R2Z2; msm:MSMEG_5284	15684.8	2476.4	2821.4	6915.8	17546.3	11844.3	12458.4
High	A0QSZ0	Homoserine O-acetyltransferase OS=Mycolicibacterium smegmatis (strain ATCC 700084 / mc(2)155) OX=246196 GN=metXA PE=1 SV=1	0.57	1.489	0.247114	-0.607103	21574.9	25592.3	22279	30258.9	16714	13886.7	14991.2	13	1	13	14	54	13	A0R4R1; msm:MSMEG_5923	21574.9	5517.4	5940.3	15335.1	11712.3	7205	7897
High	A0QSZ1	O-acetylhomoserine sulfhydrylase OS=Mycolicibacterium smegmatis (strain ATCC 700084 / mc(2)155) OX=246196 GN=MSMEG_1652 PE=3 SV=1	0.31	1.239	0.360324	-0.443307	1211.5	1314	926.2	1211.2	2821.7	2053.9	2773.7	1	1	1	1	2	1	A0QQI3; msm:MSMEG_0765	1211.5	283.3	246.9	613.8	1977.3	1065.6	1461.1
High	A0QSZ3	Isocitrate dehydrogenase [NADP] OS=Mycolicibacterium smegmatis (strain ATCC 700084 / mc(2)155) OX=246196 GN=MSMEG_1654 PE=1 SV=1	-0.1	0.935	0.0531914	-1.27416	6697.3	6040.9	5251.4	7679.1	10587.7	10235.8	11530.6	10	1	10	10	32	10	A0R771; msm:MSMEG_6802	6697.3	1302.4	1400.2	3891.7	7419.3	5310.7	6074
High	A0QSZ4	Hydrolase, alpha/beta fold family protein, putative OS=Mycolicibacterium smegmatis (strain ATCC 700084 / mc(2)155) OX=246196 GN=MSMEG_1655 PE=4 SV=1	1.63	3.101	0.000487101	-3.31238	34817.7	22897.7	15746.2	28354.5	6827.7	7030.1	6257.8	5	1	5	5	32	5	A0R097; msm:MSMEG_4308	34817.7	4936.5	4198.4	14369.9	4784.5	3647.5	3296.4
High	A0QSZ5	Exodeoxyribonuclease III OS=Mycolicibacterium smegmatis (strain ATCC 700084 / mc(2)155) OX=246196 GN=xth PE=3 SV=1	1.43	2.701	3.01177e-05	-4.52118	11341.3	9174.3	6451.8	10752.3	25385.7	25293.3	23731.1	14	1	14	14	65	14	A0QP29; msm:MSMEG_0252	11341.3	1977.9	1720.2	5449.2	17788.9	13123.2	12500.9
High	A0QSZ6	Tryptophan--tRNA ligase OS=Mycolicibacterium smegmatis (strain ATCC 700084 / mc(2)155) OX=246196 GN=trpS PE=3 SV=1	0.15	1.109	0.76779	-0.114757	1239.4	937.4	627.9	1189.3	3004	2551.2	2990.5	6	1	6	6	13	6	A0QVN5; msm:MSMEG_2636	1239.4	202.1	167.4	602.7	2105	1323.6	1575.3
High	A0QT00	D-alanyl-D-alanine carboxypeptidase OS=Mycolicibacterium smegmatis (strain ATCC 700084 / mc(2)155) OX=246196 GN=MSMEG_1661 PE=3 SV=1	-1.07	0.477	0.0119222	-1.92364	4836.8	5952.7	5283.8	6589.5	9332.8	8561.6	8884.8	6	1	6	6	17	6	A0QPK9; ag:AAB41701; I7G383; msg:MSMEI_0423; msm:MSMEG_0434; P94968	4836.8	1283.3	1408.8	3339.5	6539.9	4442.1	4680.3
High	A0QT01	Taurine-pyruvate aminotransferase OS=Mycolicibacterium smegmatis (strain ATCC 700084 / mc(2)155) OX=246196 GN=MSMEG_1662 PE=3 SV=1	0.37	1.294	0.135521	-0.867993	14482.6	12378.6	13662.3	14512.4	18248	19622	17136.5	8	1	9	9	62	8	A0R0S9; msm:MSMEG_4495	14482.6	2668.7	3642.8	7354.8	12787.2	10180.7	9027
High	A0QT02	Transcriptional regulator, AsnC family protein OS=Mycolicibacterium smegmatis (strain ATCC 700084 / mc(2)155) OX=246196 GN=MSMEG_1663 PE=4 SV=1	-1.6	0.33	0.0309933	-1.50873	17687.5	19716.9	12135.9	16928.8	7230.6	7003.7	6977.9	8	1	8	8	41	8	A0R2R7; msm:MSMEG_5209	17687.5	4250.8	3235.8	8579.4	5066.8	3633.8	3675.8
High	A0QT04	Aldehyde dehydrogenase (NAD) family protein OS=Mycolicibacterium smegmatis (strain ATCC 700084 / mc(2)155) OX=246196 GN=MSMEG_1665 PE=3 SV=1	0.78	1.722	0.0217735	-1.66207	18740	26522.6	28796.2	19660.8	9639.2	10022.2	9705.3	18	1	18	19	83	18	A0QVY3; msm:MSMEG_2738	18740	5718	7678	9964	6754.6	5199.9	5112.5
High	A0QT05	RNA polymerase sigma-70 factor OS=Mycolicibacterium smegmatis (strain ATCC 700084 / mc(2)155) OX=246196 GN=MSMEG_1666 PE=3 SV=1	-0.13	0.914	0.693958	-0.158667	87.2	19.2	25.5	30.2	496.6	465.9	425.9	1	1	1	1	8	1	A0QWN8; msm:MSMEG_3008	87.2	4.1	6.8	15.3	348	241.7	224.3
High	A0QT06	Pyridoxamine 5'-phosphate oxidase family protein OS=Mycolicibacterium smegmatis (strain ATCC 700084 / mc(2)155) OX=246196 GN=MSMEG_1668 PE=4 SV=1	0.13	1.095	0.890814	-0.0502128	44319.3	23139.8	25326.3	26111.2	87338.5	94526	90684.7	21	1	22	24	156	21	A0QQ26; msm:MSMEG_0603	44319.3	4988.7	6752.8	13233	61202.3	49043.8	47770.1
High	A0QT07	Succinate dehydrogenase iron-sulfur subunit OS=Mycolicibacterium smegmatis (strain ATCC 700084 / mc(2)155) OX=246196 GN=sdhB PE=1 SV=1	-0.64	0.641	0.00237575	-2.6242	2264.9	1004.1	617.6	798.8	6534.2	7043.9	8798.6	2	1	2	2	11	2	A0QSM2; msm:MSMEG_1528	2264.9	216.5	164.7	404.8	4578.8	3654.6	4634.9
High	A0QT08	Succinate dehydrogenase flavoprotein subunit OS=Mycolicibacterium smegmatis (strain ATCC 700084 / mc(2)155) OX=246196 GN=sdhA PE=1 SV=1	-0.11	0.926	0.551015	-0.258837	1050	551.5	506.2	732.9	2447	2183.2	2417.4	5	1	5	5	9	5	A0QZG6; msm:MSMEG_4018	1050	118.9	135	371.4	1714.7	1132.7	1273.4
High	A0QT09	Succinate dehydrogenase hydrophobic membrane anchor protein SdhD OS=Mycolicibacterium smegmatis (strain ATCC 700084 / mc(2)155) OX=246196 GN=MSMEG_1671 PE=1 SV=1	0.05	1.033	0.817038	-0.0877575	4585.8	3004	2097.5	3437.4	10611.5	9664	11073.5	9	1	9	11	25	9	A0QV60; msm:MSMEG_2458	4585.8	647.6	559.3	1742.1	7436	5014.1	5833.2
High	A0QT10	Succinate dehydrogenase, cytochrome b556 subunit OS=Mycolicibacterium smegmatis (strain ATCC 700084 / mc(2)155) OX=246196 GN=sdhC PE=1 SV=1	-0.71	0.612	0.155546	-0.808142	952.2	1270.5	1014.3	1320.1	644	601.6	642.8	3	1	3	3	12	3	A0R6D1; msm:MSMEG_6506	952.2	273.9	270.4	669	451.3	312.1	338.6
High	A0QT11	Cytidine deaminase OS=Mycolicibacterium smegmatis (strain ATCC 700084 / mc(2)155) OX=246196 GN=cdd PE=1 SV=1	-1.39	0.382	0.0307522	-1.51212	25.8	100.6	49.9	42.4	4.8	9.3	9.9	1	1	1	1	1	1	A0QU83; msm:MSMEG_2115	25.8	21.7	13.3	21.5	3.3	4.8	5.2
High	A0QT13	Pyrimidine-nucleoside phosphorylase OS=Mycolicibacterium smegmatis (strain ATCC 700084 / mc(2)155) OX=246196 GN=MSMEG_1675 PE=3 SV=1	0.07	1.05	0.683177	-0.165467	39488.9	53880.5	58570.2	41749.8	25920.9	26247.6	23371.3	14	1	14	14	68	14	A0R2T2; msm:MSMEG_5224	39488.9	11616.1	15616.7	21158.6	18164	13618.3	12311.3
High	A0QT14	Adenosine deaminase OS=Mycolicibacterium smegmatis (strain ATCC 700084 / mc(2)155) OX=246196 GN=add PE=3 SV=1	0.15	1.111	0.144988	-0.838667	1584.2	1714.4	2049.9	1708.4	2841.6	3427	2713.2	6	1	6	7	20	6	A0R2B8; msm:MSMEG_5056	1584.2	369.6	546.6	865.8	1991.2	1778.1	1429.2
High	A0QT16	Aspartate ammonia-lyase OS=Mycolicibacterium smegmatis (strain ATCC 700084 / mc(2)155) OX=246196 GN=aspA PE=4 SV=1	-1.67	0.315	0.000209996	-3.67779	73815.5	64473.6	55227.6	77597.2	42780.3	38396.6	41474	15	1	15	16	89	15	A0QS51; msm:MSMEG_1352	73815.5	13899.8	14725.4	39325.9	29978.2	19921.7	21847.3
High	A0QT17	Peptidase M20 domain-containing protein 2 OS=Mycolicibacterium smegmatis (strain ATCC 700084 / mc(2)155) OX=246196 GN=MSMEG_1679 PE=3 SV=1	-2.35	0.196	0.000522466	-3.28194	119.6	133.2	180.7	112.6	61.1	69.1	65.3	2	1	2	2	9	2	A0QP42; msm:MSMEG_0266	119.6	28.7	48.2	57.1	42.8	35.8	34.4
High	A0QT18	Fimbrial assembly protein FimA OS=Mycolicibacterium smegmatis (strain ATCC 700084 / mc(2)155) OX=246196 GN=MSMEG_1680 PE=4 SV=1	-2.86	0.138	0.000371516	-3.43002	1203	1070.4	1089.4	1105.7	1759.7	1837.6	1559.9	3	1	3	3	4	3	A0QRN9; msm:MSMEG_1185	1203	230.8	290.5	560.4	1233.1	953.4	821.7
High	A0QT19	Endoribonuclease L-PSP superfamily protein OS=Mycolicibacterium smegmatis (strain ATCC 700084 / mc(2)155) OX=246196 GN=MSMEG_1681 PE=3 SV=1	-3.36	0.098	3.27753e-06	-5.48445	6187.6	9599.7	4393	5750.3	14172.7	21025.2	16885.5	7	1	7	8	38	7	A0R788; msm:MSMEG_6822	6187.6	2069.6	1171.3	2914.2	9931.5	10908.7	8894.8
High	A0QT20	Flavin-containing monooxygenase FMO OS=Mycolicibacterium smegmatis (strain ATCC 700084 / mc(2)155) OX=246196 GN=MSMEG_1682 PE=4 SV=1	-2.83	0.141	5.31143e-05	-4.27479	2486.6	2025.8	1611.9	2419.1	4188.7	3648.9	4162.7	5	1	5	5	16	5	A0QYJ9; msm:MSMEG_3684	2486.6	436.7	429.8	1226	2935.2	1893.2	2192.8
High	A0QT21	Cytosine/purine/uracil/thiamine/allantoin permease family protein OS=Mycolicibacterium smegmatis (strain ATCC 700084 / mc(2)155) OX=246196 GN=MSMEG_1683 PE=3 SV=1	-4.01	0.062	0.000281189	-3.551	14323	8570.7	8102.7	14505.1	36583.3	34652	38229.7	10	1	10	11	63	10	A0R248; msm:MSMEG_4985	14323	1847.8	2160.4	7351.1	25635.7	17978.8	20138.3
High	A0QT22	Primosomal protein OS=Mycolicibacterium smegmatis (strain ATCC 700084 / mc(2)155) OX=246196 GN=MSMEG_1684 PE=4 SV=1	0.31	1.243	0.34656	-0.460221	613.5	802.3	687.1	627.2	1091.8	1091.5	1059.2	1	1	1	1	3	1	A0R4Y5; msm:MSMEG_5997	613.5	173	183.2	317.9	765.1	566.3	558
High	A0QT30	ECF-family protein RNA polymerase sigma factor OS=Mycolicibacterium smegmatis (strain ATCC 700084 / mc(2)155) OX=246196 GN=MSMEG_1692 PE=3 SV=1	-1.22	0.429	0.00319218	-2.49591	3221.1	1215.4	1280.5	1254.5	9587.6	9764.4	10608.2	5	1	6	6	22	5	A0R0E0; msm:MSMEG_4353	3221.1	262	341.4	635.7	6718.5	5066.2	5588.1
Medium	A0QT31	Succinate dehydrogenase [ubiquinone] flavoprotein subunit OS=Mycolicibacterium smegmatis (strain ATCC 700084 / mc(2)155) OX=246196 GN=MSMEG_1693 PE=4 SV=1					45317.1	72572.1	90809.4	64881.8	23755.6	26672.8	22917.6	18	1	18	21	114	18	A0QYI2; msm:MSMEG_3667	45317.1	15645.8	24212.6	32881.8	16646.7	13838.9	12072.3
High	A0QT32	Uracil phosphoribosyltransferase OS=Mycolicibacterium smegmatis (strain ATCC 700084 / mc(2)155) OX=246196 GN=upp PE=3 SV=1	-0.76	0.592	0.00143599	-2.84285	342.1	610.4	665.5	401.9	170.8	175.5	147	4	1	6	6	18	4	A0QP58; msm:MSMEG_0281	342.1	131.6	177.4	203.7	119.7	91.1	77.4
High	A0QT33	Phosphoglucomutase/phosphomannomutase OS=Mycolicibacterium smegmatis (strain ATCC 700084 / mc(2)155) OX=246196 GN=MSMEG_1695 PE=3 SV=1	0.16	1.118	0.131477	-0.88115	3314.9	6565.9	4668.2	4780.8	1694.4	1663.5	1561.6	4	1	4	4	6	4	A0QWF1; msm:MSMEG_2920	3314.9	1415.5	1244.7	2422.9	1187.4	863.1	822.6
Low	A0QT37	Pentachlorophenol 4-monooxygenase OS=Mycolicibacterium smegmatis (strain ATCC 700084 / mc(2)155) OX=246196 GN=MSMEG_1699 PE=4 SV=1					4352.4	1403.7	2079.4	2114.1	399.6	457.3	380.4	4	1	4	4	10	4	A0QSN4; msm:MSMEG_1540	4352.4	302.6	554.4	1071.4	280	237.3	200.4
High	A0QT39	Purine nucleoside phosphorylase OS=Mycolicibacterium smegmatis (strain ATCC 700084 / mc(2)155) OX=246196 GN=MSMEG_1701 PE=3 SV=1	0.13	1.091	0.835505	-0.0780507	20241.6	10564.8	8778	13929.8	34448.5	42905.5	44608.8	6	1	6	6	31	6	A0QWS8; I7GAC9; msg:MSMEI_2975; msm:MSMEG_3050	20241.6	2277.6	2340.5	7059.6	24139.7	22261.1	23498.6
High	A0QT40	Peptidase M20 domain-containing protein 2 OS=Mycolicibacterium smegmatis (strain ATCC 700084 / mc(2)155) OX=246196 GN=MSMEG_1702 PE=3 SV=1	-0.12	0.919	0.0202075	-1.69449	28327.3	16738.6	15159.6	20282	6854.9	6788.2	6516.1	9	1	9	10	49	9	A0QRF4; msm:MSMEG_1097	28327.3	3608.7	4042	10278.8	4803.6	3522	3432.5
High	A0QT41	Amidohydrolase OS=Mycolicibacterium smegmatis (strain ATCC 700084 / mc(2)155) OX=246196 GN=MSMEG_1703 PE=4 SV=1	-0.48	0.718	0.139835	-0.854383	146106	197444	146427	201708	105925	86574.4	103121	28	1	28	36	381	28	A0QYE8; I7GA39; msg:MSMEI_3548; msm:MSMEG_3634	146106	42566.9	39042.1	102225	74226.8	44918.3	54321
High	A0QT42	ABC transporter OS=Mycolicibacterium smegmatis (strain ATCC 700084 / mc(2)155) OX=246196 GN=MSMEG_1704 PE=1 SV=1	-2.66	0.158	0.000466728	-3.33094	486.6	956.4	989.9	632.2	2018.7	2521.8	1952.7	4	1	4	4	7	4	A0QSV4; msm:MSMEG_1614	486.6	206.2	263.9	320.4	1414.6	1308.4	1028.6
High	A0QT43	D-xylose transport ATP-binding protein XylG OS=Mycolicibacterium smegmatis (strain ATCC 700084 / mc(2)155) OX=246196 GN=MSMEG_1705 PE=4 SV=1	-3.6	0.082	1.0507e-06	-5.97852	182	149.4	160.5	156.7	461.7	646.1	463.2	1	1	1	1	6	1	A0QSB0; msm:MSMEG_1415	182	32.2	42.8	79.4	323.5	335.2	244
High	A0QT45	Phosphatase YfbT OS=Mycolicibacterium smegmatis (strain ATCC 700084 / mc(2)155) OX=246196 GN=MSMEG_1707 PE=4 SV=1	0.29	1.222	0.475054	-0.323257	3023.6	1526.2	1340.8	1839.8	6540.5	4986.5	5679.9	5	1	5	5	13	5	A0QP34; msm:MSMEG_0257	3023.6	329	357.5	932.4	4583.2	2587.2	2992
High	A0QT46	Ribose operon repressor, putative OS=Mycolicibacterium smegmatis (strain ATCC 700084 / mc(2)155) OX=246196 GN=MSMEG_1708 PE=4 SV=1	-1.01	0.498	0.00561451	-2.25069	51954.6	60700.2	72193.1	64662.5	92754	114018	94689.8	26	1	26	27	134	26	A0QRW8; msm:MSMEG_1265	51954.6	13086.3	19248.9	32770.6	64997.2	59156.9	49879.8
Medium	A0QT47	Inner membrane ABC transporter permease protein YjfF OS=Mycolicibacterium smegmatis (strain ATCC 700084 / mc(2)155) OX=246196 GN=MSMEG_1709 PE=4 SV=1					8870.3	5296.6	6101	6916.7	3126.1	3876.2	3323	10	1	10	10	41	10	A0QZR2; msm:MSMEG_4118	8870.3	1141.9	1626.7	3505.3	2190.6	2011.1	1750.4
High	A0QT49	ATP binding protein of ABC transporter OS=Mycolicibacterium smegmatis (strain ATCC 700084 / mc(2)155) OX=246196 GN=MSMEG_1711 PE=4 SV=1	-3.19	0.109	0.000377036	-3.42362	6914.1	3793.5	3389.9	4813.2	15608.9	14843.5	15625.6	10	1	10	10	23	10	A0R763; msm:MSMEG_6793	6914.1	817.8	903.8	2439.3	10937.9	7701.4	8231.1
High	A0QT50	ABC transporter periplasmic-binding protein YtfQ OS=Mycolicibacterium smegmatis (strain ATCC 700084 / mc(2)155) OX=246196 GN=MSMEG_1712 PE=1 SV=1	-3.18	0.11	0.00018453	-3.73393	451.3	179.3	176.2	221.6	693.3	1092.1	987.1	3	1	3	3	12	3	A0QNR6; msm:MSMEG_0138	451.3	38.7	47	112.3	485.8	566.6	520
High	A0QT51	Ribulokinase OS=Mycolicibacterium smegmatis (strain ATCC 700084 / mc(2)155) OX=246196 GN=araB PE=3 SV=1	-3.92	0.066	2.62534e-05	-4.58081	6461.8	9532.6	10504.7	7801.4	16447.5	18425.3	15939.9	15	1	15	15	40	15	A0QRZ0; msm:MSMEG_1288	6461.8	2055.1	2800.9	3953.7	11525.5	9559.8	8396.7
High	A0QT52	L-ribulose-5-phosphate 4-epimerase OS=Mycolicibacterium smegmatis (strain ATCC 700084 / mc(2)155) OX=246196 GN=MSMEG_1714 PE=3 SV=1	-1.37	0.386	4.96173e-06	-5.30437	28285.8	19970.4	16535.3	26245.2	10384.8	9238.8	9200.5	8	1	8	8	41	8	A0QX60; msm:MSMEG_3183	28285.8	4305.4	4408.8	13300.9	7277.1	4793.5	4846.6
High	A0QT53	L-arabinose isomerase OS=Mycolicibacterium smegmatis (strain ATCC 700084 / mc(2)155) OX=246196 GN=araA PE=3 SV=1	-3.55	0.085	0.00167704	-2.77546	12274.2	7675.5	8007.4	10173.6	4005.7	4212.3	4295.3	7	1	7	7	31	7	A0QUN9; msm:MSMEG_2275	12274.2	1654.8	2135	5155.9	2807	2185.5	2262.6
Medium	A0QT55	ISMsm8, transposase OS=Mycolicibacterium smegmatis (strain ATCC 700084 / mc(2)155) OX=246196 GN=MSMEG_1717 PE=3 SV=1					48260.6	114684	121772	82514	11391.7	12698.2	24878.1	15	1	15	18	132	15	A0R6N9; msm:MSMEG_6616	48260.6	24724.6	32468.3	41817.6	7982.7	6588.3	13105.1
Low	A0QT58	Uncharacterized protein OS=Mycolicibacterium smegmatis (strain ATCC 700084 / mc(2)155) OX=246196 GN=MSMEG_1722 PE=4 SV=1	1.67	3.181	0.0177225	-1.75148	11059.3	9149.8	9142	11223	14465.6	13425	14956.9	6	1	6	6	42	6	A0R073; msm:MSMEG_4284	11059.3	1972.6	2437.6	5687.7	10136.7	6965.4	7878.9
High	A0QT68	Gamma-glutamylcyclotransferase OS=Mycolicibacterium smegmatis (strain ATCC 700084 / mc(2)155) OX=246196 GN=MSMEG_1734 PE=4 SV=1	-0.21	0.867	0.807581	-0.092814	3908	1552.7	1516.9	2720.9	466.6	487.8	398.3	6	1	6	6	13	6	A0R0V8; msm:MSMEG_4524	3908	334.7	404.4	1379	327	253.1	209.8
High	A0QT69	Dihydrolipoamide dehydrogenase OS=Mycolicibacterium smegmatis (strain ATCC 700084 / mc(2)155) OX=246196 GN=MSMEG_1735 PE=3 SV=1	0.52	1.435	0.145485	-0.837181	13587.4	14238.4	12076.3	14640.1	10105.4	8351.2	9092	6	1	6	6	40	6	A0QNM5; msm:MSMEG_0097	13587.4	3069.6	3219.9	7419.5	7081.4	4332.9	4789.4
High	A0QT70	Glycerol-3-phosphate dehydrogenase OS=Mycolicibacterium smegmatis (strain ATCC 700084 / mc(2)155) OX=246196 GN=MSMEG_1736 PE=3 SV=1	0.31	1.244	0.395315	-0.403057	3895.7	6843	5854.6	5387.2	2173.8	1328.2	1292.6	1	1	1	1	3	1	A0R0M7; msm:MSMEG_4440	3895.7	1475.3	1561	2730.2	1523.3	689.1	680.9
High	A0QT71	RNA pseudouridine synthase family protein OS=Mycolicibacterium smegmatis (strain ATCC 700084 / mc(2)155) OX=246196 GN=MSMEG_1737 PE=4 SV=1	0.36	1.282	0.598169	-0.223176	1435.9	2429.8	2224.7	1603.9	481.7	822.6	565.7	4	1	6	6	16	4	A0R0U5; msm:MSMEG_4511	1435.9	523.8	593.2	812.9	337.5	426.8	298
High	A0QT72	Probable conserved transmembrane protein OS=Mycolicibacterium smegmatis (strain ATCC 700084 / mc(2)155) OX=246196 GN=MSMEG_1738 PE=4 SV=1	3.17	9.029	0.000435903	-3.36061	4568.7	4554.3	4463.8	5646.5	6226.3	7105.1	6838.3	6	1	6	6	22	6	A0QV15; msm:MSMEG_2413	4568.7	981.8	1190.2	2861.6	4363.1	3686.4	3602.2
High	A0QT73	Dehydrogenase/reductase SDR family protein member 4 OS=Mycolicibacterium smegmatis (strain ATCC 700084 / mc(2)155) OX=246196 GN=MSMEG_1740 PE=3 SV=1	-0.9	0.536	0.0105929	-1.97498	1015	659.6	512.4	696.3	314.1	311.6	255.4	4	1	4	4	7	4	A0QS38; msm:MSMEG_1336	1015	142.2	136.6	352.9	220.1	161.7	134.5
High	A0QT74	Enoyl-CoA hydratase/isomerase family protein OS=Mycolicibacterium smegmatis (strain ATCC 700084 / mc(2)155) OX=246196 GN=MSMEG_1739 PE=3 SV=1	0.19	1.14	0.433806	-0.362704	467.8	252	273.5	352.1	840.9	924	914.3	2	1	2	2	2	2	A0QWR2; msm:MSMEG_3032	467.8	54.3	72.9	178.4	589.2	479.4	481.6
High	A0QT75	TetR-family protein transcriptional regulator OS=Mycolicibacterium smegmatis (strain ATCC 700084 / mc(2)155) OX=246196 GN=MSMEG_1741 PE=4 SV=1	-0.64	0.642	0.239227	-0.62119	21781.8	17993.3	14857.5	20966.3	9789.8	10489.7	9977.5	12	1	12	13	49	11	A0R0S6; msm:MSMEG_4492	21781.8	3879.2	3961.5	10625.6	6860.2	5442.5	5255.9
High	A0QT76	Oxidoreductase OS=Mycolicibacterium smegmatis (strain ATCC 700084 / mc(2)155) OX=246196 GN=MSMEG_1742 PE=4 SV=1	2	3.99	0.00118816	-2.92513	976.1	459.1	437.1	450.7	2248.5	2013.7	2327.1	4	1	4	4	7	4	A0R1W1; msm:MSMEG_4893	976.1	99	116.5	228.4	1575.7	1044.8	1225.9
High	A0QT77	Fatty acid desaturase OS=Mycolicibacterium smegmatis (strain ATCC 700084 / mc(2)155) OX=246196 GN=MSMEG_1743 PE=4 SV=1	3.03	8.16	0.000839888	-3.07578	76.2	91	80.3	82.2	205.6	294.9	248.6	1	1	1	1	3	1	A0R6E7; msm:MSMEG_6522	76.2	19.6	21.4	41.7	144.1	153	130.9
Low	A0QT78	Methyltransferase type 12 domain-containing protein OS=Mycolicibacterium smegmatis (strain ATCC 700084 / mc(2)155) OX=246196 GN=MSMEG_1744 PE=4 SV=1					500.5	746.1	800.5	707.4	339.4	408	341	1	1	1	1	1	1	A0QRP9; msm:MSMEG_1195	500.5	160.9	213.4	358.5	237.8	211.7	179.6
High	A0QT80	6-hydroxy-D-nicotine oxidase OS=Mycolicibacterium smegmatis (strain ATCC 700084 / mc(2)155) OX=246196 GN=MSMEG_1746 PE=3 SV=1	2.33	5.028	0.000123587	-3.90803	293.9	297.3	236.3	298.2	371.4	419.6	442.5	4	1	4	4	7	4	A0R5P2; msm:MSMEG_6261	293.9	64.1	63	151.1	260.3	217.7	233.1
High	A0QT84	Monooxygenase OS=Mycolicibacterium smegmatis (strain ATCC 700084 / mc(2)155) OX=246196 GN=MSMEG_1749 PE=4 SV=1	1.8	3.482	0.000794444	-3.09994	63757.5	46092.7	55469.8	58512.9	78417.6	92335.6	82718.7	19	1	19	29	203	6	A0QNN8; msm:MSMEG_0110	63757.5	9937.1	14790	29654	54951	47907.4	43573.8
High	A0QT85	Norsolorinic acid reductase OS=Mycolicibacterium smegmatis (strain ATCC 700084 / mc(2)155) OX=246196 GN=MSMEG_1751 PE=4 SV=1	2.71	6.553	0.00220185	-2.65721	27860.5	27209.3	26960.6	32017.3	46599.9	40489.5	50021.7	7	1	7	9	58	7	A0QRD5; msm:MSMEG_1077	27860.5	5866	7188.5	16226.2	32654.8	21007.6	26350
High	A0QT87	adenosylhomocysteine nucleosidase OS=Mycolicibacterium smegmatis (strain ATCC 700084 / mc(2)155) OX=246196 GN=mtnN PE=4 SV=1	-0.63	0.647	0.0616557	-1.21003	233.8	478.5	456.7	323.9	1225	1275	1145.6	2	1	2	2	3	2	A0R0P3; msm:MSMEG_4458	233.8	103.2	121.8	164.1	858.4	661.5	603.5
High	A0QT89	Anti-sigm factor, ChrR OS=Mycolicibacterium smegmatis (strain ATCC 700084 / mc(2)155) OX=246196 GN=MSMEG_1755 PE=4 SV=1	2.47	5.527	0.00175747	-2.75511	14897.4	13031.7	14721.8	12940.2	10195.7	11442.3	10276.1	15	1	16	16	50	15	A0QXY3; msm:MSMEG_3468	14897.4	2809.5	3925.3	6558	7144.6	5936.7	5413.2
High	A0QT90	DNA-(apurinic or apyrimidinic site) lyase OS=Mycolicibacterium smegmatis (strain ATCC 700084 / mc(2)155) OX=246196 GN=MSMEG_1756 PE=3 SV=1	0.28	1.212	0.0260545	-1.58412	1676.3	1214.3	1200.8	1195.4	2422.7	2457.5	2343.3	3	1	3	3	9	3	A0QXQ7; msm:MSMEG_3389	1676.3	261.8	320.2	605.8	1697.7	1275.1	1234.4
High	A0QT91	DEAD/DEAH box helicase OS=Mycolicibacterium smegmatis (strain ATCC 700084 / mc(2)155) OX=246196 GN=MSMEG_1757 PE=1 SV=1	-0.34	0.793	0.0233786	-1.63118	21016.6	11344.9	10816.3	15626.3	45145.6	39671.3	41270.2	5	1	5	6	48	5	A0R452; msm:MSMEG_5707	21016.6	2445.8	2884	7919.3	31635.7	20583	21739.9
High	A0QT95	Short-chain dehydrogenase/reductase SDR OS=Mycolicibacterium smegmatis (strain ATCC 700084 / mc(2)155) OX=246196 GN=MSMEG_1760 PE=3 SV=1	-0.16	0.893	0.382809	-0.417018	1861.9	995.2	966.6	1445.1	3092.2	3200.5	4838.3	6	1	7	7	15	6	A0R0C6; msm:MSMEG_4339	1861.9	214.6	257.7	732.4	2166.9	1660.5	2548.7
High	A0QT96	aldehyde dehydrogenase (NAD(+)) OS=Mycolicibacterium smegmatis (strain ATCC 700084 / mc(2)155) OX=246196 GN=MSMEG_1762 PE=3 SV=1	-0.93	0.527	0.0201396	-1.69595	1356.8	745.3	838.7	1027.6	2482.6	2171.7	2379.5	4	1	4	4	10	4	A0QUG1; msm:MSMEG_2195	1356.8	160.7	223.6	520.8	1739.7	1126.8	1253.5
High	A0QT97	Leucine-responsive regulatory protein OS=Mycolicibacterium smegmatis (strain ATCC 700084 / mc(2)155) OX=246196 GN=MSMEG_1763 PE=4 SV=1	-0.18	0.881	0.446223	-0.350448	1218.9	1284.8	1118.6	1070.9	3051.8	4449.5	3479.9	6	1	6	6	14	6	A0QR46; msm:MSMEG_0982	1218.9	277	298.3	542.7	2138.5	2308.6	1833.1
High	A0QT98	L-lysine 6-transaminase OS=Mycolicibacterium smegmatis (strain ATCC 700084 / mc(2)155) OX=246196 GN=MSMEG_1764 PE=3 SV=1	-2	0.251	0.0125974	-1.89972	14385.8	8181.1	6532.9	12514.9	23173.2	34433.2	33713	7	1	7	8	35	7	A0QSN8; msm:MSMEG_1544	14385.8	1763.8	1741.9	6342.5	16238.6	17865.3	17759.1
High	A0QTA1	Transmembrane protein OS=Mycolicibacterium smegmatis (strain ATCC 700084 / mc(2)155) OX=246196 GN=MSMEG_1767 PE=4 SV=1					31710.5	34770.6	33512.7	47879	70125.1	62138.6	66217.7	18	1	18	18	134	18	A0R440; msm:MSMEG_5695	31710.5	7496.2	8935.5	24264.8	49140	32240	34881.6
High	A0QTA4	Uncharacterized protein OS=Mycolicibacterium smegmatis (strain ATCC 700084 / mc(2)155) OX=246196 GN=MSMEG_1770 PE=4 SV=1	1.57	2.96	0.06894	-1.16153	110822	177426	124532	164239	82783.8	65070.5	71683.7	20	1	21	23	260	20	A0QTE3; msm:MSMEG_1809	110822	38251.1	33204.3	83235.6	58010.6	33761.1	37760.9
High	A0QTA5	Methylase, putative OS=Mycolicibacterium smegmatis (strain ATCC 700084 / mc(2)155) OX=246196 GN=MSMEG_1771 PE=3 SV=1	0.8	1.738	0.00692269	-2.15973	3442.4	1786.3	1244.6	1435.3	9767.9	10336.7	9604.6	5	1	5	5	19	5	A0QW05; msm:MSMEG_2761	3442.4	385.1	331.8	727.4	6844.9	5363.1	5059.4
High	A0QTA7	Iron-containing redox enzyme family protein OS=Mycolicibacterium smegmatis (strain ATCC 700084 / mc(2)155) OX=246196 GN=MSMEG_1773 PE=4 SV=1	1.09	2.135	0.0485018	-1.31424	49215.3	17615.9	15291	28028.7	148537	114731	152874	20	1	21	24	164	20	A0QQV4; msm:MSMEG_0889	49215.3	3797.8	4077.1	14204.8	104087	59527.1	80529.7
High	A0QTA9	Cytochrome P450 monooxygenase OS=Mycolicibacterium smegmatis (strain ATCC 700084 / mc(2)155) OX=246196 GN=MSMEG_1775 PE=4 SV=1	2.19	4.554	0.0161803	-1.79101	180130	243418	214204	211424	147393	127322	151456	42	1	42	47	427	41	A0R609; I7GAP8; msg:MSMEI_6216; msm:MSMEG_6384; O05763; Q59557	180130	52478.4	57113.5	107148	103285	66059.5	79782.4
High	A0QTB0	Ribonuclease Z OS=Mycolicibacterium smegmatis (strain ATCC 700084 / mc(2)155) OX=246196 GN=rnz PE=3 SV=1	0.91	1.877	0.133858	-0.873357	12505.7	8447.1	5893.8	10918.5	27669.5	22999.2	27831.2	12	1	13	14	42	11	A0R6V7; msm:MSMEG_6687	12505.7	1821.1	1571.5	5533.5	19389.3	11932.9	14660.7
High	A0QTB1	UsfY protein OS=Mycolicibacterium smegmatis (strain ATCC 700084 / mc(2)155) OX=246196 GN=MSMEG_1777 PE=4 SV=1	1.76	3.376	0.000777005	-3.10958	36477.5	105186	86001.2	54079.3	10639.5	11340.2	10668.3	11	1	11	11	66	11	A0QXQ2; msm:MSMEG_3384	36477.5	22676.9	22930.6	27407.1	7455.6	5883.7	5619.7
High	A0QTB6	Oxidoreductase, short chain dehydrogenase/reductase family protein OS=Mycolicibacterium smegmatis (strain ATCC 700084 / mc(2)155) OX=246196 GN=MSMEG_1782 PE=3 SV=1	2.7	6.513	0.00186161	-2.73011	73.2	79.4	73.2	73	678.8	1190	738.9	2	1	2	2	3	2	A0QV87; msm:MSMEG_2486	73.2	17.1	19.5	37	475.7	617.4	389.2
High	A0QTC1	Stas domain, putative OS=Mycolicibacterium smegmatis (strain ATCC 700084 / mc(2)155) OX=246196 GN=MSMEG_1786 PE=4 SV=1	-0.46	0.728	0.0904003	-1.04383	3497.3	6415	6645.5	4658.6	12305.9	14935.8	12611.4	8	1	8	9	37	8	A0QTZ0; msm:MSMEG_2014	3497.3	1383	1771.9	2361	8623.4	7749.3	6643.3
High	A0QTC6	Integral membrane protein OS=Mycolicibacterium smegmatis (strain ATCC 700084 / mc(2)155) OX=246196 GN=MSMEG_1792 PE=4 SV=1	0.89	1.851	0.0605344	-1.218	550.9	995.6	574.5	601.9	148	137.5	250.4	3	1	3	3	3	3	A0QQB5; msm:MSMEG_0696	550.9	214.6	153.2	305.1	103.7	71.3	131.9
High	A0QTC7	Dehydrogenase OS=Mycolicibacterium smegmatis (strain ATCC 700084 / mc(2)155) OX=246196 GN=MSMEG_1794 PE=4 SV=1	3.03	8.149	0.00216862	-2.66382	1581	2373.5	2065.5	1759.2	991.3	1035.7	990.2	4	1	4	4	16	4	A0QPW3; msm:MSMEG_0540	1581	511.7	550.7	891.6	694.6	537.3	521.6
High	A0QTD1	Salicylate esterase OS=Mycolicibacterium smegmatis (strain ATCC 700084 / mc(2)155) OX=246196 GN=MSMEG_1797 PE=4 SV=1	0.37	1.296	0.273038	-0.563776	10588.1	13916.3	12400.3	11503.1	8981.9	8206.4	8285.8	10	1	10	13	67	10	A0QVL3; msm:MSMEG_2614	10588.1	3000.2	3306.3	5829.7	6294	4257.8	4364.7
High	A0QTD6	ChaB protein OS=Mycolicibacterium smegmatis (strain ATCC 700084 / mc(2)155) OX=246196 GN=MSMEG_1802 PE=4 SV=1	-0.34	0.792	0.770174	-0.113411	11102.5	8775.8	6774.8	6754.3	15466.3	18773.1	16331.3	7	1	7	9	58	7	A0QQY8; msm:MSMEG_0923	11102.5	1892	1806.4	3423.1	10838	9740.2	8602.8
High	A0QTD7	RsbW protein OS=Mycolicibacterium smegmatis (strain ATCC 700084 / mc(2)155) OX=246196 GN=MSMEG_1803 PE=4 SV=1	0.96	1.95	0.00744739	-2.128	34361.9	24830	23193.6	28956.1	48610.6	43788.7	49388.4	12	1	12	15	152	12	A0R083; I7FGW9; msg:MSMEI_4193; msm:MSMEG_4294	34361.9	5353.1	6184.1	14674.8	34063.8	22719.3	26016.4
High	A0QTD8	RNA polymerase sigma-F factor OS=Mycolicibacterium smegmatis (strain ATCC 700084 / mc(2)155) OX=246196 GN=MSMEG_1804 PE=4 SV=1	0.13	1.098	0.446699	-0.349985	9208.4	13906.5	9100.7	15468.4	29462.6	27061.1	31061.5	10	1	10	10	49	10	A0QU19; msm:MSMEG_2046	9208.4	2998.1	2426.5	7839.3	20645.9	14040.4	16362.3
High	A0QTE1	biotin carboxylase OS=Mycolicibacterium smegmatis (strain ATCC 700084 / mc(2)155) OX=246196 GN=MSMEG_1807 PE=4 SV=1	0.09	1.068	0.272567	-0.564527	491.4	216.5	251.7	255.9	82.5	95	79.5	3	1	3	3	4	3	A0R0U4; msm:MSMEG_4510	491.4	46.7	67.1	129.7	57.8	49.3	41.9
High	A0QTE3	Sulfurtransferase OS=Mycolicibacterium smegmatis (strain ATCC 700084 / mc(2)155) OX=246196 GN=MSMEG_1809 PE=4 SV=1	1	1.995	0.00460156	-2.3371	3441.1	2647.8	2641.1	3131.8	1380.4	1597.4	1863.5	4	1	4	4	12	4	A0QUN8; msm:MSMEG_2274	3441.1	570.8	704.2	1587.2	967.3	828.8	981.6
High	A0QTE4	Uncharacterized protein OS=Mycolicibacterium smegmatis (strain ATCC 700084 / mc(2)155) OX=246196 GN=MSMEG_1810 PE=4 SV=1	-4.91	0.033	1.72847e-06	-5.76234	7168.5	4657.2	5079.7	5697.7	3400.8	3266.9	2906.8	9	1	9	9	11	8	A0QVQ0; msm:MSMEG_2651	7168.5	1004	1354.4	2887.5	2383.1	1695	1531.2
High	A0QTE5	Nucleoside triphosphate pyrophosphatase OS=Mycolicibacterium smegmatis (strain ATCC 700084 / mc(2)155) OX=246196 GN=MSMEG_1811 PE=3 SV=1	0.33	1.26	0.555366	-0.25542	53181.8	89156	57890.4	92746.7	30801.4	25754.5	30421.5	10	1	10	12	104	10	A0QVB6; msm:MSMEG_2516	53181.8	19221.1	15435.4	47003.5	21584	13362.4	16025.2
High	A0QTE6	Acetyl-/propionyl-coenzyme A carboxylase AccE5 OS=Mycolicibacterium smegmatis (strain ATCC 700084 / mc(2)155) OX=246196 GN=MSMEG_1812 PE=4 SV=1	-0.97	0.512	0.0940106	-1.02682	16721.7	11910.2	10205.5	14760.6	24027.8	25119.7	28348.2	10	1	10	11	50	10	A0R4M3; msm:MSMEG_5885	16721.7	2567.7	2721.1	7480.6	16837.4	13033.1	14933
High	A0QTE7	Propionyl-CoA carboxylase beta chain OS=Mycolicibacterium smegmatis (strain ATCC 700084 / mc(2)155) OX=246196 GN=MSMEG_1813 PE=3 SV=1	0.09	1.061	0.432055	-0.364461	4480.4	12208.7	9885.4	6459	1574.6	1695.8	1461.6	3	1	17	19	159	3	A0QZI0; msm:MSMEG_4032	4480.4	2632.1	2635.7	3273.4	1103.4	879.8	769.9
High	A0QTF0	Bacterial membrane flanked domain protein OS=Mycolicibacterium smegmatis (strain ATCC 700084 / mc(2)155) OX=246196 GN=MSMEG_1818 PE=4 SV=1	-0.64	0.642	0.0120684	-1.91835	997.2	750.8	799.5	953.6	1404.9	1448.1	1440.2	4	1	4	4	7	4	A0R7B5; msm:MSMEG_6849	997.2	161.9	213.2	483.3	984.5	751.4	758.7
High	A0QTF1	Probable conserved transmembrane protein OS=Mycolicibacterium smegmatis (strain ATCC 700084 / mc(2)155) OX=246196 GN=MSMEG_1817 PE=3 SV=1	2.82	7.082	0.00141119	-2.85042	15.2	10.9	22	22	47.2	55.8	46.3	1	1	1	1	1	1	A0QRF7; msm:MSMEG_1100	15.2	2.4	5.9	11.2	33.1	29	24.4
High	A0QTF2	N5-carboxyaminoimidazole ribonucleotide synthase OS=Mycolicibacterium smegmatis (strain ATCC 700084 / mc(2)155) OX=246196 GN=purK PE=3 SV=1	0.64	1.563	0.0192443	-1.7157	7609.8	6027.6	5645.6	8230	3595.7	3892.7	4462.1	6	1	6	6	24	6	A0QUP0; msm:MSMEG_2276	7609.8	1299.5	1505.3	4170.9	2519.7	2019.7	2350.5
High	A0QTF3	N5-carboxyaminoimidazole ribonucleotide mutase OS=Mycolicibacterium smegmatis (strain ATCC 700084 / mc(2)155) OX=246196 GN=purE PE=3 SV=1	1.03	2.037	0.0919694	-1.03636	3362.1	6983.1	5286	6589.8	1744.7	2518.7	1758	1	1	1	1	3	1	A0R6U1; msm:MSMEG_6671	3362.1	1505.5	1409.4	3339.7	1222.6	1306.8	926
High	A0QTF4	Acyl-CoA dehydrogenase OS=Mycolicibacterium smegmatis (strain ATCC 700084 / mc(2)155) OX=246196 GN=MSMEG_1821 PE=3 SV=1	0.15	1.11	0.0480388	-1.31841	52704.6	56770.7	54027.5	69206.9	34317.4	41036.4	40360.4	10	1	11	12	84	10	A0R587; msm:MSMEG_6104	52704.6	12239.1	14405.4	35073.7	24047.8	21291.3	21260.7
High	A0QTF5	biotin--[biotin carboxyl-carrier protein] ligase OS=Mycolicibacterium smegmatis (strain ATCC 700084 / mc(2)155) OX=246196 GN=MSMEG_1822 PE=4 SV=1	-0.06	0.956	0.547665	-0.261485	54081.1	86038.6	91468.3	81454.7	32884.8	35188.4	32398.1	20	1	20	25	130	20	A0QWT2; I7G171; msg:MSMEI_2978; msm:MSMEG_3054	54081.1	18549	24388.3	41280.8	23043.9	18257.2	17066.4
High	A0QTF6	TIGR03089 family protein OS=Mycolicibacterium smegmatis (strain ATCC 700084 / mc(2)155) OX=246196 GN=MSMEG_1823 PE=4 SV=1	-0.66	0.633	0.0035473	-2.4501	1093.2	1146.3	1061.8	1029.2	1401.4	1562.7	1386	3	1	3	3	8	3	A0R532; msm:MSMEG_6046	1093.2	247.1	283.1	521.6	982.1	810.8	730.1
High	A0QTF7	Transcriptional regulator, LytR family protein OS=Mycolicibacterium smegmatis (strain ATCC 700084 / mc(2)155) OX=246196 GN=MSMEG_1824 PE=3 SV=1	-0.89	0.54	0.023506	-1.62882	28612.7	24090.8	24236.2	29133	37509.3	35629.4	37462.1	18	1	18	18	83	18	A0QR11; msm:MSMEG_0946	28612.7	5193.7	6462.1	14764.5	26284.5	18485.9	19734
High	A0QTF8	dTDP-4-dehydrorhamnose reductase OS=Mycolicibacterium smegmatis (strain ATCC 700084 / mc(2)155) OX=246196 GN=rmlD PE=1 SV=1	0.29	1.222	0.431661	-0.364857	1653.7	1224.1	2329	2215.4	4849.7	3743	4503.2	3	1	3	3	12	3	A0R374; msm:MSMEG_5369	1653.7	263.9	621	1122.8	3398.4	1942	2372.2
High	A0QTF9	dTDP-RhA:a-D-GlcNAc-diphosphoryl polyprenol, a-3-L-rhamnosyl transferase OS=Mycolicibacterium smegmatis (strain ATCC 700084 / mc(2)155) OX=246196 GN=MSMEG_1826 PE=4 SV=1	0.54	1.455	0.0385526	-1.41395	6248.8	6947.4	7419.8	8039.7	10397	10199.4	9857.9	6	1	6	6	26	6	A0R539; msm:MSMEG_6054	6248.8	1497.8	1978.3	4074.5	7285.7	5291.8	5192.9
High	A0QTG1	Bifunctional F420 biosynthesis protein FbiB OS=Mycolicibacterium smegmatis (strain ATCC 700084 / mc(2)155) OX=246196 GN=fbiB PE=1 SV=1	0.32	1.248	0.0673745	-1.1715	1345.3	897.6	885.4	1194.4	2150.7	1807.5	2013.7	5	1	5	5	22	5	A0R089; msm:MSMEG_4300	1345.3	193.5	236.1	605.3	1507.1	937.8	1060.8
High	A0QTG2	Phosphoenolpyruvate transferase OS=Mycolicibacterium smegmatis (strain ATCC 700084 / mc(2)155) OX=246196 GN=fbiA PE=1 SV=1	0.1	1.075	0.126075	-0.89937	136.3	91.4	99	102.1	454.9	847.9	505.6	1	1	1	1	1	1	A0QYU4; msm:MSMEG_3789	136.3	19.7	26.4	51.7	318.8	439.9	266.3
High	A0QTG3	Transcriptional regulator WhiB2 OS=Mycolicibacterium smegmatis (strain ATCC 700084 / mc(2)155) OX=246196 GN=whiB2 PE=2 SV=1					11915.1	11945.4	9303.2	14489.1	22103.1	20658.5	22238.4	5	1	5	5	40	5	A0R515; msm:MSMEG_6029	11915.1	2575.3	2480.5	7343	15488.7	10718.4	11714.6
High	A0QTG4	Exonuclease OS=Mycolicibacterium smegmatis (strain ATCC 700084 / mc(2)155) OX=246196 GN=MSMEG_1832 PE=4 SV=1	0.27	1.203	0.0302405	-1.51941	1373.2	1048.6	944.9	1385.6	2347.4	2347.5	2220.6	1	1	1	1	2	1	A0QRG3; msm:MSMEG_1107	1373.2	226.1	252	702.2	1644.9	1218	1169.7
High	A0QTG5	DUF3499 domain-containing protein OS=Mycolicibacterium smegmatis (strain ATCC 700084 / mc(2)155) OX=246196 GN=MSMEG_1833 PE=4 SV=1	-2.5	0.176	9.03223e-05	-4.0442	72791.4	76406.2	77718.9	81152.5	89417.3	86160.3	92768.1	19	1	19	21	174	19	A0R710; msm:MSMEG_6740	72791.4	16472.3	20722.3	41127.7	62658.9	44703.4	48867.6
High	A0QTG6	Phosphomannomutase/phosphoglucomutase OS=Mycolicibacterium smegmatis (strain ATCC 700084 / mc(2)155) OX=246196 GN=MSMEG_1834 PE=3 SV=1	-0.14	0.91	0.351638	-0.453904	6726.3	3539.1	2941.8	4493.7	11027.4	12271.7	14341.9	8	1	8	8	19	8	A0R2F2; msm:MSMEG_5090	6726.3	763	784.4	2277.4	7727.4	6367	7554.9
High	A0QTG7	TobH protein OS=Mycolicibacterium smegmatis (strain ATCC 700084 / mc(2)155) OX=246196 GN=MSMEG_1835 PE=4 SV=1	0.3	1.232	0.0141219	-1.85011	16549.9	12471.8	12813.7	15793.9	23516.5	22731	23996.9	9	1	9	10	69	9	A0QQP1; msm:MSMEG_0825	16549.9	2688.8	3416.5	8004.3	16479.2	11793.8	12640.9
High	A0QTG8	mannose-6-phosphate isomerase OS=Mycolicibacterium smegmatis (strain ATCC 700084 / mc(2)155) OX=246196 GN=manA PE=3 SV=1	0.88	1.839	0.0893913	-1.0487	9654.2	12621.6	13330.7	14385.9	23099.4	23076.4	22035	8	1	9	10	53	8	A0R473; msm:MSMEG_5728	9654.2	2721.1	3554.4	7290.7	16186.9	11972.9	11607.4
High	A0QTG9	Secreted protein OS=Mycolicibacterium smegmatis (strain ATCC 700084 / mc(2)155) OX=246196 GN=MSMEG_1837 PE=4 SV=1	1.36	2.562	0.0117673	-1.92932	1593.5	767.8	724.5	996.7	3914.5	2592.3	2458.1	4	1	4	4	23	4	A0QPW9; msm:MSMEG_0546	1593.5	165.5	193.2	505.1	2743.1	1345	1294.9
High	A0QTH0	Cationic amino acid transporter OS=Mycolicibacterium smegmatis (strain ATCC 700084 / mc(2)155) OX=246196 GN=MSMEG_1838 PE=4 SV=1	-0.95	0.516	0.00207297	-2.68341	11297.4	7120.2	4631.3	8420.6	28180.8	27403.5	29759.6	8	1	8	8	45	8	A0R6M1; msm:MSMEG_6597	11297.4	1535	1234.9	4267.5	19747.6	14218	15676.5
High	A0QTH3	Rubredoxin OS=Mycolicibacterium smegmatis (strain ATCC 700084 / mc(2)155) OX=246196 GN=MSMEG_1841 PE=3 SV=1	-1.99	0.251	0.0509987	-1.29244	890.7	657.4	628.6	758.6	1246.2	1235.1	1156.4	1	1	1	1	4	1	A0QV95; msm:MSMEG_2494	890.7	141.7	167.6	384.4	873.2	640.8	609.2
Medium	A0QTH4	Transcriptional regulator, TetR family protein OS=Mycolicibacterium smegmatis (strain ATCC 700084 / mc(2)155) OX=246196 GN=MSMEG_1842 PE=4 SV=1	-0.59	0.663	0.0728524	-1.13756	744.2	314.3	339.1	309.2	1556.3	1588.9	1220.4	2	1	2	2	11	2	A0R5Q4; msm:MSMEG_6273	744.2	67.8	90.4	156.7	1090.6	824.4	642.9
High	A0QTH9	Selenocysteine-specific translation elongation factor OS=Mycolicibacterium smegmatis (strain ATCC 700084 / mc(2)155) OX=246196 GN=selB PE=4 SV=1	0.1	1.071	0.914849	-0.0386508	215.1	194.6	204.1	205.6	472.4	440.7	571.6	2	1	3	3	9	2	A0QPK7; msm:MSMEG_0432	215.1	42	54.4	104.2	331.1	228.7	301.1
High	A0QTI0	L-seryl-tRNA(Sec) selenium transferase OS=Mycolicibacterium smegmatis (strain ATCC 700084 / mc(2)155) OX=246196 GN=selA PE=3 SV=1	-0.6	0.662	0.0132779	-1.87687	3465.8	3647.1	3852.5	3490.9	6722.1	8081.4	8610.2	8	1	9	10	23	8	A0R139; msm:MSMEG_4610	3465.8	786.3	1027.2	1769.2	4710.5	4192.9	4535.6
High	A0QTI1	Selenide, water dikinase OS=Mycolicibacterium smegmatis (strain ATCC 700084 / mc(2)155) OX=246196 GN=selD PE=3 SV=1	0.2	1.147	0.801497	-0.096098	68031.9	66892.4	57066.3	69282.3	81849.2	82743.9	88728.5	20	1	20	21	239	20	A0QVR7; msm:MSMEG_2667	68031.9	14421.3	15215.7	35111.9	57355.6	42930.8	46739.6
High	A0QTI2	Valosin containing protein-1 OS=Mycolicibacterium smegmatis (strain ATCC 700084 / mc(2)155) OX=246196 GN=MSMEG_1854 PE=3 SV=1	-1.47	0.362	0.055522	-1.25553	15018.4	18333	17114.3	31359.7	6390.5	7791.8	7286.7	8	1	8	9	76	8	A0R5L6; msm:MSMEG_6235	15018.4	3952.4	4563.2	15892.9	4478.1	4042.7	3838.4
High	A0QTI3	Tetratricopeptide repeat protein, putative OS=Mycolicibacterium smegmatis (strain ATCC 700084 / mc(2)155) OX=246196 GN=MSMEG_1855 PE=4 SV=1	-0.73	0.602	0.0249532	-1.60287	10947.4	7625.2	8754.3	12221.5	18533.9	20376	19996.7	9	1	9	11	62	9	A0QWH5; I7G9Z2; msg:MSMEI_2870; msm:MSMEG_2944	10947.4	1643.9	2334.2	6193.8	12987.6	10571.9	10533.7
High	A0QTI9	Uncharacterized protein OS=Mycolicibacterium smegmatis (strain ATCC 700084 / mc(2)155) OX=246196 GN=MSMEG_1861 PE=4 SV=1	0.09	1.064	0.811246	-0.0908473	20231.2	10363.2	14121.3	20175.5	45469.5	34143.6	41111.1	13	1	13	15	92	13	A0QXB9; msm:MSMEG_3246	20231.2	2234.2	3765.2	10224.8	31862.7	17715	21656.2
High	A0QTJ7	SseB protein N-terminal domain-containing protein OS=Mycolicibacterium smegmatis (strain ATCC 700084 / mc(2)155) OX=246196 GN=MSMEG_1869 PE=4 SV=1	-0.06	0.958	0.923496	-0.0345652	16644.8	19091.2	14745.9	23733.8	33630	29297.5	36207.3	5	1	5	5	51	5	A0R0C8; msm:MSMEG_4342	16644.8	4115.9	3931.7	12028.1	23566.2	15200.7	19073
Medium	A0QTJ8	Putative adhesin Stv domain-containing protein OS=Mycolicibacterium smegmatis (strain ATCC 700084 / mc(2)155) OX=246196 GN=MSMEG_1870 PE=4 SV=1	-0.41	0.751	0.130334	-0.884942	7746.9	8543.6	9081.8	11360.1	14907.3	16122.2	15178	3	1	3	3	41	3	A0QXP8; msm:MSMEG_3380	7746.9	1841.9	2421.5	5757.3	10446.3	8364.8	7995.4
High	A0QTK1	dTMP kinase OS=Mycolicibacterium smegmatis (strain ATCC 700084 / mc(2)155) OX=246196 GN=MSMEG_1873 PE=3 SV=1	-0.58	0.669	0.123746	-0.907467	3146.5	3532.3	2652.3	3525.3	1939.1	1975	1984.4	2	1	2	2	23	2	A0R308; msm:MSMEG_5300	3146.5	761.5	707.2	1786.6	1358.8	1024.7	1045.3
High	A0QTK2	DNA-binding response regulator MtrA OS=Mycolicibacterium smegmatis (strain ATCC 700084 / mc(2)155) OX=246196 GN=mtrA PE=1 SV=1	-1.45	0.366	0.00284846	-2.54539	2964.8	4046.9	5192.4	3913.4	1874.3	2367.5	1756.6	7	1	9	9	30	7	A0QNT2; msm:MSMEG_0154	2964.8	872.5	1384.5	1983.3	1313.4	1228.4	925.3
High	A0QTK3	Sensor histidine kinase MtrB OS=Mycolicibacterium smegmatis (strain ATCC 700084 / mc(2)155) OX=246196 GN=mtrB PE=3 SV=2	-1.01	0.498	0.000818257	-3.08711	40540.3	72707.3	66550.6	58820.6	25464.6	23593.1	23560	14	1	14	17	168	14	A0QWV7; I7FD86; msg:MSMEI_3001; msm:MSMEG_3079	40540.3	15674.9	17744.5	29810	17844.2	12241	12410.7
High	A0QTK4	Lipoprotein LpqB OS=Mycolicibacterium smegmatis (strain ATCC 700084 / mc(2)155) OX=246196 GN=lpqB PE=3 SV=1	-0.24	0.845	0.225458	-0.646934	887	1942.7	1775.2	1235.1	3861.6	4773	4328.1	5	1	5	5	6	5	A0R603; msm:MSMEG_6378	887	418.8	473.3	625.9	2706	2476.4	2279.9
High	A0QTK6	Ribosome hibernation promoting factor OS=Mycolicibacterium smegmatis (strain ATCC 700084 / mc(2)155) OX=246196 GN=hpf PE=1 SV=1	-1	0.501	0.0282192	-1.54946	3259.7	3004.6	1551.6	2200	6835.8	7312.3	5708.6	3	1	3	4	29	3	A0R5R1; msm:MSMEG_6280	3259.7	647.8	413.7	1115	4790.2	3793.9	3007.1
High	A0QTL0	Diacylglycerol O-acyltransferase OS=Mycolicibacterium smegmatis (strain ATCC 700084 / mc(2)155) OX=246196 GN=MSMEG_1882 PE=3 SV=1	-0.77	0.586	0.000376423	-3.42432	5407.8	2599.6	2722.7	4149.4	11480.8	12611.3	12226.1	6	1	6	6	24	6	A0QP21; msm:MSMEG_0244	5407.8	560.5	725.9	2102.9	8045.2	6543.2	6440.4
High	A0QTL1	Glycine betaine transporter OpuD OS=Mycolicibacterium smegmatis (strain ATCC 700084 / mc(2)155) OX=246196 GN=MSMEG_1883 PE=3 SV=1	-0.79	0.579	0.000255061	-3.59336	2919	4042.2	3936.9	4489.6	6952.8	7159.1	6510.1	8	1	8	8	21	8	A0QXY8; msm:MSMEG_3472	2919	871.5	1049.7	2275.3	4872.2	3714.4	3429.3
High	A0QTL3	2Fe-2S iron-sulfur cluster binding domain protein OS=Mycolicibacterium smegmatis (strain ATCC 700084 / mc(2)155) OX=246196 GN=MSMEG_1885 PE=4 SV=1	-1.2	0.436	0.00582421	-2.23476	402.5	226.1	307.6	268.4	104	158.3	129.5	1	1	1	1	1	1	A0R3J6; msm:MSMEG_5496	402.5	48.8	82	136	72.9	82.1	68.2
High	A0QTL4	Fatty acid desaturase OS=Mycolicibacterium smegmatis (strain ATCC 700084 / mc(2)155) OX=246196 GN=MSMEG_1886 PE=4 SV=1	1.06	2.082	0.0365606	-1.43699	7221	3718.2	4835.9	7015.8	12596	15782.4	14612.5	5	1	5	6	29	5	A0R0Z1; msm:MSMEG_4557	7221	801.6	1289.4	3555.6	8826.6	8188.6	7697.4
High	A0QTL6	Putative S-adenosyl-L-methionine-dependent methyltransferase MSMEG_1888/MSMEI_1848 OS=Mycolicibacterium smegmatis (strain ATCC 700084 / mc(2)155) OX=246196 GN=MSMEG_1888 PE=3 SV=1					86202.3	153867	178038	116520	47326.9	51047.6	42659.2	26	1	26	26	242	26	A0QXY1; msm:MSMEG_3465	86202.3	33172	47470.6	59051.9	33164.2	26485.5	22471.7
High	A0QTL7	Ribosome small subunit-dependent GTPase RsgA OS=Mycolicibacterium smegmatis (strain ATCC 700084 / mc(2)155) OX=246196 GN=MSMEG_1889 PE=4 SV=1	0.83	1.784	0.221421	-0.654781	1494.7	867.6	888.6	1002.2	2271.6	2381	2001.5	3	1	3	3	7	3	A0QYZ9; msm:MSMEG_3846	1494.7	187	236.9	507.9	1591.8	1235.4	1054.3
High	A0QTL8	3-phosphoshikimate 1-carboxyvinyltransferase OS=Mycolicibacterium smegmatis (strain ATCC 700084 / mc(2)155) OX=246196 GN=aroA PE=3 SV=1	0.32	1.251	0.223611	-0.650508	6208.5	4298.2	4415.1	5591.2	8868.4	9571.6	9001	8	1	8	8	37	8	A0R4I5; msm:MSMEG_5846	6208.5	926.6	1177.2	2833.6	6214.5	4966.1	4741.5
High	A0QTL9	Abasic site processing protein OS=Mycolicibacterium smegmatis (strain ATCC 700084 / mc(2)155) OX=246196 GN=MSMEG_1891 PE=3 SV=1	-0.14	0.905	0.195583	-0.708668	629.2	583	536	567.2	678.6	715.8	710.4	2	1	2	2	11	2	A0QVJ9; msm:MSMEG_2600	629.2	125.7	142.9	287.4	475.5	371.4	374.2
High	A0QTM0	Transferase OS=Mycolicibacterium smegmatis (strain ATCC 700084 / mc(2)155) OX=246196 GN=MSMEG_1892 PE=4 SV=1	0.22	1.164	0.122213	-0.912884	14955.9	32303.6	17648.7	23619.8	47071.8	72075.6	54913.9	7	1	7	8	110	7	A0QY95; msm:MSMEG_3580	14955.9	6964.3	4705.7	11970.4	32985.4	37395.7	28927
High	A0QTM1	UbiE/COQ5 methyltransferase OS=Mycolicibacterium smegmatis (strain ATCC 700084 / mc(2)155) OX=246196 GN=MSMEG_1893 PE=4 SV=1	0.64	1.56	0.0751225	-1.12423	380.7	640.8	366.9	307.6	120.4	195	147.6	3	1	3	3	7	3	A0R1I9; msm:MSMEG_4770	380.7	138.1	97.8	155.9	84.4	101.2	77.8
High	A0QTM2	Short chain dehydrogenase OS=Mycolicibacterium smegmatis (strain ATCC 700084 / mc(2)155) OX=246196 GN=MSMEG_1894 PE=4 SV=1	-0.06	0.956	0.501181	-0.300005	874.1	821.6	859	846.2	1539.4	1744.4	1448.7	3	1	3	3	11	3	A0QTW1; msm:MSMEG_1985	874.1	177.1	229	428.9	1078.7	905.1	763.1
High	A0QTM5	3-oxoadipate enol-lactonase OS=Mycolicibacterium smegmatis (strain ATCC 700084 / mc(2)155) OX=246196 GN=pcaD PE=4 SV=1	-0.42	0.747	0.0116564	-1.93344	255.7	73.5	104.9	139.7	816.2	729.5	830.9	5	1	5	5	12	5	A0QY93; msm:MSMEG_3578	255.7	15.8	28	70.8	572	378.5	437.7
High	A0QTM6	Succinyl-CoA:3-ketoacid-coenzyme A transferase 1 OS=Mycolicibacterium smegmatis (strain ATCC 700084 / mc(2)155) OX=246196 GN=MSMEG_1898 PE=4 SV=1	-0.42	0.747	0.791642	-0.101471	3539.1	993.8	1197.6	1812.1	264.1	244.7	223.6	3	1	3	3	5	3	A0QQ48; msg:MSMEI_0609; msm:MSMEG_0626	3539.1	214.2	319.3	918.4	185.1	127	117.8
High	A0QTM9	DNA-binding HTH domain containing protein, putative OS=Mycolicibacterium smegmatis (strain ATCC 700084 / mc(2)155) OX=246196 GN=MSMEG_1901 PE=4 SV=1	-1.06	0.48	0.00264376	-2.57778	778.7	542.9	415.1	575.1	1121.7	1084.9	1347.3	4	1	4	4	14	4	A0QT46; msm:MSMEG_1708	778.7	117	110.7	291.5	786	562.9	709.7
High	A0QTN0	Transcriptional regulator OS=Mycolicibacterium smegmatis (strain ATCC 700084 / mc(2)155) OX=246196 GN=MSMEG_1902 PE=3 SV=1	0.05	1.037	0.984633	-0.00672565	6146.6	3308.7	2791.6	2548.7	12026.1	8859.9	11907	9	1	9	11	69	9	A0R7E4; msm:MSMEG_6880	6146.6	713.3	744.3	1291.6	8427.3	4596.9	6272.2
High	A0QTN1	Caib/baif family protein OS=Mycolicibacterium smegmatis (strain ATCC 700084 / mc(2)155) OX=246196 GN=MSMEG_1903 PE=4 SV=1	-0.02	0.987	0.371486	-0.430057	4183.8	6645.7	4031.9	5614.1	9521.6	15092.8	12406.2	5	1	5	6	37	5	A0R0B7; msm:MSMEG_4330	4183.8	1432.7	1075	2845.2	6672.3	7830.8	6535.2
High	A0QTN2	Acyl-CoA dehydrogenase OS=Mycolicibacterium smegmatis (strain ATCC 700084 / mc(2)155) OX=246196 GN=MSMEG_1904 PE=3 SV=1	-0.05	0.965	0.453529	-0.343395	14762.1	21399.5	26792.9	15858.2	44514	47962.8	40112.7	17	1	17	17	88	17	A0QSE5; msm:MSMEG_1451	14762.1	4613.5	7143.8	8036.8	31193.1	24885	21130.2
High	A0QTN3	Acyl-CoA dehydrogenase protein OS=Mycolicibacterium smegmatis (strain ATCC 700084 / mc(2)155) OX=246196 GN=MSMEG_1905 PE=3 SV=1	-0.44	0.737	0.0192502	-1.71556	14746	32954.4	33867.4	20526.2	85147.8	97703.4	83001.1	10	1	10	13	126	10	A0QPL0; msm:MSMEG_0435	14746	7104.6	9030.1	10402.6	59667.1	50692.4	43722.6
High	A0QTN4	Toluate 1,2-dioxygenase electron transfer component OS=Mycolicibacterium smegmatis (strain ATCC 700084 / mc(2)155) OX=246196 GN=MSMEG_1906 PE=4 SV=1					5528.4	4424.4	5260.8	6170.2	8508.9	8720.9	8436.9	10	1	10	10	50	10	A0QQ31; msm:MSMEG_0607	5528.4	953.8	1402.7	3127	5962.6	4524.7	4444.3
High	A0QTN5	Toluate 1,2-dioxygenase beta subunit OS=Mycolicibacterium smegmatis (strain ATCC 700084 / mc(2)155) OX=246196 GN=MSMEG_1907 PE=3 SV=1	-1.69	0.309	0.000788469	-3.10322	13083	11093.9	12026.5	12331.7	19094.1	17442.6	15939.4	5	1	5	5	32	5	A0R1H2; msm:MSMEG_4752	13083	2391.7	3206.6	6249.6	13380.2	9049.9	8396.4
High	A0QTN6	Benzoate 1,2-dioxygenase alpha subunit OS=Mycolicibacterium smegmatis (strain ATCC 700084 / mc(2)155) OX=246196 GN=MSMEG_1908 PE=3 SV=1	-1.97	0.256	0.00132771	-2.8769	112270	186388	137795	168017	77937.8	69092.8	76322.9	20	1	21	26	409	20	A0QQC1; msm:MSMEG_0702	112270	40183.3	36740.4	85150	54614.7	35848.1	40204.7
High	A0QTN7	HTH-type transcriptional regulator YnfL OS=Mycolicibacterium smegmatis (strain ATCC 700084 / mc(2)155) OX=246196 GN=MSMEG_1909 PE=3 SV=1	-1.14	0.453	0.0106542	-1.97248	1000.1	1350.3	1182.6	1280.4	1760.8	1847.7	1857.4	4	1	4	4	18	4	A0QTQ6; msm:MSMEG_1928	1000.1	291.1	315.3	648.9	1233.9	958.7	978.4
High	A0QTN8	Muconate cycloisomerase OS=Mycolicibacterium smegmatis (strain ATCC 700084 / mc(2)155) OX=246196 GN=MSMEG_1910 PE=1 SV=1	1.77	3.422	0.00030425	-3.51677	37849.1	38466.2	34331.3	42003.7	50415	45541.3	49057.5	10	1	10	10	84	10	A0QU56; msm:MSMEG_2083	37849.1	8292.9	9153.8	21287.3	35328.2	23628.6	25842.1
High	A0QTN9	Catechol 1,2-dioxygenase OS=Mycolicibacterium smegmatis (strain ATCC 700084 / mc(2)155) OX=246196 GN=catA PE=3 SV=1	-0.32	0.803	0.818285	-0.0870955	1972.1	1723.3	1610.9	1236	2726.5	3086	2940.3	4	1	4	4	10	4	A0R060; msm:MSMEG_4271	1972.1	371.5	429.5	626.4	1910.6	1601.2	1548.9
High	A0QTP1	Cys-tRNA(Pro)/Cys-tRNA(Cys) deacylase OS=Mycolicibacterium smegmatis (strain ATCC 700084 / mc(2)155) OX=246196 GN=ybaK PE=3 SV=1	-0.74	0.599	0.0779305	-1.10829	501.3	1785	1860.1	919.4	147.4	227.5	169.4	6	1	6	6	24	6	A0R7B4; msm:MSMEG_6848	501.3	384.8	496	466	103.3	118	89.2
High	A0QTP2	ECF RNA polymerase sigma factor SigH OS=Mycolicibacterium smegmatis (strain ATCC 700084 / mc(2)155) OX=246196 GN=sigH PE=1 SV=2	0.87	1.834	0.00247033	-2.60725	12974.3	7722.3	9393.8	13490.6	25348.9	25590.6	22612.5	9	1	9	10	49	9	A0QTL3; msm:MSMEG_1885	12974.3	1664.8	2504.7	6837	17763.2	13277.4	11911.6
High	A0QTP3	Anti-sigma factor RshA OS=Mycolicibacterium smegmatis (strain ATCC 700084 / mc(2)155) OX=246196 GN=rshA PE=1 SV=1	0.36	1.28	0.0106303	-1.97346	59320.9	74397	89290.4	63363.7	40979.6	44709.3	39134.2	26	1	27	32	161	26	A0QX17; msm:MSMEG_3140	59320.9	16039.2	23807.6	32112.4	28716.4	23196.9	20614.8
High	A0QTP6	Sensor histidine kinase PdtaS OS=Mycolicibacterium smegmatis (strain ATCC 700084 / mc(2)155) OX=246196 GN=pdtaS PE=3 SV=1	0.16	1.12	0.748423	-0.125853	326.9	449.9	397.6	327.5	617	634	591.8	1	1	1	1	4	1	A0QNY6; msm:MSMEG_0209	326.9	97	106	166	432.3	328.9	311.7
High	A0QTP8	Diacylglycerol kinase, catalytic region OS=Mycolicibacterium smegmatis (strain ATCC 700084 / mc(2)155) OX=246196 GN=MSMEG_1920 PE=4 SV=1	0.48	1.393	0.0422289	-1.37439	19818.9	13016.9	13341	18722.7	32675.7	29396.4	32545.4	12	1	12	12	88	12	A0QXC4; msm:MSMEG_3251	19818.9	2806.3	3557.1	9488.6	22897.4	15252	17144
High	A0QTP9	UPF0225 protein MSMEG_1921 OS=Mycolicibacterium smegmatis (strain ATCC 700084 / mc(2)155) OX=246196 GN=MSMEG_1921 PE=3 SV=1	-0.01	0.992	0.860625	-0.0651862	160069	146668	167582	149051	125813	134693	121721	56	1	56	64	329	55	A0R3C5; msm:MSMEG_5423	160069	31620	44682.6	75538.4	88163.1	69883.9	64119.3
High	A0QTQ0	3-dehydroquinate dehydratase OS=Mycolicibacterium smegmatis (strain ATCC 700084 / mc(2)155) OX=246196 GN=aroQ PE=3 SV=1	-0.32	0.801	0.105701	-0.975922	6653.2	5845.3	4055.2	4426.7	2690.4	2676.3	2358.9	8	1	8	8	17	8	A0R1J0; msm:MSMEG_4771	6653.2	1260.2	1081.2	2243.4	1885.3	1388.6	1242.6
High	A0QTQ2	N-acetyltransferase Ats1 OS=Mycolicibacterium smegmatis (strain ATCC 700084 / mc(2)155) OX=246196 GN=MSMEG_1924 PE=4 SV=1	0.84	1.785	0.00838048	-2.07673	5328.9	13717.9	6072.8	5008.8	1339	1540.7	1431.8	7	1	7	7	27	7	A0R723; msm:MSMEG_6753	5328.9	2957.4	1619.2	2538.4	938.3	799.4	754.3
High	A0QTQ3	isochorismate synthase OS=Mycolicibacterium smegmatis (strain ATCC 700084 / mc(2)155) OX=246196 GN=MSMEG_1925 PE=3 SV=1	-0.22	0.857	0.329791	-0.481762	213.1	174.7	236.4	221.5	375	545.3	473.6	3	1	3	3	4	3	A0R0P2; msm:MSMEG_4457	213.1	37.7	63	112.3	262.8	282.9	249.5
High	A0QTQ4	Phosphoglycerate mutase family protein OS=Mycolicibacterium smegmatis (strain ATCC 700084 / mc(2)155) OX=246196 GN=MSMEG_1926 PE=4 SV=1	0.25	1.189	0.0443429	-1.35318	10145.6	4271.5	4959.6	5318.3	1646.8	1662.8	1933.2	6	1	6	6	40	6	A0R4G6; msm:MSMEG_5826	10145.6	920.9	1322.4	2695.3	1154	862.7	1018.4
High	A0QTQ5	Cobyrinic Acid a,c-diamide synthase OS=Mycolicibacterium smegmatis (strain ATCC 700084 / mc(2)155) OX=246196 GN=MSMEG_1927 PE=1 SV=1	-0.73	0.601	1.38512e-05	-4.85851	189.3	118.7	130.7	134.5	50.5	64.4	38	1	1	1	1	1	1	A0R4A8; msm:MSMEG_5767	189.3	25.6	34.8	68.2	35.4	33.4	20
High	A0QTQ6	protein-serine/threonine phosphatase OS=Mycolicibacterium smegmatis (strain ATCC 700084 / mc(2)155) OX=246196 GN=MSMEG_1928 PE=1 SV=1	-0.59	0.666	0.00577236	-2.23865	3564.6	7831.7	9941.3	6058.7	25017.4	28691.7	23602.8	10	1	10	10	40	10	A0R1D3; msm:MSMEG_4711	3564.6	1688.4	2650.7	3070.5	17530.9	14886.4	12433.3
High	A0QTQ7	Uncharacterized protein OS=Mycolicibacterium smegmatis (strain ATCC 700084 / mc(2)155) OX=246196 GN=MSMEG_1929 PE=4 SV=1	0.25	1.192	0.521975	-0.282351	1262.7	2594.9	2262	1701.4	851	860.4	609.1	5	1	5	5	9	5	A0QSY8; msm:MSMEG_1649	1262.7	559.4	603.1	862.2	596.3	446.4	320.9
High	A0QTQ8	RNA helicase OS=Mycolicibacterium smegmatis (strain ATCC 700084 / mc(2)155) OX=246196 GN=MSMEG_1930 PE=3 SV=1	0.28	1.212	0.184575	-0.733828	286.4	138	176.7	208.7	388.6	535	461.4	2	1	2	2	5	2	A0QWA0; msm:MSMEG_2868	286.4	29.8	47.1	105.8	272.3	277.6	243
High	A0QTQ9	Hydroxylase for synthesis of 2-methylthio-cis-ribozeatin in tRNA OS=Mycolicibacterium smegmatis (strain ATCC 700084 / mc(2)155) OX=246196 GN=MSMEG_1931 PE=4 SV=1	-0.65	0.636	0.352977	-0.452253	3352.8	2619.2	1289.4	1884.8	8630.4	9211.3	8877.4	3	1	3	3	14	3	A0QPE1; msm:MSMEG_0366	3352.8	564.7	343.8	955.2	6047.7	4779.2	4676.4
High	A0QTR1	MmpS3 protein OS=Mycolicibacterium smegmatis (strain ATCC 700084 / mc(2)155) OX=246196 GN=MSMEG_1932 PE=3 SV=1	-1.91	0.266	0.000668666	-3.17479	36224.8	23809.5	25651.3	27908.7	15042.7	15466.9	16132.5	12	1	12	12	56	12	A0R4C0; I7GET6; msg:MSMEI_5626; msm:MSMEG_5779; O68469; Q7WTY5	36224.8	5133.1	6839.4	14144	10541.1	8024.8	8498.1
High	A0QTR2	ATP-binding protein OS=Mycolicibacterium smegmatis (strain ATCC 700084 / mc(2)155) OX=246196 GN=MSMEG_1934 PE=4 SV=1	-1.19	0.438	0.0475293	-1.32304	2582.3	2137.5	2077.4	2127.8	3010.4	3134.5	3070	7	1	7	7	19	7	A0R5Z9; msm:MSMEG_6374	2582.3	460.8	553.9	1078.4	2109.5	1626.3	1617.2
High	A0QTR3	TetR-family protein transcriptional regulator OS=Mycolicibacterium smegmatis (strain ATCC 700084 / mc(2)155) OX=246196 GN=MSMEG_1935 PE=4 SV=1	-0.3	0.81	0.287076	-0.542002	1150.8	2121.1	2377.2	1692.3	3552.3	4729	4738.6	4	1	4	5	11	4	A0QXY0; msm:MSMEG_3464	1150.8	457.3	633.8	857.6	2489.2	2453.6	2496.2
High	A0QTR4	Peptidase metallopeptidase domain-containing protein OS=Mycolicibacterium smegmatis (strain ATCC 700084 / mc(2)155) OX=246196 GN=MSMEG_1936 PE=4 SV=1	-1.83	0.28	5.026e-07	-6.29878	2002.1	1217.5	1391.6	1706.8	2639.3	3211.3	2760.2	4	1	4	4	15	4	A0R546; msm:MSMEG_6062	2002.1	262.5	371	865	1849.5	1666.1	1454
High	A0QTR5	Molybdopterin biosynthesis protein MoeB OS=Mycolicibacterium smegmatis (strain ATCC 700084 / mc(2)155) OX=246196 GN=MSMEG_1937 PE=4 SV=1	0.78	1.714	0.00144237	-2.84092	3753.5	9359.4	9208.8	7347.7	1665.2	1825	1608.7	5	1	5	6	24	5	A0R145; msm:MSMEG_4620	3753.5	2017.8	2455.4	3723.8	1166.9	946.9	847.4
High	A0QTR6	Aminoglycoside phosphotransferase OS=Mycolicibacterium smegmatis (strain ATCC 700084 / mc(2)155) OX=246196 GN=MSMEG_1938 PE=4 SV=1	-1.06	0.479	0.00137544	-2.86156	15883.8	15612.6	15815.4	14642.6	19416.6	21258.7	19033	17	1	17	17	70	17	A0QPS6; msm:MSMEG_0502	15883.8	3365.9	4216.9	7420.8	13606.2	11029.9	10026
High	A0QTR8	Hydrolase, alpha/beta fold family protein OS=Mycolicibacterium smegmatis (strain ATCC 700084 / mc(2)155) OX=246196 GN=MSMEG_1940 PE=4 SV=1	0.05	1.038	0.564487	-0.248346	6375.1	5229.3	3091.7	5246.8	1920.7	1982.3	1697.9	3	1	3	3	25	3	A0QUW2; msm:MSMEG_2357	6375.1	1127.4	824.3	2659.1	1346	1028.5	894.4
High	A0QTS0	DNA 3'-5' helicase OS=Mycolicibacterium smegmatis (strain ATCC 700084 / mc(2)155) OX=246196 GN=MSMEG_1943 PE=1 SV=1	0.09	1.064	0.240843	-0.618265	172.2	129.6	209.6	166.5	303.5	327.5	305.9	1	1	1	1	1	1	A0QVZ8; msm:MSMEG_2755	172.2	27.9	55.9	84.4	212.7	169.9	161.2
High	A0QTS1	Integral membrane protein OS=Mycolicibacterium smegmatis (strain ATCC 700084 / mc(2)155) OX=246196 GN=MSMEG_1942 PE=4 SV=1	-2.75	0.149	0.000114992	-3.93933	44485.1	38001.5	41412.4	39979.1	56310.5	62532.6	68886.2	8	1	8	9	88	8	A0R050; msm:MSMEG_4261	44485.1	8192.7	11041.8	20261.2	39459.4	32444.4	36287.2
High	A0QTS2	Membrane protein OS=Mycolicibacterium smegmatis (strain ATCC 700084 / mc(2)155) OX=246196 GN=MSMEG_1944 PE=4 SV=1	0.26	1.197	0.530268	-0.275505	35313	9982.3	8109.8	28050.3	2188.3	2260.8	1478.1	13	1	13	15	44	13	A0QZ52; msm:MSMEG_3900	35313	2152.1	2162.3	14215.8	1533.4	1173	778.6
High	A0QTS3	Ion channel membrane protein OS=Mycolicibacterium smegmatis (strain ATCC 700084 / mc(2)155) OX=246196 GN=MSMEG_1945 PE=4 SV=1	0.56	1.476	0.0104641	-1.9803	3325.2	1824.1	1850.5	3222.6	7616.2	6863.9	6630.4	6	1	6	6	13	6	A0QV74; msm:MSMEG_2472	3325.2	393.3	493.4	1633.2	5337	3561.3	3492.7
High	A0QTS4	NAD(+) diphosphatase OS=Mycolicibacterium smegmatis (strain ATCC 700084 / mc(2)155) OX=246196 GN=MSMEG_1946 PE=3 SV=1	-0.04	0.973	0.993439	-0.00285872	1433.9	676	601.8	1105.4	251.1	273.7	226.9	5	1	5	5	7	5	A0QZR3; msm:MSMEG_4119	1433.9	145.7	160.5	560.2	176	142	119.5
High	A0QTS8	CsbD family protein OS=Mycolicibacterium smegmatis (strain ATCC 700084 / mc(2)155) OX=246196 GN=MSMEG_1950 PE=4 SV=1	1.76	3.394	0.0130552	-1.88422	13637.9	26333	15308	14087	37916.1	49139	33632.9	13	1	14	15	114	13	A0QV18; msm:MSMEG_2416	13637.9	5677.1	4081.6	7139.2	26569.6	25495.3	17716.8
High	A0QTS9	Conserved domain protein OS=Mycolicibacterium smegmatis (strain ATCC 700084 / mc(2)155) OX=246196 GN=MSMEG_1951 PE=4 SV=1	3.05	8.264	0.00118289	-2.92705	3395.1	4337.2	4134.7	4746.5	5937	6669.3	5727	6	1	6	6	28	6	A0QXY9; msm:MSMEG_3473	3395.1	935.1	1102.4	2405.5	4160.3	3460.3	3016.8
High	A0QTT0	DNA 3'-5' helicase OS=Mycolicibacterium smegmatis (strain ATCC 700084 / mc(2)155) OX=246196 GN=MSMEG_1952 PE=3 SV=1	0.39	1.311	0.0274543	-1.56139	20663	12113	8425.1	11879.1	31977.6	38583.4	40582.1	5	1	5	5	49	5	A0R5G2; msm:MSMEG_6180	20663	2611.4	2246.4	6020.3	22408.3	20018.6	21377.5
High	A0QTT2	ABC1 family protein OS=Mycolicibacterium smegmatis (strain ATCC 700084 / mc(2)155) OX=246196 GN=MSMEG_1954 PE=1 SV=1	0.42	1.341	0.162164	-0.790047	3821	2053.2	1716.6	2856.1	7331	6916.2	8174.9	6	1	6	6	22	6	A0R3H7; msm:MSMEG_5477	3821	442.6	457.7	1447.5	5137.2	3588.4	4306.3
High	A0QTT5	Hydrolase OS=Mycolicibacterium smegmatis (strain ATCC 700084 / mc(2)155) OX=246196 GN=MSMEG_1957 PE=4 SV=1	0.97	1.952	0.141413	-0.84951	261.3	204.2	183.3	176.4	375.9	360.2	364	2	1	2	2	7	2	A0QPV2; msm:MSMEG_0529	261.3	44	48.9	89.4	263.4	186.9	191.7
High	A0QTT6	endopeptidase La OS=Mycolicibacterium smegmatis (strain ATCC 700084 / mc(2)155) OX=246196 GN=MSMEG_1958 PE=3 SV=1	-1.61	0.327	0.0211622	-1.67444	35250.2	74459	67429.7	51977.4	17562.9	19517.7	19343.8	5	1	6	6	78	5	A0QW34; msm:MSMEG_2791	35250.2	16052.6	17978.9	26341.9	12307.1	10126.5	10189.8
High	A0QTT7	UPF0182 protein MSMEG_1959/MSMEI_1915 OS=Mycolicibacterium smegmatis (strain ATCC 700084 / mc(2)155) OX=246196 GN=MSMEG_1959 PE=1 SV=1	-0.47	0.721	0.00162824	-2.78828	25692.3	18297.7	18142.6	24291.5	32605.5	38928.1	34867	8	1	8	9	61	8	A0QW11; msm:MSMEG_2768	25692.3	3944.8	4837.4	12310.8	22848.2	20197.5	18366.9
High	A0QTT9	ESX-1 secretion-associated protein EspA/EspE-like domain-containing protein OS=Mycolicibacterium smegmatis (strain ATCC 700084 / mc(2)155) OX=246196 GN=MSMEG_1961 PE=4 SV=1	-1.25	0.421	0.00102792	-2.98804	44.6	28.6	47.4	53.5	80.4	102.8	88.7	1	1	1	1	1	1	A0QWD8; msm:MSMEG_2907	44.6	6.2	12.6	27.1	56.3	53.4	46.7
High	A0QTU0	Lipoprotein OS=Mycolicibacterium smegmatis (strain ATCC 700084 / mc(2)155) OX=246196 GN=MSMEG_1962 PE=4 SV=1	-0.89	0.538	0.00261685	-2.58222	19509.2	19047.3	18762.6	22259.2	35558.4	46937.7	46790.7	7	1	7	7	41	7	A0R5Y8; msm:MSMEG_6362	19509.2	4106.4	5002.7	11280.9	24917.4	24353.1	24648
High	A0QTU1	Transcriptional regulatory protein OS=Mycolicibacterium smegmatis (strain ATCC 700084 / mc(2)155) OX=246196 GN=MSMEG_1963 PE=3 SV=1	-1.3	0.405	0.00254222	-2.59479	229.7	415.5	220.1	501.1	129	76.3	100.8	2	1	2	2	3	2	A0R1X6; msm:MSMEG_4909	229.7	89.6	58.7	254	90.4	39.6	53.1
High	A0QTU4	TetR-family protein transcriptional regulator OS=Mycolicibacterium smegmatis (strain ATCC 700084 / mc(2)155) OX=246196 GN=MSMEG_1967 PE=4 SV=1	-0.15	0.902	0.465561	-0.332023	1154.1	458.4	400	777.4	3142.6	3143.5	3439.5	6	1	6	8	28	6	A0R5S3; msm:MSMEG_6293	1154.1	98.8	106.7	394	2202.2	1631	1811.8
High	A0QTU6	MerR-family protein transcriptional regulator OS=Mycolicibacterium smegmatis (strain ATCC 700084 / mc(2)155) OX=246196 GN=MSMEG_1969 PE=4 SV=1	0.59	1.504	0.163497	-0.786489	347664	211631	192023	239561	117130	102159	112014	45	1	45	54	479	45	A0R465; msm:MSMEG_5720	347664	45625.4	51199.4	121408	82078.5	53004	59005.9
High	A0QTU7	Propane 2-monooxygenase operon transcriptional activator MimR OS=Mycolicibacterium smegmatis (strain ATCC 700084 / mc(2)155) OX=246196 GN=mimR PE=4 SV=1	-3.76	0.074	0.164181	-0.784677	57151.5	111566	65648.9	112817	30079.9	25592.6	29940.3	13	1	13	16	91	13	A0R1B1; msm:MSMEG_4688	57151.5	24052.3	17504.1	57175.1	21078.4	13278.5	15771.7
High	A0QTU8	Propane 2-monooxygenase, hydroxylase component large subunit OS=Mycolicibacterium smegmatis (strain ATCC 700084 / mc(2)155) OX=246196 GN=mimA PE=1 SV=1	-4.19	0.055	0.329337	-0.48236	27924	45009.4	50241	37171.1	18415.5	21776.5	17696.7	19	1	19	20	101	19	A0QVL4; msm:MSMEG_2615	27924	9703.6	13395.8	18838.1	12904.6	11298.5	9322.1
High	A0QTU9	Propane 2-monooxygenase, reductase component OS=Mycolicibacterium smegmatis (strain ATCC 700084 / mc(2)155) OX=246196 GN=mimB PE=1 SV=1	-4.05	0.06	0.257441	-0.589323	10086.5	19383	21582.9	17433	48230.7	40513	46884.7	17	1	17	18	90	17	A0R0X2; msm:MSMEG_4538	10086.5	4178.8	5754.7	8835	33797.6	21019.8	24697.5
High	A0QTV0	Propane 2-monooxygenase, effector component OS=Mycolicibacterium smegmatis (strain ATCC 700084 / mc(2)155) OX=246196 GN=mimD PE=1 SV=1	-4.01	0.062	0.318441	-0.496972	268.3	108.1	68.2	169.6	27.4	26.6	19.8	1	1	1	1	5	1	A0QNV9; msm:MSMEG_0181	268.3	23.3	18.2	86	19.2	13.8	10.4
High	A0QTV1	Amidohydrolase 2 OS=Mycolicibacterium smegmatis (strain ATCC 700084 / mc(2)155) OX=246196 GN=MSMEG_1975 PE=4 SV=1	-4.5	0.044	0.38243	-0.417448	5724.4	2518.2	2424.2	3406.4	12752	11588.5	11800.8	7	1	7	8	39	7	A0QPX4; msm:MSMEG_0551	5724.4	542.9	646.4	1726.3	8935.9	6012.6	6216.3
High	A0QTV2	MIP18 family-like domain-containing protein OS=Mycolicibacterium smegmatis (strain ATCC 700084 / mc(2)155) OX=246196 GN=MSMEG_1976 PE=4 SV=1	-4.13	0.057	0.279331	-0.553881	26433.8	22418.8	25526	22511.6	5837.1	6528	9071.3	13	1	13	13	57	13	A0QQ92; msm:MSMEG_0671	26433.8	4833.2	6806	11408.7	4090.4	3387	4778.5
High	A0QTV3	Alcohol dehydrogenase OS=Mycolicibacterium smegmatis (strain ATCC 700084 / mc(2)155) OX=246196 GN=MSMEG_1977 PE=3 SV=1	-4.05	0.06	0.321243	-0.493166	4325.6	3150.6	2903.8	3786.4	5865.6	6317.7	6150	9	1	9	9	40	9	A0QNH6; msg:MSMEI_0048; msm:MSMEG_0046	4325.6	679.2	774.2	1918.9	4110.3	3277.9	3239.6
High	A0QTV4	Chaperonin-like protein MimG OS=Mycolicibacterium smegmatis (strain ATCC 700084 / mc(2)155) OX=246196 GN=mimG PE=3 SV=1	-3.97	0.064	0.348004	-0.458415	675.6	1116.6	960.1	930.5	1721.2	1749	1549.6	5	1	5	6	16	5	A0QYJ2; msm:MSMEG_3677	675.6	240.7	256	471.6	1206.1	907.5	816.3
High	A0QTV5	Antibiotic biosynthesis monooxygenase OS=Mycolicibacterium smegmatis (strain ATCC 700084 / mc(2)155) OX=246196 GN=MSMEG_1979 PE=4 SV=1	-3.18	0.11	0.243448	-0.613594	16024.4	28527.3	30762.3	25623.2	10001.8	11362.9	9732.6	11	1	11	13	87	11	A0R6I9; msm:MSMEG_6565	16024.4	6150.2	8202.2	12985.7	7008.7	5895.5	5126.9
High	A0QTV6	Monooxygenase OS=Mycolicibacterium smegmatis (strain ATCC 700084 / mc(2)155) OX=246196 GN=MSMEG_1980 PE=4 SV=1	-0.84	0.557	0.000454345	-3.34261	4336.5	4061.1	3206.8	4006.7	5709.1	5688.1	5994.8	6	1	6	6	25	6	A0QNS0; msm:MSMEG_0142	4336.5	875.5	855	2030.6	4000.7	2951.2	3157.9
High	A0QTV7	Deazaflavin-dependent nitroreductase family protein OS=Mycolicibacterium smegmatis (strain ATCC 700084 / mc(2)155) OX=246196 GN=MSMEG_1981 PE=3 SV=1	0.22	1.169	0.878881	-0.05607	16378.9	13062	12635.3	20379.8	28602.4	26508.1	31072.5	10	1	10	13	51	10	A0R376; msm:MSMEG_5371	16378.9	2816	3369	10328.4	20043.1	13753.4	16368.1
High	A0QTV8	Acyl-CoA synthase OS=Mycolicibacterium smegmatis (strain ATCC 700084 / mc(2)155) OX=246196 GN=MSMEG_1982 PE=3 SV=1	-0.28	0.823	0.38922	-0.409805	12805.2	7860.1	6185.1	10984.2	25546	22642.4	25972.4	9	1	10	10	59	9	A0R240; msm:MSMEG_4977	12805.2	1694.5	1649.2	5566.7	17901.3	11747.8	13681.5
High	A0QTW0	Haloacetate dehalogenase H-1 OS=Mycolicibacterium smegmatis (strain ATCC 700084 / mc(2)155) OX=246196 GN=MSMEG_1984 PE=4 SV=1	0.04	1.028	0.64634	-0.189539	51686.7	34471.7	25007.9	47781.3	118378	78749.5	92749.9	24	1	24	27	216	24	A0QVY4; msm:MSMEG_2739	51686.7	7431.7	6667.9	24215.3	82952.9	40858.3	48858
High	A0QTW1	Transcriptional regulator, LysR family protein OS=Mycolicibacterium smegmatis (strain ATCC 700084 / mc(2)155) OX=246196 GN=MSMEG_1985 PE=3 SV=1	-0.85	0.554	0.00554319	-2.25624	9525.6	7503	9124.2	9943.1	12276.7	13390.7	12390.3	6	1	7	8	35	6	A0R2C8; msm:MSMEG_5066	9525.6	1617.6	2432.8	5039.1	8602.9	6947.6	6526.9
High	A0QTW2	D-malate dehydrogenase (decarboxylating) OS=Mycolicibacterium smegmatis (strain ATCC 700084 / mc(2)155) OX=246196 GN=MSMEG_1986 PE=3 SV=1	-0.77	0.588	0.09554	-1.01981	23442.5	15503.7	13121.6	18952.7	36014	34378.7	39221.2	6	1	6	6	63	6	A0R592; msm:MSMEG_6109	23442.5	3342.4	3498.6	9605.1	25236.7	17837	20660.6
High	A0QTW7	Isovaleryl-CoA dehydrogenase OS=Mycolicibacterium smegmatis (strain ATCC 700084 / mc(2)155) OX=246196 GN=MSMEG_1991 PE=1 SV=1	-1.42	0.373	0.0162355	-1.78953	1144.1	1967	893	1284.9	3064.7	5206	3226.6	8	1	8	8	17	8	A0QPS9; msm:MSMEG_0505	1144.1	424.1	238.1	651.2	2147.5	2701.1	1699.7
High	A0QTW8	L-carnitine dehydratase/bile acid-inducible protein F OS=Mycolicibacterium smegmatis (strain ATCC 700084 / mc(2)155) OX=246196 GN=MSMEG_1992 PE=3 SV=1	-0.71	0.61	0.000817595	-3.08746	2259	2255.7	1702.4	1946.8	3139	3668.1	2862.2	5	1	5	5	34	5	A0R713; msm:MSMEG_6743	2259	486.3	453.9	986.6	2199.7	1903.2	1507.7
High	A0QTW9	MaoC like domain protein OS=Mycolicibacterium smegmatis (strain ATCC 700084 / mc(2)155) OX=246196 GN=MSMEG_1993 PE=4 SV=1	-0.11	0.926	0.449668	-0.347108	10004.5	4263.4	3234.1	3634	25551.5	26272.7	26368.5	10	1	10	10	59	10	A0QWN0; msm:MSMEG_3000	10004.5	919.1	862.3	1841.7	17905.1	13631.3	13890.2
High	A0QTX1	Transcriptional regulator MdcY family protein OS=Mycolicibacterium smegmatis (strain ATCC 700084 / mc(2)155) OX=246196 GN=MSMEG_1995 PE=4 SV=1	-1.22	0.428	0.0168174	-1.77424	1251.4	2011.1	1510.2	1869.9	3170.4	2689.8	3032.2	3	1	3	3	7	3	A0QZD9; msm:MSMEG_3991	1251.4	433.6	402.7	947.6	2221.7	1395.6	1597.3
High	A0QTX2	N5,N10-methylenetetrahydromethanopterin reductase-related protein OS=Mycolicibacterium smegmatis (strain ATCC 700084 / mc(2)155) OX=246196 GN=MSMEG_1996 PE=4 SV=1	0.61	1.527	0.227956	-0.642149	5284	2808.6	3084.9	4322.8	9636.3	9678.5	10144.4	10	1	11	11	43	10	A0QQQ4; msm:MSMEG_0838	5284	605.5	822.5	2190.8	6752.6	5021.6	5343.8
High	A0QTX4	Hydrolase, alpha/beta fold family protein OS=Mycolicibacterium smegmatis (strain ATCC 700084 / mc(2)155) OX=246196 GN=MSMEG_1998 PE=4 SV=1	-0.68	0.623	0.00192706	-2.71511	694.3	738.7	773.8	755	1790.5	2465.5	1897.7	2	1	2	2	14	2	A0R311; msm:MSMEG_5303	694.3	159.2	206.3	382.6	1254.7	1279.2	999.6
High	A0QTX6	SnoaL-like domain-containing protein OS=Mycolicibacterium smegmatis (strain ATCC 700084 / mc(2)155) OX=246196 GN=MSMEG_2000 PE=4 SV=1	-0.07	0.953	0.935998	-0.0287252	14699.7	16321.3	20016.8	15015.5	23726.2	27790.7	22823.1	21	1	21	21	84	21	A0R2Z1; msm:MSMEG_5283	14699.7	3518.7	5337.1	7609.8	16626.1	14418.9	12022.5
High	A0QTY1	Sugar phosphate isomerase/epimerase OS=Mycolicibacterium smegmatis (strain ATCC 700084 / mc(2)155) OX=246196 GN=MSMEG_2005 PE=4 SV=1	0.34	1.265	0.151596	-0.819312	1684.7	1175.4	1086.6	1469	756	760.7	691.4	3	1	3	3	9	3	A0QTA5; msm:MSMEG_1771	1684.7	253.4	289.7	744.5	529.8	394.7	364.2
High	A0QTY2	2,3-dihydroxybiphenyl 1,2-dioxygenase OS=Mycolicibacterium smegmatis (strain ATCC 700084 / mc(2)155) OX=246196 GN=MSMEG_2006 PE=4 SV=1	-0.33	0.798	0.127872	-0.893226	7243	4223.9	4166.3	7274.8	14649	15919.3	14649.6	5	1	5	6	67	5	A0QU87; msm:MSMEG_2117	7243	910.6	1110.9	3686.8	10265.3	8259.6	7717
High	A0QTY3	HpcE protein OS=Mycolicibacterium smegmatis (strain ATCC 700084 / mc(2)155) OX=246196 GN=MSMEG_2007 PE=1 SV=1	-0.99	0.503	0.0342948	-1.46477	8222.7	15763.8	11529.7	14330.8	5087.2	4715.4	5374.7	6	1	6	7	30	6	A0R4B9; msm:MSMEG_5778	8222.7	3398.5	3074.2	7262.8	3564.8	2446.6	2831.2
High	A0QTY5	Regulatory protein GntR, HTH:GntR OS=Mycolicibacterium smegmatis (strain ATCC 700084 / mc(2)155) OX=246196 GN=MSMEG_2009 PE=4 SV=1	-0.47	0.724	0.114406	-0.941551	16632.8	15969.3	13246.3	14799.9	41051	32475.4	28669.1	13	1	13	13	83	13	A0QWT6; msm:MSMEG_3058	16632.8	3442.8	3531.9	7500.5	28766.4	16849.5	15102.1
High	A0QTY6	Stress responsive A/B Barrel Domain superfamily protein OS=Mycolicibacterium smegmatis (strain ATCC 700084 / mc(2)155) OX=246196 GN=MSMEG_2010 PE=4 SV=1	-0.72	0.609	0.0279126	-1.5542	1567	2075.9	2126.3	1517	3058	3109.3	2608.1	8	1	8	8	12	8	A0QV73; msm:MSMEG_2471	1567	447.5	566.9	768.8	2142.9	1613.2	1373.9
High	A0QTY7	Transcriptional regulator, LacI family protein OS=Mycolicibacterium smegmatis (strain ATCC 700084 / mc(2)155) OX=246196 GN=MSMEG_2011 PE=4 SV=1					2162	1083.1	939	780.8	4716.7	3804.5	4435.5	2	1	2	2	10	2	A0QSM3; msm:MSMEG_1529	2162	233.5	250.4	395.7	3305.2	1973.9	2336.5
Medium	A0QTY8	Histidinol dehydrogenase OS=Mycolicibacterium smegmatis (strain ATCC 700084 / mc(2)155) OX=246196 GN=hisD PE=3 SV=1	0.63	1.549	0.0874166	-1.05841	2571.8	1085.4	1207.8	1655.7	468.2	533.1	446.9	1	1	1	1	3	1	A0QNV0; msm:MSMEG_0172	2571.8	234	322	839.1	328.1	276.6	235.4
High	A0QTZ0	Molybdenum import ATP-binding protein ModC OS=Mycolicibacterium smegmatis (strain ATCC 700084 / mc(2)155) OX=246196 GN=MSMEG_2014 PE=4 SV=1	-1.21	0.433	0.00468075	-2.32968	25669.1	33144.5	37317.6	30788.3	19414.7	22264.6	20208.3	11	1	11	16	71	11	A0QVP6; msm:MSMEG_2647	25669.1	7145.6	9950	15603.4	13604.8	11551.8	10645.1
High	A0QTZ2	Molybdate ABC transporter, periplasmic molybdate-binding protein OS=Mycolicibacterium smegmatis (strain ATCC 700084 / mc(2)155) OX=246196 GN=modA PE=3 SV=1	-2.5	0.177	0.000611051	-3.21392	3477.1	8124.3	5166.6	4167.4	1509.7	1785	1675.7	5	1	5	5	30	5	A0R717; msm:MSMEG_6747	3477.1	1751.5	1377.6	2112	1057.9	926.2	882.7
High	A0QTZ3	Transcriptional regulator, MerR family protein OS=Mycolicibacterium smegmatis (strain ATCC 700084 / mc(2)155) OX=246196 GN=MSMEG_2017 PE=4 SV=1	-1.95	0.258	0.0161382	-1.79215	6676.4	8979.5	9823.5	7268.7	4877.1	5403.4	4649.4	6	1	6	7	28	6	A0R034; msm:MSMEG_4245	6676.4	1935.9	2619.2	3683.7	3417.6	2803.5	2449.1
High	A0QTZ4	Short-chain dehydrogenase/reductase SDR OS=Mycolicibacterium smegmatis (strain ATCC 700084 / mc(2)155) OX=246196 GN=MSMEG_2019 PE=3 SV=1	-0.32	0.803	0.0838813	-1.07633	19805.9	19300.9	21368	19895.7	10689.9	13186.7	11625.4	13	1	13	13	49	13	A0R3C2; msm:MSMEG_5420	19805.9	4161.1	5697.4	10083.1	7490.9	6841.8	6123.9
High	A0QTZ8	Hydroxymethylglutaryl-CoA lyase OS=Mycolicibacterium smegmatis (strain ATCC 700084 / mc(2)155) OX=246196 GN=MSMEG_2024 PE=3 SV=1	0.33	1.254	0.71538	-0.145463	3442.9	2952.8	2811.2	3339.9	3882.3	4328.8	3988.8	3	1	3	3	5	3	A0QQ84; msm:MSMEG_0663	3442.9	636.6	749.5	1692.6	2720.5	2245.9	2101.2
High	A0QTZ9	IclR family protein transcriptional regulator OS=Mycolicibacterium smegmatis (strain ATCC 700084 / mc(2)155) OX=246196 GN=MSMEG_2025 PE=4 SV=1	-0.85	0.553	0.101705	-0.992658	17972.3	23416.8	25016	23753.2	33366.5	37424.3	30781.5	9	1	9	11	69	9	A0R276; msm:MSMEG_5013	17972.3	5048.4	6670.1	12038	23381.5	19417.2	16214.8
High	A0QU00	Short chain dehydrogenase OS=Mycolicibacterium smegmatis (strain ATCC 700084 / mc(2)155) OX=246196 GN=MSMEG_2026 PE=3 SV=1	0.18	1.132	0.916456	-0.0378882	9835.6	9191.2	9685.8	9291.9	13025.4	14648.9	12836.7	14	1	14	14	37	14	A0R2I2; msm:MSMEG_5124	9835.6	1981.5	2582.5	4709.1	9127.6	7600.4	6762
High	A0QU01	Nitroreductase OS=Mycolicibacterium smegmatis (strain ATCC 700084 / mc(2)155) OX=246196 GN=MSMEG_2027 PE=1 SV=1	1.54	2.918	0.0229522	-1.63918	373	144.6	140.5	230.1	902.6	724.6	803	1	1	1	1	3	1	A0R0P1; msm:MSMEG_4456	373	31.2	37.5	116.6	632.5	375.9	423
High	A0QU03	3-ketoacyl-ACP/CoA redutase OS=Mycolicibacterium smegmatis (strain ATCC 700084 / mc(2)155) OX=246196 GN=MSMEG_2029 PE=3 SV=1	0.6	1.517	0.0816061	-1.08828	3770.3	2165.7	1761.1	3685.5	9092.7	8892.4	9674.1	7	1	7	7	23	7	A0R590; msm:MSMEG_6107	3770.3	466.9	469.6	1867.8	6371.7	4613.7	5096
Medium	A0QU05	Uncharacterized protein OS=Mycolicibacterium smegmatis (strain ATCC 700084 / mc(2)155) OX=246196 GN=MSMEG_2031 PE=4 SV=1					14880.4	8669.8	9346.9	13086.4	26299.4	25839.3	26661.1	11	1	11	13	57	11	A0QZ41; msm:MSMEG_3888	14880.4	1869.1	2492.2	6632.1	18429.3	13406.4	14044.3
High	A0QU06	Pyridoxal phosphate homeostasis protein OS=Mycolicibacterium smegmatis (strain ATCC 700084 / mc(2)155) OX=246196 GN=MSMEG_2032 PE=3 SV=1	-0.93	0.526	0.0150995	-1.82104	1241.1	1352.8	1499.5	1333.8	1856.6	2050.8	1717.4	7	1	8	8	32	7	A0QYH1; msm:MSMEG_3656	1241.1	291.7	399.8	676	1301	1064.1	904.7
High	A0QU07	Oxidoreductase, zinc-binding dehydrogenase family protein OS=Mycolicibacterium smegmatis (strain ATCC 700084 / mc(2)155) OX=246196 GN=MSMEG_2033 PE=4 SV=1	0.54	1.452	0.229753	-0.638739	416.5	338.3	383.3	334.2	243.3	268.5	212.8	1	1	1	1	1	1	A0QVT3; msm:MSMEG_2686	416.5	72.9	102.2	169.4	170.5	139.3	112.1
High	A0QU08	Aryl-alcohol dehydrogenase OS=Mycolicibacterium smegmatis (strain ATCC 700084 / mc(2)155) OX=246196 GN=MSMEG_2034 PE=3 SV=1					38.8	41.4	34.8	37.6	90.8	104.9	74.5	2	1	2	2	3	2	A0R4V2; msm:MSMEG_5964	38.8	8.9	9.3	19.1	63.7	54.4	39.2
High	A0QU09	Hydrolase, alpha/beta fold family protein OS=Mycolicibacterium smegmatis (strain ATCC 700084 / mc(2)155) OX=246196 GN=MSMEG_2036 PE=4 SV=1	-0.41	0.752	0.141523	-0.849172	10896.6	7879.2	5777.6	6384.4	18548.4	17247.2	13192.2	4	1	4	4	27	4	A0R0I3; msm:MSMEG_4396	10896.6	1698.7	1540.5	3235.6	12997.8	8948.6	6949.3
High	A0QU10	Amine oxidase [flavin-containing] B OS=Mycolicibacterium smegmatis (strain ATCC 700084 / mc(2)155) OX=246196 GN=MSMEG_2035 PE=3 SV=1	0.02	1.013	0.689301	-0.161591	1704.2	667.9	595.7	892.3	3630.7	3191.5	3978.3	5	1	5	5	11	5	A0QU70; msm:MSMEG_2099	1704.2	144	158.8	452.2	2544.2	1655.9	2095.7
High	A0QU11	Luciferase-like domain-containing protein OS=Mycolicibacterium smegmatis (strain ATCC 700084 / mc(2)155) OX=246196 GN=MSMEG_2037 PE=4 SV=1	-0.71	0.612	0.0872346	-1.05931	788.9	458.6	356.2	378.7	1343.9	1366	1535	1	1	1	1	1	1	A0R6A1; msm:MSMEG_6476	788.9	98.9	95	191.9	941.7	708.7	808.6
High	A0QU12	Monooxygenase, flavin-binding family protein OS=Mycolicibacterium smegmatis (strain ATCC 700084 / mc(2)155) OX=246196 GN=MSMEG_2038 PE=3 SV=1	-1.16	0.449	0.000530191	-3.27557	134254	102005	104234	121015	87301.4	79546.5	76895	28	1	28	29	216	28	A0R171; msm:MSMEG_4646	134254	21991.3	27792.2	61329.8	61176.2	41271.9	40506.1
High	A0QU15	Phosphotransferase enzyme family protein OS=Mycolicibacterium smegmatis (strain ATCC 700084 / mc(2)155) OX=246196 GN=MSMEG_2042 PE=3 SV=1	0.38	1.301	0.0377116	-1.42353	11501.4	9829.7	7884.3	10171	15728.9	14016	15324.2	9	1	10	10	27	9	A0R500; msm:MSMEG_6014	11501.4	2119.2	2102.2	5154.6	11022	7272.1	8072.4
Medium	A0QU17	Integral membrane transport protein OS=Mycolicibacterium smegmatis (strain ATCC 700084 / mc(2)155) OX=246196 GN=MSMEG_2044 PE=4 SV=1	-0.33	0.798	0.658188	-0.18165	4469.6	3299.9	3667.3	3436.9	5155.1	6531.7	6559.4	3	1	3	5	40	3	A0R2C4; msm:MSMEG_5062	4469.6	711.4	977.8	1741.8	3612.4	3388.9	3455.3
High	A0QU18	Monoxygenase OS=Mycolicibacterium smegmatis (strain ATCC 700084 / mc(2)155) OX=246196 GN=MSMEG_2045 PE=3 SV=1	0.99	1.992	0.00742152	-2.12951	275.2	455.6	407.6	311	180.1	209.6	177.1	1	1	1	1	1	1	A0R5N6; msm:MSMEG_6255	275.2	98.2	108.7	157.6	126.2	108.7	93.3
High	A0QU19	GlcNAc-PI de-N-acetylase family protein OS=Mycolicibacterium smegmatis (strain ATCC 700084 / mc(2)155) OX=246196 GN=MSMEG_2046 PE=4 SV=1	-1.38	0.384	0.00473638	-2.32455	7080.3	8288.8	8927.6	7698.1	11901.9	15805.4	14112.4	9	1	9	10	31	9	A0QP67; msm:MSMEG_0290	7080.3	1787	2380.4	3901.4	8340.3	8200.5	7434
High	A0QU20	Alcohol dehydrogenase OS=Mycolicibacterium smegmatis (strain ATCC 700084 / mc(2)155) OX=246196 GN=MSMEG_2048 PE=3 SV=1	-0.9	0.534	0.0130857	-1.8832	2681.8	1368.7	1290.9	1124.7	4024.4	4654.5	5077.5	8	1	8	8	21	8	A0QNR5; msm:MSMEG_0137	2681.8	295.1	344.2	570	2820.1	2414.9	2674.7
High	A0QU21	Probable enoyl-CoA hydratase OS=Mycolicibacterium smegmatis (strain ATCC 700084 / mc(2)155) OX=246196 GN=MSMEG_2047 PE=3 SV=1	0.16	1.119	0.409565	-0.387677	8283.1	21938.3	18889.8	7815	2495.9	2856.4	2274.3	3	1	3	3	8	3	A0R2I3; msm:MSMEG_5125	8283.1	4729.7	5036.6	3960.6	1749	1482	1198
High	A0QU22	Transcriptional regulator, TetR family protein OS=Mycolicibacterium smegmatis (strain ATCC 700084 / mc(2)155) OX=246196 GN=MSMEG_2049 PE=4 SV=1	-1.71	0.306	0.000478768	-3.31987	87.1	27.4	16.3	25.7	235.9	313.3	278.1	1	1	1	1	1	1	A0R5X7; msm:MSMEG_6348	87.1	5.9	4.4	13	165.3	162.5	146.5
High	A0QU23	NADH-quinone oxidoreductase subunit N OS=Mycolicibacterium smegmatis (strain ATCC 700084 / mc(2)155) OX=246196 GN=nuoN PE=1 SV=1	-2.71	0.153	0.00010534	-3.97741	17596.8	10017.9	8575.8	13644.4	30269.4	23958.8	30923.9	16	1	17	18	76	16	A0QV89; msm:MSMEG_2488	17596.8	2159.8	2286.6	6914.9	21211.2	12430.8	16289.8
High	A0QU24	NADH-quinone oxidoreductase, M subunit OS=Mycolicibacterium smegmatis (strain ATCC 700084 / mc(2)155) OX=246196 GN=nuoM PE=1 SV=1	-3.34	0.099	0.000839633	-3.07591	19532.9	28579.5	27518.8	26134	14367.8	14592.3	14293.1	18	1	18	21	89	18	A0R094; msm:MSMEG_4305	19532.9	6161.4	7337.4	13244.6	10068.2	7571.1	7529.2
High	A0QU25	NADH-quinone oxidoreductase, L subunit OS=Mycolicibacterium smegmatis (strain ATCC 700084 / mc(2)155) OX=246196 GN=nuoL PE=1 SV=1	-3.35	0.098	0.000265161	-3.57649	59557.3	32456.6	36458.6	36690.4	18357	19209.6	16929.3	16	1	16	16	85	15	A0QU18; msm:MSMEG_2045	59557.3	6997.3	9721	18594.5	12863.7	9966.7	8917.9
High	A0QU27	NADH-quinone oxidoreductase subunit J OS=Mycolicibacterium smegmatis (strain ATCC 700084 / mc(2)155) OX=246196 GN=MSMEG_2054 PE=1 SV=1	-3.53	0.086	0.0302044	-1.51993	12195.8	18503	18439	18382.8	9442.6	10543.4	8834.7	4	1	4	5	53	4	A0QTD7; msm:MSMEG_1803	12195.8	3989	4916.4	9316.3	6616.9	5470.3	4653.9
High	A0QU28	NADH-quinone oxidoreductase subunit I OS=Mycolicibacterium smegmatis (strain ATCC 700084 / mc(2)155) OX=246196 GN=nuoI PE=1 SV=1	-3.59	0.083	4.01315e-05	-4.39651	12169	6789.6	4919.7	7889.2	22268.1	24482	25023.7	9	1	9	9	45	9	A0QUX3; msm:MSMEG_2369	12169	1463.8	1311.8	3998.2	15604.3	12702.2	13181.7
High	A0QU30	NADH-quinone oxidoreductase OS=Mycolicibacterium smegmatis (strain ATCC 700084 / mc(2)155) OX=246196 GN=nuoG PE=1 SV=1	-2.17	0.222	0.00192984	-2.71448	78079.9	68113.2	72327	108113	42014.9	47519	50257	16	1	17	23	192	16	A0QS49; msm:MSMEG_1350	78079.9	14684.5	19284.7	54791.1	29441.9	24654.8	26473.9
High	A0QU31	NADH-quinone oxidoreductase subunit F OS=Mycolicibacterium smegmatis (strain ATCC 700084 / mc(2)155) OX=246196 GN=nuoF PE=1 SV=1	-3.11	0.116	1.06184e-05	-4.97394	93.3	88.4	100.2	61.1	139.8	160.6	161.4	1	1	1	1	1	1	A0QYZ8; I7FND1; msg:MSMEI_3755; msm:MSMEG_3845	93.3	19.1	26.7	31	98	83.3	85
High	A0QU33	NADH-quinone oxidoreductase subunit D OS=Mycolicibacterium smegmatis (strain ATCC 700084 / mc(2)155) OX=246196 GN=nuoD PE=1 SV=1	-3.46	0.091	0.000120803	-3.91792	300.2	443.7	295.3	283.1	569.6	625.4	504	2	1	2	2	3	2	A0QQG7; msm:MSMEG_0749	300.2	95.6	78.7	143.5	399.1	324.5	265.5
High	A0QU34	NADH-quinone oxidoreductase subunit C OS=Mycolicibacterium smegmatis (strain ATCC 700084 / mc(2)155) OX=246196 GN=nuoC PE=1 SV=1	-2.99	0.126	0.000705032	-3.15179	1297.8	1264.4	1268	1401.8	1978.8	2101	1757.7	5	1	5	5	12	5	A0QZ28; msm:MSMEG_3876	1297.8	272.6	338.1	710.4	1386.6	1090.1	925.9
High	A0QU35	NADH-quinone oxidoreductase subunit B OS=Mycolicibacterium smegmatis (strain ATCC 700084 / mc(2)155) OX=246196 GN=nuoB PE=1 SV=1	-2.38	0.193	0.000254642	-3.59407	36018.5	32824.5	34948	41565.1	26491.5	27388.8	28142.2	11	1	11	12	91	11	A0QRH1; I7FFB6; msg:MSMEI_1083; msm:MSMEG_1115	36018.5	7076.6	9318.2	21065	18563.8	14210.4	14824.5
Medium	A0QU37	Two-component system response regulator OS=Mycolicibacterium smegmatis (strain ATCC 700084 / mc(2)155) OX=246196 GN=MSMEG_2064 PE=1 SV=1	-1.98	0.254	0.00116603	-2.93329	4794.4	4222.7	5165.2	5887.3	6832.2	7163.5	7678.6	2	1	2	2	16	2	A0QYK3; msm:MSMEG_3688	4794.4	910.4	1377.2	2983.6	4787.7	3716.7	4044.9
High	A0QU38	YceI like family protein OS=Mycolicibacterium smegmatis (strain ATCC 700084 / mc(2)155) OX=246196 GN=MSMEG_2065 PE=4 SV=1	0.34	1.263	0.791505	-0.101547	1452.7	1722.3	1742.7	2012.1	2588.9	3418.7	3465.1	3	1	3	3	6	3	A0QY76; msm:MSMEG_3561	1452.7	371.3	464.7	1019.7	1814.2	1773.8	1825.3
High	A0QU39	SnoaL-like domain-containing protein OS=Mycolicibacterium smegmatis (strain ATCC 700084 / mc(2)155) OX=246196 GN=MSMEG_2066 PE=4 SV=1	0.9	1.866	0.0111032	-1.95455	6743.4	4859.2	5070.8	6345	8885.9	8665.6	9499	7	1	7	11	53	7	A0QNH8; msm:MSMEG_0048	6743.4	1047.6	1352	3215.6	6226.8	4496	5003.8
High	A0QU40	Methyltransferase type 12 OS=Mycolicibacterium smegmatis (strain ATCC 700084 / mc(2)155) OX=246196 GN=MSMEG_2067 PE=3 SV=1	-0.29	0.817	0.567218	-0.24625	100.1	70.6	50.3	60	143.8	170.4	140.5	1	1	1	1	1	1	A0R6A5; msm:MSMEG_6479	100.1	15.2	13.4	30.4	100.8	88.4	74
High	A0QU42	Phosphotransferase enzyme family protein OS=Mycolicibacterium smegmatis (strain ATCC 700084 / mc(2)155) OX=246196 GN=MSMEG_2069 PE=3 SV=1	0.71	1.633	0.0486788	-1.31266	128738	79331.6	47962.9	79412.7	235841	256139	283308	21	1	21	22	332	21	A0QVX3; msm:MSMEG_2727	128738	17103.1	12788.4	40245.9	165265	132895	149238
High	A0QU43	Acyl-CoA dehydrogenase family protein OS=Mycolicibacterium smegmatis (strain ATCC 700084 / mc(2)155) OX=246196 GN=MSMEG_2070 PE=3 SV=1	1.32	2.491	0.0487967	-1.31161	15238	19388.9	14358.4	16533.6	21589.6	22454.6	24977.1	10	1	10	11	41	10	A0QV88; msm:MSMEG_2487	15238	4180	3828.4	8379.2	15128.9	11650.3	13157.2
High	A0QU45	3-hydroxy-3-methylglutaryl-CoA lyase OS=Mycolicibacterium smegmatis (strain ATCC 700084 / mc(2)155) OX=246196 GN=MSMEG_2072 PE=3 SV=1	0.32	1.244	0.00324425	-2.48889	135.4	161.7	100.8	135.7	241.5	249.2	242.2	1	1	1	1	1	1	A0QWC4; msm:MSMEG_2892	135.4	34.9	26.9	68.8	169.2	129.3	127.6
High	A0QU46	CAIB/BAIF family protein OS=Mycolicibacterium smegmatis (strain ATCC 700084 / mc(2)155) OX=246196 GN=MSMEG_2073 PE=3 SV=1	0.53	1.442	0.156587	-0.805245	104	56.4	46.8	93.4	246.8	232.4	244.4	1	1	1	1	1	1	A0R246; msm:MSMEG_4983	104	12.2	12.5	47.3	173	120.6	128.7
High	A0QU47	AB hydrolase-1 domain-containing protein OS=Mycolicibacterium smegmatis (strain ATCC 700084 / mc(2)155) OX=246196 GN=MSMEG_2074 PE=4 SV=1	0.07	1.051	0.794475	-0.0999195	14.2	17.8	6.1	22.1	46	78.1	59.4	1	1	1	1	1	1	A0QQE9; msm:MSMEG_0731	14.2	3.8	1.6	11.2	32.2	40.5	31.3
High	A0QU48	Homogentisate 1,2-dioxygenase OS=Mycolicibacterium smegmatis (strain ATCC 700084 / mc(2)155) OX=246196 GN=hmgA PE=3 SV=1	2.77	6.819	2.80115e-05	-4.55266	1418.9	3111.3	2027.4	2166.8	5944.7	5444.6	5574.4	7	1	7	7	11	7	A0R3Z6; msm:MSMEG_5651	1418.9	670.8	540.6	1098.1	4165.8	2824.9	2936.4
High	A0QU49	Dephospho-CoA kinase/protein folding accessory domain-containing protein OS=Mycolicibacterium smegmatis (strain ATCC 700084 / mc(2)155) OX=246196 GN=MSMEG_2076 PE=4 SV=1	0.66	1.576	0.0183404	-1.73659	134.8	92.5	90.9	107.6	168.7	157.4	184.9	1	1	1	1	2	1	A0QNN2; msm:MSMEG_0104	134.8	19.9	24.2	54.5	118.2	81.7	97.4
High	A0QU50	Acyl-CoA dehydrogenase, C-domain protein OS=Mycolicibacterium smegmatis (strain ATCC 700084 / mc(2)155) OX=246196 GN=MSMEG_2077 PE=4 SV=1					12299.8	24509.2	23898.8	20485.4	54399.1	53738.5	55069.5	11	1	11	11	70	11	A0R0Z8; msm:MSMEG_4568	12299.8	5283.9	6372.2	10381.9	38120	27881.7	29009
High	A0QU51	Diacylglycerol acyltransferase/mycolyltransferase Ag85B OS=Mycolicibacterium smegmatis (strain ATCC 700084 / mc(2)155) OX=246196 GN=fbpB PE=2 SV=1	-0.42	0.748	0.0588929	-1.22994	1297.1	4051	4189.8	3161.7	507.9	609.1	643.3	2	1	2	2	11	2	A0R2M1; msm:MSMEG_5163	1297.1	873.4	1117.1	1602.4	355.9	316	338.9
High	A0QU52	Alcohol dehydrogenase OS=Mycolicibacterium smegmatis (strain ATCC 700084 / mc(2)155) OX=246196 GN=MSMEG_2079 PE=4 SV=1	-0.27	0.828	0.386272	-0.413107	14530.5	12171.5	10353.7	13373.7	19373.4	17162.2	18595.9	11	1	11	11	46	11	A0QUF4; msm:MSMEG_2189	14530.5	2624	2760.6	6777.7	13575.9	8904.4	9795.8
High	A0QU53	Acyl-CoA dehydrogenase OS=Mycolicibacterium smegmatis (strain ATCC 700084 / mc(2)155) OX=246196 GN=MSMEG_2080 PE=3 SV=1	0.62	1.532	0.0410355	-1.38684	4390.1	8274.6	3429.1	3170.8	12588.3	17552.4	12113.7	10	1	10	10	29	10	A0R4C3; msm:MSMEG_5782	4390.1	1783.9	914.3	1607	8821.2	9106.9	6381.1
High	A0QU54	Acyl-CoA dehydrogenase OS=Mycolicibacterium smegmatis (strain ATCC 700084 / mc(2)155) OX=246196 GN=MSMEG_2081 PE=3 SV=1	0.36	1.282	0.0165826	-1.78035	1339.4	1180.6	1089.4	1764.6	2322.1	2529.4	2035.8	3	1	3	3	5	3	A0R4L5; msm:MSMEG_5877	1339.4	254.5	290.5	894.3	1627.2	1312.3	1072.4
High	A0QU56	histidinol-phosphatase OS=Mycolicibacterium smegmatis (strain ATCC 700084 / mc(2)155) OX=246196 GN=MSMEG_2083 PE=3 SV=1	-0.36	0.778	0.00577584	-2.23839	9569.6	4999.2	5575.6	5173.9	2402.7	2605.9	2354.5	13	1	13	13	38	13	A0R737; msm:MSMEG_6767	9569.6	1077.8	1486.6	2622.1	1683.7	1352	1240.3
High	A0QU57	Secreted protein OS=Mycolicibacterium smegmatis (strain ATCC 700084 / mc(2)155) OX=246196 GN=MSMEG_2084 PE=4 SV=1	-0.3	0.813	0.0294174	-1.5314	30281.1	13491.2	8209.4	20184.8	82980.9	86747	96729.6	14	1	14	14	89	14	A0R373; msm:MSMEG_5368	30281.1	2908.6	2188.9	10229.6	58148.7	45007.8	50954.4
High	A0QU58	Peptide chain release factor 2 OS=Mycolicibacterium smegmatis (strain ATCC 700084 / mc(2)155) OX=246196 GN=prfB PE=1 SV=1	0.5	1.417	0.149745	-0.824647	111300	121995	127387	118367	103767	105014	97067.8	32	1	32	36	241	32	A0R3E2; msm:MSMEG_5441	111300	26300.8	33965.4	59987.7	72714.7	54485.2	51132.5
High	A0QU59	Transporter, small conductance mechanosensitive ion channel (MscS) family protein OS=Mycolicibacterium smegmatis (strain ATCC 700084 / mc(2)155) OX=246196 GN=MSMEG_2087 PE=3 SV=1	-1.64	0.32	0.0102954	-1.98736	14334.2	15135.2	14178.9	24530.3	32650.5	37642.4	33212.5	6	1	6	6	48	6	A0QW43; msm:MSMEG_2800	14334.2	3263	3780.5	12431.8	22879.8	19530.4	17495.4
High	A0QU61	Cell division ATP-binding protein FtsE OS=Mycolicibacterium smegmatis (strain ATCC 700084 / mc(2)155) OX=246196 GN=ftsE PE=3 SV=1	0.07	1.046	0.715123	-0.145619	18654.9	9060.5	8226	11024.7	33837.7	31373.4	35267.5	21	1	24	26	79	21	A0R5I3; msm:MSMEG_6201	18654.9	1953.4	2193.3	5587.3	23711.7	16277.7	18577.9
High	A0QU62	Cell division protein FtsX OS=Mycolicibacterium smegmatis (strain ATCC 700084 / mc(2)155) OX=246196 GN=MSMEG_2090 PE=3 SV=1	0.12	1.086	0.933931	-0.0296852	6347.9	8730.7	7874.4	7139.2	11447.4	12626.9	10025.3	10	1	10	10	33	10	A0R175; msm:MSMEG_4650	6347.9	1882.2	2099.6	3618.1	8021.7	6551.3	5281
High	A0QU63	SsrA-binding protein OS=Mycolicibacterium smegmatis (strain ATCC 700084 / mc(2)155) OX=246196 GN=smpB PE=1 SV=1	-0.11	0.924	0.962366	-0.0166595	2036.1	1408.6	1770.2	1771.1	2540.9	2781	2597.5	1	1	1	1	11	1	A0R299; msm:MSMEG_5036	2036.1	303.7	472	897.6	1780.5	1442.9	1368.3
High	A0QU64	D-aminopeptidase OS=Mycolicibacterium smegmatis (strain ATCC 700084 / mc(2)155) OX=246196 GN=MSMEG_2092 PE=3 SV=1	-0.64	0.642	0.000781917	-3.10684	2133.7	1847.3	2029.9	1900.5	1089.3	1372.3	1166.7	9	1	9	9	17	9	A0R2A6; msm:MSMEG_5044	2133.7	398.3	541.2	963.2	763.3	712	614.6
Medium	A0QU65	Methanethiol oxidase OS=Mycolicibacterium smegmatis (strain ATCC 700084 / mc(2)155) OX=246196 GN=MSMEG_2094 PE=3 SV=1					1430.4	926.4	811.3	1402.1	2636.3	2389.3	2675.5	5	1	5	5	11	5	A0QY40; msm:MSMEG_3525	1430.4	199.7	216.3	710.6	1847.4	1239.7	1409.4
Medium	A0QU68	Acyl-coenzyme A:6-aminopenicillanic acid acyl-transferase OS=Mycolicibacterium smegmatis (strain ATCC 700084 / mc(2)155) OX=246196 GN=MSMEG_2097 PE=4 SV=1	-1.47	0.361	0.000129902	-3.88638	2637.1	3523.5	3680	2988.6	2120.5	2100.5	1969.2	9	1	9	9	17	9	A0R6D4; msm:MSMEG_6509	2637.1	759.6	981.2	1514.6	1486	1089.8	1037.3
High	A0QU69	Fumarylacetoacetate hydrolase family protein OS=Mycolicibacterium smegmatis (strain ATCC 700084 / mc(2)155) OX=246196 GN=MSMEG_2098 PE=3 SV=1	-0.65	0.637	0.00105833	-2.97538	3517.8	1904.4	1545.7	2168.6	6399	5225.6	5542.8	5	1	5	6	21	5	A0QS95; msm:MSMEG_1397	3517.8	410.6	412.1	1099	4484.1	2711.2	2919.8
High	A0QU70	ABC transporter, substrate binding protein [nitrate/sulfonate], putative OS=Mycolicibacterium smegmatis (strain ATCC 700084 / mc(2)155) OX=246196 GN=MSMEG_2099 PE=4 SV=1	-2.23	0.213	0.0071692	-2.14453	53897.7	68690.8	37658.9	59051.7	25336.8	27280.7	24381.7	10	1	10	10	75	10	A0QQU2; msm:MSMEG_0876	53897.7	14809	10041	29927.1	17754.7	14154.3	12843.6
High	A0QU71	Peptidase family protein M20/M25/M40 OS=Mycolicibacterium smegmatis (strain ATCC 700084 / mc(2)155) OX=246196 GN=MSMEG_2100 PE=4 SV=1	-0.18	0.881	0.751074	-0.124317	1538.2	1203.5	952.3	1369.8	2109.7	2357.9	2170.6	4	1	4	5	6	3	A0QQH2; msm:MSMEG_0754	1538.2	259.5	253.9	694.2	1478.4	1223.4	1143.4
Low	A0QU72	Nitrate transport ATP-binding protein NrtD OS=Mycolicibacterium smegmatis (strain ATCC 700084 / mc(2)155) OX=246196 GN=MSMEG_2102 PE=4 SV=1					9479	7471.6	5894	6904.7	12752.6	12351.2	13564.2	7	1	7	7	42	7	A0QUW8; msm:MSMEG_2363	9479	1610.8	1571.5	3499.3	8936.3	6408.3	7145.2
High	A0QU74	GntR-family protein transcriptional regulator OS=Mycolicibacterium smegmatis (strain ATCC 700084 / mc(2)155) OX=246196 GN=MSMEG_2104 PE=3 SV=1	-1.03	0.489	0.000131286	-3.88178	610.9	643.3	741.4	687.9	1168.1	1443.2	1633.8	1	1	1	1	3	1	A0R275; msm:MSMEG_5011	610.9	138.7	197.7	348.6	818.5	748.8	860.6
High	A0QU75	ATP dependent DNA ligase OS=Mycolicibacterium smegmatis (strain ATCC 700084 / mc(2)155) OX=246196 GN=MSMEG_2105 PE=4 SV=1	0.08	1.054	0.896055	-0.0476656	31278.4	18534.5	20464.4	26924.9	46691	50905.5	47059.4	19	1	19	21	109	19	A0R6V6; msm:MSMEG_6686	31278.4	3995.8	5456.4	13645.4	32718.6	26411.8	24789.6
High	A0QU76	DUF4185 domain-containing protein OS=Mycolicibacterium smegmatis (strain ATCC 700084 / mc(2)155) OX=246196 GN=MSMEG_2107 PE=4 SV=1	-2.25	0.21	0.000841824	-3.07478	2728.7	2333.4	1661.9	2158.7	4142.5	3834.4	3700.4	7	1	7	7	17	7	A0QYC8; msm:MSMEG_3613	2728.7	503.1	443.1	1094	2902.9	1989.4	1949.3
High	A0QU77	Transcriptional regulator OS=Mycolicibacterium smegmatis (strain ATCC 700084 / mc(2)155) OX=246196 GN=MSMEG_2106 PE=4 SV=1	0.04	1.029	0.554345	-0.25622	9424.5	13354	10599.9	12082.6	18104.2	15059.2	17761.2	12	1	12	12	41	12	A0QRN7; msm:MSMEG_1183	9424.5	2879	2826.3	6123.4	12686.5	7813.3	9356.1
High	A0QU78	Metal-dependent hydrolase OS=Mycolicibacterium smegmatis (strain ATCC 700084 / mc(2)155) OX=246196 GN=MSMEG_2108 PE=4 SV=1	0.49	1.4	0.176677	-0.75282	99418.4	96169.1	102972	97396.4	91690	91307.6	87362.7	32	1	32	38	277	32	A0QUY7; I7FJ34; msg:MSMEI_2323; msm:MSMEG_2383	99418.4	20733	27455.7	49360	64251.6	47374	46020.1
High	A0QU80	DUF2993 domain-containing protein OS=Mycolicibacterium smegmatis (strain ATCC 700084 / mc(2)155) OX=246196 GN=MSMEG_2110 PE=4 SV=1	-0.89	0.538	0.00206951	-2.68413	3380.5	2622.6	2977.5	2709.8	3900.5	4826.2	4115.4	9	1	10	10	29	9	A0QS30; I7G3M1; msg:MSMEI_1290; msm:MSMEG_1328	3380.5	565.4	793.9	1373.3	2733.2	2504	2167.9
High	A0QU81	Secreted chorismate mutase OS=Mycolicibacterium smegmatis (strain ATCC 700084 / mc(2)155) OX=246196 GN=MSMEG_2111 PE=1 SV=1	-2.15	0.225	0.00298431	-2.52516	43.2	28.8	20.1	40.5	83.7	88.9	68.6	1	1	1	1	1	1	A0QZM0; msm:MSMEG_4075	43.2	6.2	5.4	20.5	58.7	46.1	36.1
High	A0QU82	Secreted protein OS=Mycolicibacterium smegmatis (strain ATCC 700084 / mc(2)155) OX=246196 GN=MSMEG_2112 PE=4 SV=1	2.65	6.277	0.000114782	-3.94013	4308.1	4138.6	4569.4	7270	2250.2	2774.1	2485.9	4	1	4	5	19	4	A0QTQ2; msm:MSMEG_1924	4308.1	892.2	1218.3	3684.4	1576.8	1439.3	1309.5
High	A0QU83	Uncharacterized protein OS=Mycolicibacterium smegmatis (strain ATCC 700084 / mc(2)155) OX=246196 GN=MSMEG_2115 PE=4 SV=1	2.31	4.943	0.00386919	-2.41238	20560.5	10137.3	9200.6	14248.7	4169.4	4130.3	4419.2	8	1	8	8	27	8	A0R7F4; msm:MSMEG_6892	20560.5	2185.5	2453.2	7221.2	2921.7	2143	2327.9
High	A0QU86	PTS system, glucose-specific IIBC component OS=Mycolicibacterium smegmatis (strain ATCC 700084 / mc(2)155) OX=246196 GN=MSMEG_2116 PE=4 SV=1	-2.5	0.177	4.52551e-05	-4.34433	56416.7	19923.1	16827.6	20473.8	124783	99221	127806	25	1	26	27	213	25	A0R085; msm:MSMEG_4296	56416.7	4295.2	4486.8	10376	87441.6	51479.8	67324.4
High	A0QU87	Beta-glucoside-specific EII permease OS=Mycolicibacterium smegmatis (strain ATCC 700084 / mc(2)155) OX=246196 GN=MSMEG_2117 PE=4 SV=1	-1.41	0.378	0.00693551	-2.15892	25491.3	33660	31684.1	34556.8	22462.1	20354.9	22756.1	11	1	11	11	82	11	A0QR20; msm:MSMEG_0956	25491.3	7256.7	8448	17513.2	15740.3	10560.9	11987.3
High	A0QU88	Glucosamine-6-phosphate deaminase OS=Mycolicibacterium smegmatis (strain ATCC 700084 / mc(2)155) OX=246196 GN=nagB PE=1 SV=1	-0.55	0.685	0.0880417	-1.05531	13068.4	15096.7	17853.4	14250	3560.5	3936.7	6028.2	10	1	10	11	34	10	A0QUV1; msm:MSMEG_2344	13068.4	3254.7	4760.3	7221.8	2495	2042.5	3175.5
High	A0QU89	N-acetylglucosamine-6-phosphate deacetylase OS=Mycolicibacterium smegmatis (strain ATCC 700084 / mc(2)155) OX=246196 GN=nagA PE=1 SV=1	-0.18	0.885	0.173576	-0.76051	1937.7	1495.3	1814.4	1805.7	2380.1	2646.3	2224.9	6	1	6	6	17	6	A0R708; msm:MSMEG_6738	1937.7	322.4	483.8	915.1	1667.9	1373	1172
High	A0QU91	Multiphosphoryl transfer protein (MTP) OS=Mycolicibacterium smegmatis (strain ATCC 700084 / mc(2)155) OX=246196 GN=MSMEG_2121 PE=3 SV=1	-0.82	0.565	0.0107701	-1.96778	27.7	0	19.3	16.7	7.5	6.2	0	1	1	1	1	2	1	A0QYY5; msm:MSMEG_3832	27.7	0	5.1	8.4	5.2	3.2	0
High	A0QU92	Dihydroxyacetone kinase, L subunit OS=Mycolicibacterium smegmatis (strain ATCC 700084 / mc(2)155) OX=246196 GN=MSMEG_2122 PE=4 SV=1	-1.32	0.401	0.00350941	-2.45477	10781.7	14984.6	15471.4	12267.2	8808.1	9258	7667.5	15	1	15	15	73	15	A0QWY4; msm:MSMEG_3107	10781.7	3230.5	4125.2	6216.9	6172.3	4803.4	4039
High	A0QU93	Dihydroxyacetone kinase, DhaK subunit OS=Mycolicibacterium smegmatis (strain ATCC 700084 / mc(2)155) OX=246196 GN=dhaK PE=4 SV=1	-1.4	0.378	0.00289581	-2.53823	2007.9	2068.8	2168.7	1759.8	2711.5	3369.4	2859.6	4	1	4	4	10	4	A0QV07; msm:MSMEG_2405	2007.9	446	578.2	891.9	1900.1	1748.2	1506.4
High	A0QU94	Glycerol uptake facilitator, MIP channel OS=Mycolicibacterium smegmatis (strain ATCC 700084 / mc(2)155) OX=246196 GN=MSMEG_2124 PE=3 SV=1					1273	910.1	918.4	899.6	1652.5	1528.6	1519.9	2	1	2	2	3	2	A0R2S0; msm:MSMEG_5212	1273	196.2	244.9	455.9	1158	793.1	800.7
High	A0QU95	Glycerol operon regulatory protein OS=Mycolicibacterium smegmatis (strain ATCC 700084 / mc(2)155) OX=246196 GN=MSMEG_2125 PE=4 SV=1	-1.64	0.32	0.0169339	-1.77124	271.5	223.5	143.7	289.7	526.7	420.5	563.6	2	1	2	2	3	2	A0QW99; msm:MSMEG_2867	271.5	48.2	38.3	146.8	369.1	218.2	296.9
High	A0QU97	Uroporphyrin-III C-methyltransferase OS=Mycolicibacterium smegmatis (strain ATCC 700084 / mc(2)155) OX=246196 GN=MSMEG_2127 PE=4 SV=1	-0.71	0.613	0.0357525	-1.44669	109974	125097	153403	143948	86476.4	97302.6	87754.7	34	1	34	39	299	34	A0QUZ3; msm:MSMEG_2391	109974	26969.6	40902.1	72951.8	60598.1	50484.4	46226.7
High	A0QU98	Lysine N-acyltransferase MbtK OS=Mycolicibacterium smegmatis (strain ATCC 700084 / mc(2)155) OX=246196 GN=MSMEG_2128 PE=3 SV=1	0.31	1.242	0.366279	-0.436188	72130.5	81540	88151	87054.8	66319.7	63546.3	62746.3	14	1	14	15	147	14	A0R1D1; msm:MSMEG_4709	72130.5	17579.1	23503.8	44118.9	46473.4	32970.3	33053
High	A0QUA0	Acyl-CoA dehydrogenase OS=Mycolicibacterium smegmatis (strain ATCC 700084 / mc(2)155) OX=246196 GN=MSMEG_2130 PE=3 SV=1	2.75	6.705	4.55049e-05	-4.34194	21885.4	15350.5	14670.3	22871.9	9706.9	9621.7	8972.3	9	1	9	9	43	9	A0R074; I7GBS0; msg:MSMEI_4184; msm:MSMEG_4285	21885.4	3309.4	3911.6	11591.3	6802.1	4992.1	4726.3
High	A0QUA1	Medium/long-chain-fatty-acid--[acyl-carrier-protein] ligase MbtM OS=Mycolicibacterium smegmatis (strain ATCC 700084 / mc(2)155) OX=246196 GN=mbtM PE=1 SV=1	2.04	4.11	3.27097e-06	-5.48532	1249.4	584.2	620.7	756.1	331.7	339.2	270.2	2	1	2	2	2	2	A0R5D6; msm:MSMEG_6154	1249.4	125.9	165.5	383.2	232.5	176	142.3
High	A0QUA3	DUF190 domain-containing protein OS=Mycolicibacterium smegmatis (strain ATCC 700084 / mc(2)155) OX=246196 GN=MSMEG_2133 PE=3 SV=1	-0.53	0.694	0.0213476	-1.67065	1634.8	537.8	557.4	982.6	234.1	239.3	169.9	1	1	1	1	4	1	A0QX65; I7G8Q0; msg:MSMEI_3107; msm:MSMEG_3189	1634.8	116	148.6	498	164.1	124.1	89.5
High	A0QUA6	Phosphoglucomutase, alpha-D-glucose phosphate-specific OS=Mycolicibacterium smegmatis (strain ATCC 700084 / mc(2)155) OX=246196 GN=pgm PE=3 SV=1	-0.08	0.944	0.391835	-0.406896	9016.5	5050.8	3825.8	9425.7	24624	20611.9	21432.4	8	1	8	11	40	8	A0R507; msm:MSMEG_6021	9016.5	1088.9	1020.1	4776.9	17255.2	10694.3	11290
High	A0QUB1	Gp36 protein OS=Mycolicibacterium smegmatis (strain ATCC 700084 / mc(2)155) OX=246196 GN=MSMEG_2142 PE=4 SV=1	1.04	2.062	4.16457e-05	-4.38043	1936.8	1127.6	1024.7	1091	3048.4	3076.3	2923.2	3	1	3	4	15	3	A0R2X0; msm:MSMEG_5262	1936.8	243.1	273.2	552.9	2136.2	1596.1	1539.8
High	A0QUB3	Uncharacterized protein OS=Mycolicibacterium smegmatis (strain ATCC 700084 / mc(2)155) OX=246196 GN=MSMEG_2144 PE=4 SV=1	-0.62	0.649	0.0271092	-1.56688	805.1	1910.3	2171.7	1276.8	441.9	534.1	386.6	3	1	3	3	20	3	A0QSS2; msm:MSMEG_1581	805.1	411.8	579	647.1	309.7	277.1	203.6
High	A0QUB7	DUF4265 domain-containing protein OS=Mycolicibacterium smegmatis (strain ATCC 700084 / mc(2)155) OX=246196 GN=MSMEG_2149 PE=4 SV=1	-0.33	0.796	0.0427306	-1.36926	9476.5	3906.9	3598.7	4429	19111.4	18828.6	18954.5	7	1	7	8	40	7	A0R129; msm:MSMEG_4598	9476.5	842.3	959.5	2244.6	13392.3	9769	9984.7
High	A0QUC2	Enoyl-[acyl-carrier-protein] reductase, mitochondrial OS=Mycolicibacterium smegmatis (strain ATCC 700084 / mc(2)155) OX=246196 GN=MSMEG_2155 PE=3 SV=1	-0.16	0.898	0.0760843	-1.1187	41730.5	151280	115907	75426.9	15402.4	16109.6	15737.5	3	1	17	19	164	3	A0QZL1; msm:MSMEG_4064	41730.5	32614.3	30904.5	38225.9	10793.2	8358.3	8290.1
High	A0QUC3	NmrA-like domain-containing protein OS=Mycolicibacterium smegmatis (strain ATCC 700084 / mc(2)155) OX=246196 GN=MSMEG_2156 PE=4 SV=1	-0.16	0.898	0.115569	-0.93716	532444	892353	1090019	661690	306037	320262	290125	37	1	37	43	898	37	A0QYY6; msb:LJ00_19040; msg:MSMEI_3743; msm:MSMEG_3833	532444	192382	290633	335341	214455	166165	152830
High	A0QUC8	MmcJ protein OS=Mycolicibacterium smegmatis (strain ATCC 700084 / mc(2)155) OX=246196 GN=MSMEG_2162 PE=4 SV=1					28513.6	38450.9	33063.8	31512.7	45285.9	47296.5	41717.5	17	1	17	17	111	17	A0QQD0; msm:MSMEG_0711	28513.6	8289.6	8815.8	15970.5	31734	24539.3	21975.6
High	A0QUC9	Aldehyde dehydrogenase OS=Mycolicibacterium smegmatis (strain ATCC 700084 / mc(2)155) OX=246196 GN=MSMEG_2163 PE=3 SV=1	-0.51	0.704	0.305807	-0.514553	2779.3	2758.4	2527.3	3081.3	3636.8	3304.1	3350.7	7	1	8	9	24	7	A0QQ04; msm:MSMEG_0581	2779.3	594.7	673.9	1561.6	2548.5	1714.3	1765
High	A0QUD0	Transcriptional regulator, putative OS=Mycolicibacterium smegmatis (strain ATCC 700084 / mc(2)155) OX=246196 GN=MSMEG_2164 PE=4 SV=1	-1.01	0.496	0.0779203	-1.10835	58506.7	129278	130712	112693	32073.3	32847.2	32718.4	13	1	13	14	138	13	A0QVB1; msm:MSMEG_2511	58506.7	27871	34852	57112.4	22475.3	17042.4	17235.1
High	A0QUD3	Aminopeptidase, putative OS=Mycolicibacterium smegmatis (strain ATCC 700084 / mc(2)155) OX=246196 GN=MSMEG_2167 PE=4 SV=1	-0.69	0.62	0.524271	-0.280444	7335.7	6396.8	6150.1	7095.3	5220.4	5226.8	5277.9	13	1	13	13	41	13	A0R3U1; msm:MSMEG_5594	7335.7	1379.1	1639.8	3595.9	3658.2	2711.9	2780.2
Medium	A0QUD5	3-hydroxyisobutyrate dehydrogenase family protein OS=Mycolicibacterium smegmatis (strain ATCC 700084 / mc(2)155) OX=246196 GN=MSMEG_2170 PE=3 SV=1					153.2	103	70.5	55.9	330.1	335.8	341.1	1	1	1	1	4	1	A0QNL2; msm:MSMEG_0084	153.2	22.2	18.8	28.4	231.3	174.2	179.7
High	A0QUD9	GntR-family protein transcriptional regulator OS=Mycolicibacterium smegmatis (strain ATCC 700084 / mc(2)155) OX=246196 GN=MSMEG_2173 PE=4 SV=1	-0.49	0.71	0.264883	-0.576945	4100.3	3147.6	2251.4	3428.1	6258.9	5499.7	6484.6	2	1	2	2	8	2	A0QW10; msm:MSMEG_2767	4100.3	678.6	600.3	1737.4	4385.9	2853.5	3415.9
High	A0QUE0	Superfamily protein I DNA or RNA helicase OS=Mycolicibacterium smegmatis (strain ATCC 700084 / mc(2)155) OX=246196 GN=MSMEG_2174 PE=1 SV=1	0.93	1.91	0.000579891	-3.23665	15702.8	7165.4	7369.2	10769.2	29586.5	27189.5	29196.1	13	1	13	14	83	13	A0QPE2; msm:MSMEG_0367	15702.8	1544.8	1964.9	5457.8	20732.7	14107	15379.7
High	A0QUE2	Nitrilotriacetate monooxygenase component A OS=Mycolicibacterium smegmatis (strain ATCC 700084 / mc(2)155) OX=246196 GN=MSMEG_2175 PE=3 SV=1	2.36	5.145	0.00981261	-2.00822	13375	11577.2	9249.8	13111.8	18233.9	18006.3	19498.7	7	1	7	7	57	7	A0R560; msm:MSMEG_6076	13375	2495.9	2466.3	6645	12777.4	9342.4	10271.3
High	A0QUE3	Fmnh2-utilizing oxygenase OS=Mycolicibacterium smegmatis (strain ATCC 700084 / mc(2)155) OX=246196 GN=MSMEG_2177 PE=3 SV=1	3.14	8.834	0.0116573	-1.9334	5037.6	4411.3	3562.6	4442.9	6262.2	6677.4	6282.3	6	1	6	6	27	6	A0R3L3; msm:MSMEG_5514	5037.6	951	949.9	2251.6	4388.2	3464.5	3309.4
Medium	A0QUE8	protein adenylyltransferase OS=Mycolicibacterium smegmatis (strain ATCC 700084 / mc(2)155) OX=246196 GN=MSMEG_2181 PE=4 SV=1					858.6	935.2	818.9	1062.2	1578.3	2309.4	2097.3	3	1	3	3	9	3	A0QUV8; msm:MSMEG_2353	858.6	201.6	218.3	538.3	1106	1198.2	1104.8
High	A0QUE9	Uncharacterized protein OS=Mycolicibacterium smegmatis (strain ATCC 700084 / mc(2)155) OX=246196 GN=MSMEG_2183 PE=4 SV=1	-0.84	0.56	5.14531e-05	-4.28859	16577.9	14610.8	18153.8	16510.4	20572.8	23776	20719.8	12	1	12	12	54	12	A0R625; msm:MSMEG_6400	16577.9	3149.9	4840.4	8367.4	14416.3	12336	10914.6
High	A0QUF0	Amino acid permease OS=Mycolicibacterium smegmatis (strain ATCC 700084 / mc(2)155) OX=246196 GN=MSMEG_2184 PE=4 SV=1					19131.6	26084.3	30579.1	22856.1	39072.9	43836.2	41058.9	8	1	8	11	103	8	A0QQD7; msm:MSMEG_0717	19131.6	5623.5	8153.3	11583.4	27380.2	22743.9	21628.7
High	A0QUF1	DUF1989 domain-containing protein OS=Mycolicibacterium smegmatis (strain ATCC 700084 / mc(2)155) OX=246196 GN=MSMEG_2185 PE=4 SV=1	-4.65	0.04	2.20927e-05	-4.65575	40172.5	23962.8	29499.8	31609.2	54503.2	57560	51094	21	1	21	22	90	21	A0R5R4; msm:MSMEG_6283	40172.5	5166.1	7865.6	16019.4	38193	29864.4	26914.9
High	A0QUF4	Allophanate hydrolase OS=Mycolicibacterium smegmatis (strain ATCC 700084 / mc(2)155) OX=246196 GN=atzF PE=4 SV=1	-0.54	0.686	0.00782662	-2.10643	6763.3	3327.6	3326.5	4322.3	9575.2	9222.9	11467.6	9	1	10	10	35	9	A0R6K8; msm:MSMEG_6584	6763.3	717.4	887	2190.5	6709.8	4785.2	6040.8
High	A0QUF6	Acyl-CoA dehydrogenase domain protein OS=Mycolicibacterium smegmatis (strain ATCC 700084 / mc(2)155) OX=246196 GN=MSMEG_2190 PE=3 SV=1	-0.69	0.62	0.00368871	-2.43313	2435.5	1270.8	1415.8	1677.7	3371.4	3859.6	3472.5	4	1	5	5	13	4	A0QR72; msm:MSMEG_1009; msm:MSMEG_2289	2435.5	274	377.5	850.3	2362.5	2002.5	1829.2
High	A0QUF7	Acyl-CoA dehydrogenase family protein OS=Mycolicibacterium smegmatis (strain ATCC 700084 / mc(2)155) OX=246196 GN=MSMEG_2191 PE=3 SV=1	0.02	1.013	0.463205	-0.334227	184.5	361.3	676.8	387.5	97.4	87.5	74.8	2	1	2	2	3	2	A0QRZ2; msm:MSMEG_1290	184.5	77.9	180.4	196.4	68.3	45.4	39.4
High	A0QUG1	Transcriptional regulator, TetR family protein OS=Mycolicibacterium smegmatis (strain ATCC 700084 / mc(2)155) OX=246196 GN=MSMEG_2195 PE=4 SV=1	-1.36	0.39	0.00452239	-2.34463	1418.4	2483.9	2626.7	2186	3751.2	5165.6	4045.2	5	1	5	6	24	5	A0QZF5; msm:MSMEG_4007	1418.4	535.5	700.3	1107.9	2628.7	2680.1	2130.9
High	A0QUG2	FAD-dependent oxidoreductase 2 FAD binding domain-containing protein OS=Mycolicibacterium smegmatis (strain ATCC 700084 / mc(2)155) OX=246196 GN=MSMEG_2197 PE=4 SV=1	-0.51	0.704	0.0406076	-1.39139	3969.1	1700	1461.1	2387.3	786.2	846.5	584.9	4	1	4	4	18	4	A0R0W2; I7GDN9; msg:MSMEI_4415; msm:MSMEG_4528	3969.1	366.5	389.6	1209.9	550.9	439.2	308.1
High	A0QUG3	Sensory box/response regulator OS=Mycolicibacterium smegmatis (strain ATCC 700084 / mc(2)155) OX=246196 GN=MSMEG_2196 PE=1 SV=1	-2.15	0.225	0.00214035	-2.66952	3983.7	3632.3	4192.5	4673.3	2551.4	3159.7	2918.4	3	1	3	3	5	3	A0QYF3; msm:MSMEG_3638	3983.7	783.1	1117.9	2368.4	1787.9	1639.4	1537.3
High	A0QUG4	ThiF family protein OS=Mycolicibacterium smegmatis (strain ATCC 700084 / mc(2)155) OX=246196 GN=MSMEG_2198 PE=4 SV=1	-0.26	0.833	0.0953259	-1.02079	19588.4	51362	50981.6	34306	137896	139852	142221	18	1	18	20	186	18	A0QRZ8; msm:MSMEG_1296	19588.4	11073.1	13593.3	17386.1	96630.7	72560.5	74918.1
High	A0QUG6	Formyltetrahydrofolate deformylase OS=Mycolicibacterium smegmatis (strain ATCC 700084 / mc(2)155) OX=246196 GN=purU PE=3 SV=1	-0.64	0.641	0.0752468	-1.12351	48419.1	20812.4	21997.8	37729.9	9366.5	10137.6	8831.7	20	1	20	21	69	20	A0QP89; msm:MSMEG_0313	48419.1	4486.9	5865.3	19121.3	6563.6	5259.8	4652.3
High	A0QUG7	ZbpA protein OS=Mycolicibacterium smegmatis (strain ATCC 700084 / mc(2)155) OX=246196 GN=MSMEG_2201 PE=3 SV=1	-0.07	0.955	0.924575	-0.0340578	5296	3412.1	3407.1	4326.1	6224.8	7484.3	6920.2	4	1	4	4	21	4	A0R1W7; msm:MSMEG_4899	5296	735.6	908.4	2192.4	4362	3883.2	3645.4
High	A0QUG8	Dimethylaniline monooxygenase [N-oxide-forming] 5 OS=Mycolicibacterium smegmatis (strain ATCC 700084 / mc(2)155) OX=246196 GN=MSMEG_2202 PE=3 SV=1	-0.36	0.777	0.457179	-0.339914	155313	292548	347338	253035	91704	95135.7	88941.2	32	1	36	43	421	32	A0R6D2; msm:MSMEG_6507	155313	63070.2	92611.1	128237	64261.3	49360.2	46851.6
High	A0QUH0	Carveol dehydrogenase ((+)-trans-carveol dehydrogenase) OS=Mycolicibacterium smegmatis (strain ATCC 700084 / mc(2)155) OX=246196 GN=MSMEG_2204 PE=3 SV=1	2.26	4.794	0.00028451	-3.5459	31302.1	15450.8	16486.2	20488.6	43679	51244.3	47440.2	24	1	24	26	99	24	A0QNJ1; msm:MSMEG_0061	31302.1	3331	4395.7	10383.5	30608	26587.6	24990.1
[truncated: 2,734 more rows]

## Sheet: b.decreased
Accession	Description	Abundance Ratio: (VKOR) / (WT)	Abundance Ratio (log2): (V) / (WT)	Abundance Ratio P-Value: (VKOR) / (WT)	Abundance Ratio P-Value (log10): (VKOR) / (WT)	M. smegmatis gene name
[truncated: 787 more rows]

[truncated: 4 more sheets: c.decreased-secreted, d.increased, e.increased-secreted, f.DB-Cys analysis]
